# Supplementary material for: The first crystal structure of the pyrrolo­[1,2-c]oxazole ring system
Source: Acta Crystallogr E Crystallogr Commun. 2019 Aug 23;75(Pt 9):1336–8. doi: 10.1107/S2056989019011095 (PMC6727063; doi:10.1107/S2056989019011095)
Supplement: Supplementary file 1 [file e-75-01336-sup1.cif]

##############################################################################
#                                                                            #
# This CIF contains the data in a paper accepted for publication in          #
# Acta Crystallographica Section E. It conforms to the requirements of       #
# Notes for Authors for Acta Crystallographica Section E, and has been       #
# peer reviewed under the auspices of the IUCr Commission on Journals.       #
#                                                                            #
# Full details of the Crystallographic Information File format               #
# are given in the paper "The Crystallographic Information File (CIF):       #
# a New Standard Archive File for Crystallography" by S. R. Hall, F. H.      #
# Allen and I. D. Brown [Acta Cryst. (1991), A47, 655-685].                  #
#                                                                            #
# The current version of the core CIF dictionary is obtainable from          #
# ftp://ftp.iucr.org/pub/cif_core.dic.                                       #
#                                                                            #
# Software is freely available for graphical display of the structure(s)     #
# in this CIF. For information consult the CIF software page                 #
# http://www.iucr.org/resources/cif/software.                                #
#                                                                            #
# This file may be used for bona fide research purposes within the           #
# scientific community so long as proper attribution is given to the journal # 
# article from which it was obtained.                                        #
#                                                                            #
##############################################################################
data_I
_audit_creation_method
;
Olex2 1.2
(compiled 2018.05.29 svn.r3508 for OlexSys, GUI svn.r5506)
;
_journal_date_recd_electronic     2019-07-19
_journal_date_accepted     2019-08-09
_journal_name_full     'Acta Crystallographica, Section E'
_journal_year     2019
_journal_volume     75
_journal_issue      9
_journal_page_first     1336
_journal_page_last     1338
_journal_paper_category     GO
_journal_paper_doi     10.1107/S2056989019011095
_journal_coeditor_code     HB7843
_publ_contact_author_name     'Craig C. Robertson'
_publ_contact_author_address
;
Department of Chemistry, The University of Sheffield, Dainton Building,
Sheffield S3 7HF,
UK
;
_publ_contact_author_email     'craig.robertson@sheffield.ac.uk'
_publ_contact_author_fax     ?
_publ_contact_author_phone     '0114 22 29359'
_publ_section_title
;
The first crystal structure of the pyrrolo[1,2-<i>c</i>]oxazole ring system
;
_publ_section_title_footnote     .
loop_
    _publ_author_name
    _publ_author_footnote
    _publ_author_address
    'Zreigh, Mohamed M.' .
;
Department of Chemistry, Faculty of Science, Zawia University, PO Box 16168,
Zawia, Libya
;
    'Adams, Harry' .
;
Department of Chemistry, The University of Sheffield, Dainton Building,
Sheffield S3 7HF,
UK
;
    'Jackson, Richard F. W.' .
;
Department of Chemistry, The University of Sheffield, Dainton Building,
Sheffield S3 7HF,
UK
;
    'Robertson, Craig C.' .
;
Department of Chemistry, The University of Sheffield, Dainton Building,
Sheffield S3 7HF,
UK
;
_publ_section_synopsis
;
The title compound is the first crystal structure of the
pyrrolo[1,2-<i>c</i>]oxazole ring system.  In the crystal, weak C---H...O and
C---H...F hydrogen bonds link the molecules into [001] chains and \p--\p
stacking interactions consolidate the structure.
;
_chemical_name_systematic
;
3-Trifluoromethyl-1<i>H</i>-pyrrolo[1,2-<i>c</i>]oxazol-1-one
;
_chemical_name_common     ?
_chemical_formula_moiety     'C7 H4 F3 N O2'
_chemical_formula_sum     'C7 H4 F3 N O2'
_chemical_formula_iupac     'C7 H4 F3 N O2'
_chemical_formula_weight     191.11
_chemical_melting_point     ?
_space_group_crystal_system     monoclinic
_space_group_name_H-M_alt     'P 21/c'
_space_group_name_Hall     '-P 2ybc'
loop_
    _space_group_symop_operation_xyz
    'x, y, z'
    '-x, y+1/2, -z+1/2'
    '-x, -y, -z'
    'x, -y-1/2, z-1/2'
_cell_length_a     8.2767(5)
_cell_length_b     8.5106(5)
_cell_length_c     10.5500(7)
_cell_angle_alpha     90
_cell_angle_beta     99.443(3)
_cell_angle_gamma     90
_cell_volume     733.07(8)
_cell_formula_units_Z     4
_cell_measurement_reflns_used     9927
_cell_measurement_theta_min     3.09
_cell_measurement_theta_max     27.59
_cell_measurement_temperature     100(2)
_exptl_crystal_description     block
_exptl_crystal_colour     colourless
_exptl_crystal_size_max     0.43
_exptl_crystal_size_mid     0.32
_exptl_crystal_size_min     0.32
_exptl_crystal_density_diffrn     1.732
_exptl_crystal_density_meas     .
_exptl_crystal_density_method     'not measured'
_exptl_crystal_F_000     384
_exptl_absorpt_coefficient_mu     0.176
_exptl_absorpt_correction_type     multi-scan
_exptl_absorpt_process_details
;
(SADABS; Bruker, 2009)
;
_exptl_absorpt_correction_T_min     0.7002
_exptl_absorpt_correction_T_max     0.7456
_diffrn_ambient_temperature     100(2)
_diffrn_source     ?
_diffrn_radiation_type     MoK\a
_diffrn_radiation_wavelength     0.71073
_diffrn_measurement_device_type     'Bruker APEXII CCD'
_diffrn_measurement_method     '\f and \w scans'
_diffrn_detector_area_resol_mean     ?
_diffrn_reflns_number     13286
_diffrn_reflns_av_R_equivalents     0.0331
_diffrn_reflns_av_unetI/netI     0.0146
_diffrn_reflns_theta_min     2.495
_diffrn_reflns_theta_max     27.500
_diffrn_reflns_theta_full     25.000
_diffrn_measured_fraction_theta_max     0.999
_diffrn_measured_fraction_theta_full     0.999
_diffrn_reflns_limit_h_min     -10
_diffrn_reflns_limit_h_max     10
_diffrn_reflns_limit_k_min     -11
_diffrn_reflns_limit_k_max     11
_diffrn_reflns_limit_l_min     -13
_diffrn_reflns_limit_l_max     13
_refine_special_details     ?
_reflns_number_total     1681
_reflns_number_gt     1595
_reflns_threshold_expression     'I > 2\s(I)'
_refine_ls_structure_factor_coef     Fsqd
_refine_ls_matrix_type     full
_refine_ls_R_factor_all     0.0313
_refine_ls_R_factor_gt     0.0299
_refine_ls_wR_factor_gt     0.0770
_refine_ls_wR_factor_ref     0.0782
_refine_ls_goodness_of_fit_ref     1.077
_refine_ls_restrained_S_all     1.077
_refine_ls_number_reflns     1681
_refine_ls_number_parameters     118
_refine_ls_number_restraints     0
_refine_ls_hydrogen_treatment     constr
_refine_ls_weighting_scheme     calc
_refine_ls_weighting_details
              'w=1/[\s^2^(Fo^2^)+(0.0348P)^2^+0.3122P] where P=(Fo^2^+2Fc^2^)/3'
_atom_sites_solution_hydrogens     geom
_atom_sites_solution_primary     ?
_atom_sites_solution_secondary     ?
_refine_ls_shift/su_max     0.000
_refine_ls_shift/su_mean     0.000
_refine_diff_density_max     0.386
_refine_diff_density_min     -0.301
_refine_ls_extinction_method     none
_refine_ls_extinction_coef     .
loop_
    _atom_type_symbol
    _atom_type_description
    _atom_type_scat_dispersion_real
    _atom_type_scat_dispersion_imag
    _atom_type_scat_source
    'C' 'C' 0.0033 0.0016
                         'International Tables Vol C Tables 4.2.6.8 and 6.1.1.4'
    'H' 'H' 0.0000 0.0000
                         'International Tables Vol C Tables 4.2.6.8 and 6.1.1.4'
    'O' 'O' 0.0106 0.0060
                         'International Tables Vol C Tables 4.2.6.8 and 6.1.1.4'
    'F' 'F' 0.0171 0.0103
                         'International Tables Vol C Tables 4.2.6.8 and 6.1.1.4'
    'N' 'N' 0.0061 0.0033
                         'International Tables Vol C Tables 4.2.6.8 and 6.1.1.4'
_computing_data_collection
;
APEX2 (Bruker, 2009)
;
_computing_cell_refinement
;
SAINT (Bruker, 2009)
;
_computing_data_reduction
;
SAINT (Bruker, 2009)
;
_computing_structure_solution
;
SHELXT (Sheldrick, 2015a)
;
_computing_structure_refinement
;
SHELXL (Sheldrick, 2015b)
;
_computing_molecular_graphics
;
<i>OLEX2</i> (Dolomanov et al., 2009)
;
_computing_publication_material
;
<i>OLEX2</i> (Dolomanov et al., 2009)
;
loop_
    _atom_site_type_symbol
    _atom_site_label
    _atom_site_fract_x
    _atom_site_fract_y
    _atom_site_fract_z
    _atom_site_U_iso_or_equiv
    _atom_site_adp_type
    _atom_site_calc_flag
    _atom_site_occupancy
    _atom_site_disorder_assembly
    _atom_site_disorder_group
    N N1 0.20468(11) 0.42629(11) 0.56351(8) 0.0174(2) Uani d 1 . .
    O O1 0.14217(9) 0.27976(9) 0.72729(7) 0.01878(18) Uani d 1 . .
    O O2 0.08840(11) 0.47329(9) 0.86114(7) 0.02351(19) Uani d 1 . .
    C C1 0.19006(13) 0.26514(12) 0.60398(10) 0.0173(2) Uani d 1 . .
    H H1 0.107086 0.208458 0.544158 0.021 Uiso calc 1 . .
    C C2 0.12893(12) 0.43833(12) 0.76072(10) 0.0176(2) Uani d 1 . .
    C C3 0.17020(12) 0.52963(12) 0.65500(9) 0.0168(2) Uani d 1 . .
    C C4 0.18460(13) 0.68045(13) 0.61032(10) 0.0197(2) Uani d 1 . .
    H H4 0.167818 0.773574 0.652411 0.024 Uiso calc 1 . .
    C C5 0.22998(13) 0.66468(14) 0.48775(11) 0.0221(2) Uani d 1 . .
    H H5 0.248941 0.747088 0.434193 0.027 Uiso calc 1 . .
    C C6 0.24167(14) 0.50640(14) 0.46028(10) 0.0215(2) Uani d 1 . .
    H H6 0.269396 0.463188 0.385775 0.026 Uiso calc 1 . .
    C C7 0.35527(14) 0.18148(13) 0.61947(11) 0.0211(2) Uani d 1 . .
    F F1 0.34284(9) 0.03455(8) 0.66179(7) 0.03022(19) Uani d 1 . .
    F F2 0.46888(8) 0.25554(9) 0.70256(7) 0.03067(19) Uani d 1 . .
    F F3 0.40810(8) 0.17430(9) 0.50653(7) 0.02723(18) Uani d 1 . .
loop_
    _atom_site_aniso_label
    _atom_site_aniso_U_11
    _atom_site_aniso_U_22
    _atom_site_aniso_U_33
    _atom_site_aniso_U_12
    _atom_site_aniso_U_13
    _atom_site_aniso_U_23
    N1 0.0210(4) 0.0154(4) 0.0160(4) -0.0006(3) 0.0032(3) 0.0002(3)
    O1 0.0248(4) 0.0147(4) 0.0178(4) -0.0008(3) 0.0064(3) 0.0003(3)
    O2 0.0321(4) 0.0207(4) 0.0193(4) 0.0014(3) 0.0089(3) -0.0002(3)
    C1 0.0204(5) 0.0153(5) 0.0163(5) -0.0018(4) 0.0034(4) -0.0002(4)
    C2 0.0179(5) 0.0149(5) 0.0195(5) -0.0003(4) 0.0019(4) 0.0002(4)
    C3 0.0168(5) 0.0167(5) 0.0169(5) -0.0008(4) 0.0023(4) -0.0014(4)
    C4 0.0180(5) 0.0166(5) 0.0243(5) -0.0009(4) 0.0024(4) 0.0014(4)
    C5 0.0201(5) 0.0217(5) 0.0243(5) -0.0020(4) 0.0028(4) 0.0071(4)
    C6 0.0242(5) 0.0241(5) 0.0168(5) -0.0007(4) 0.0049(4) 0.0039(4)
    C7 0.0229(5) 0.0185(5) 0.0221(5) 0.0003(4) 0.0044(4) 0.0000(4)
    F1 0.0360(4) 0.0185(4) 0.0383(4) 0.0071(3) 0.0122(3) 0.0059(3)
    F2 0.0220(3) 0.0351(4) 0.0319(4) 0.0010(3) -0.0045(3) -0.0043(3)
    F3 0.0265(4) 0.0300(4) 0.0275(4) 0.0021(3) 0.0113(3) -0.0018(3)
_geom_special_details
;
 All esds (except the esd in the dihedral angle between two l.s. planes)
 are estimated using the full covariance matrix.  The cell esds are taken
 into account individually in the estimation of esds in distances, angles
 and torsion angles; correlations between esds in cell parameters are only
 used when they are defined by crystal symmetry.  An approximate (isotropic)
 treatment of cell esds is used for estimating esds involving l.s. planes.
;
loop_
    _geom_bond_atom_site_label_1
    _geom_bond_atom_site_label_2
    _geom_bond_site_symmetry_2
    _geom_bond_distance
    _geom_bond_publ_flag
    N1 C1 . 1.4474(13) ?
    N1 C3 . 1.3700(13) ?
    N1 C6 . 1.3617(14) ?
    O1 C1 . 1.4262(12) ?
    O1 C2 . 1.4036(13) ?
    O2 C2 . 1.2000(13) ?
    C1 H1 . 0.9800 ?
    C1 C7 . 1.5265(15) ?
    C2 C3 . 1.4456(14) ?
    C3 C4 . 1.3792(15) ?
    C4 H4 . 0.9300 ?
    C4 C5 . 1.4108(15) ?
    C5 H5 . 0.9300 ?
    C5 C6 . 1.3846(16) ?
    C6 H6 . 0.9300 ?
    C7 F1 . 1.3374(13) ?
    C7 F2 . 1.3339(13) ?
    C7 F3 . 1.3363(13) ?
loop_
    _geom_angle_atom_site_label_1
    _geom_angle_atom_site_label_2
    _geom_angle_atom_site_label_3
    _geom_angle_site_symmetry_1
    _geom_angle_site_symmetry_3
    _geom_angle
    _geom_angle_publ_flag
    C3 N1 C1 . . 111.31(8) ?
    C6 N1 C1 . . 138.68(9) ?
    C6 N1 C3 . . 110.01(9) ?
    C2 O1 C1 . . 110.98(8) ?
    N1 C1 H1 . . 111.1 ?
    N1 C1 C7 . . 110.90(9) ?
    O1 C1 N1 . . 103.62(8) ?
    O1 C1 H1 . . 111.1 ?
    O1 C1 C7 . . 108.73(8) ?
    C7 C1 H1 . . 111.1 ?
    O1 C2 C3 . . 106.55(8) ?
    O2 C2 O1 . . 120.33(9) ?
    O2 C2 C3 . . 133.12(10) ?
    N1 C3 C2 . . 107.54(9) ?
    N1 C3 C4 . . 108.48(9) ?
    C4 C3 C2 . . 143.96(10) ?
    C3 C4 H4 . . 127.0 ?
    C3 C4 C5 . . 106.00(9) ?
    C5 C4 H4 . . 127.0 ?
    C4 C5 H5 . . 125.6 ?
    C6 C5 C4 . . 108.82(10) ?
    C6 C5 H5 . . 125.6 ?
    N1 C6 C5 . . 106.68(10) ?
    N1 C6 H6 . . 126.7 ?
    C5 C6 H6 . . 126.7 ?
    F1 C7 C1 . . 110.80(9) ?
    F2 C7 C1 . . 111.87(9) ?
    F2 C7 F1 . . 107.88(9) ?
    F2 C7 F3 . . 108.00(9) ?
    F3 C7 C1 . . 110.14(9) ?
    F3 C7 F1 . . 108.01(9) ?
loop_
    _geom_torsion_atom_site_label_1
    _geom_torsion_atom_site_label_2
    _geom_torsion_atom_site_label_3
    _geom_torsion_atom_site_label_4
    _geom_torsion_site_symmetry_1
    _geom_torsion_site_symmetry_2
    _geom_torsion_site_symmetry_3
    _geom_torsion_site_symmetry_4
    _geom_torsion
    _geom_torsion_publ_flag
    N1 C1 C7 F1 . . . . 177.53(8) ?
    N1 C1 C7 F2 . . . . 57.11(12) ?
    N1 C1 C7 F3 . . . . -63.02(11) ?
    N1 C3 C4 C5 . . . . -0.21(12) ?
    O1 C1 C7 F1 . . . . 64.22(11) ?
    O1 C1 C7 F2 . . . . -56.21(11) ?
    O1 C1 C7 F3 . . . . -176.33(8) ?
    O1 C2 C3 N1 . . . . 0.46(11) ?
    O1 C2 C3 C4 . . . . 178.46(14) ?
    O2 C2 C3 N1 . . . . -178.94(11) ?
    O2 C2 C3 C4 . . . . -0.9(2) ?
    C1 N1 C3 C2 . . . . -0.64(11) ?
    C1 N1 C3 C4 . . . . -179.40(8) ?
    C1 N1 C6 C5 . . . . 179.34(11) ?
    C1 O1 C2 O2 . . . . 179.38(9) ?
    C1 O1 C2 C3 . . . . -0.12(11) ?
    C2 O1 C1 N1 . . . . -0.25(11) ?
    C2 O1 C1 C7 . . . . 117.77(9) ?
    C2 C3 C4 C5 . . . . -178.20(14) ?
    C3 N1 C1 O1 . . . . 0.55(11) ?
    C3 N1 C1 C7 . . . . -115.95(9) ?
    C3 N1 C6 C5 . . . . -0.03(12) ?
    C3 C4 C5 C6 . . . . 0.20(13) ?
    C4 C5 C6 N1 . . . . -0.11(13) ?
    C6 N1 C1 O1 . . . . -178.81(12) ?
    C6 N1 C1 C7 . . . . 64.69(16) ?
    C6 N1 C3 C2 . . . . 178.91(9) ?
    C6 N1 C3 C4 . . . . 0.15(12) ?
loop_
    _geom_hbond_atom_site_label_D
    _geom_hbond_atom_site_label_H
    _geom_hbond_atom_site_label_A
    _geom_hbond_site_symmetry_A
    _geom_hbond_distance_DH
    _geom_hbond_distance_HA
    _geom_hbond_distance_DA
    _geom_hbond_angle_DHA
    C1 H1 O2 4_565 0.98 2.46 3.2683(13) 140
    C6 H6 F1 4_565 0.93 2.53 3.4065(13) 156
_shelx_space_group_comment
;
The symmetry employed for this shelxl refinement is uniquely defined
by the following loop, which should always be used as a source of
symmetry information in preference to the above space-group names.
They are only intended as comments.
;
_shelx_estimated_absorpt_T_min     0.928
_shelx_estimated_absorpt_T_max     0.946
_shelx_hkl_file
;
   1   0   0    7.96    0.29
   1   0   0    8.31    0.37
  -1   0   0    7.30    0.37
  -1   0   0    7.81    0.37
   1   0   0    8.24    0.30
   1   0   0    8.03    0.30
   1   0   0    7.49    0.29
  -1   0   0    7.94    0.27
  -1   0   0    8.18    0.29
  -1   0   0    8.14    0.31
  -1   0   0    8.16    0.31
   2   0   0  439.49   20.71
  -2   0   0  469.97   17.26
  -2   0   0  430.42   17.22
  -2   0   0  464.61   16.42
  -2   0   0  492.97   14.84
  -2   0   0  493.26   15.74
   2   0   0  489.87   17.25
   2   0   0  427.72   16.36
   2   0   0  459.27   16.35
   2   0   0  392.53   20.70
  -3   0   0  647.35   20.58
  -3   0   0  597.69   21.84
   3   0   0  660.28   22.76
   3   0   0  673.24   22.78
  -3   0   0  631.60   22.81
   3   0   0  637.34   28.82
   3   0   0  582.66   28.81
  -3   0   0  635.79   23.97
  -3   0   0  649.69   24.00
   4   0   0  148.01    5.29
   4   0   0  143.16    5.29
  -4   0   0  150.94    5.08
  -4   0   0  143.24    5.30
  -4   0   0  142.93    5.59
  -4   0   0  151.91    5.57
   4   0   0  150.15    5.30
   4   0   0  149.49    6.70
   4   0   0  148.57    6.71
   5   0   0   52.58    2.44
   5   0   0   53.21    2.43
  -5   0   0   52.73    1.85
  -5   0   0   55.36    2.02
  -5   0   0   54.27    1.93
   5   0   0   53.59    1.91
  -5   0   0   49.02    2.02
   5   0   0   52.17    1.91
   6   0   0   14.20    0.55
   6   0   0   15.40    0.74
  -6   0   0   15.58    0.61
  -6   0   0   15.03    0.57
   6   0   0   15.22    0.55
   6   0   0   14.28    0.73
  -7   0   0   21.43    0.88
   7   0   0   20.61    1.05
   7   0   0   22.13    1.05
  -7   0   0   22.70    0.81
   8   0   0   -0.03    0.05
  -8   0   0    0.02    0.05
   8   0   0    0.04    0.06
   9   0   0    3.53    0.26
  -9   0   0    3.24    0.21
   9   0   0    3.88    0.25
 -10   0   0    0.79    0.11
  10   0   0    0.71    0.11
   0   1   0    0.12    0.01
   1  -1   0  373.69   13.92
   1  -1   0  377.90   13.18
   1  -1   0  370.96   11.94
   1  -1   0  361.61   13.22
  -1   1   0  376.12   13.20
  -1   1   0  369.26   13.26
  -1   1   0  364.67   13.92
  -1   1   0  346.79   12.66
   2  -1   0   56.02    1.78
   2  -1   0   55.81    1.97
   2  -1   0   54.57    2.49
   2  -1   0   55.74    2.48
  -2  -1   0   54.13    2.08
  -2  -1   0   53.81    2.08
  -2  -1   0   54.46    2.08
   2  -1   0   48.87    2.07
   2  -1   0   56.66    1.96
  -2  -1   0   51.35    1.88
   2  -1   0   53.64    1.96
   2   1   0   56.65    2.51
  -2   1   0   51.17    1.96
  -2   1   0   54.62    1.97
  -2   1   0   55.00    2.49
  -2   1   0   55.10    1.89
   2   1   0   52.60    2.50
  -2   1   0   56.39    1.96
  -2   1   0   56.79    2.07
  -2   1   0   56.90    2.48
  -2   1   0   54.73    1.77
   3  -1   0  419.75   16.88
  -3  -1   0  468.10   17.79
   3  -1   0  494.12   17.82
   3  -1   0  447.28   21.35
   3  -1   0  468.62   16.91
   3  -1   0  440.21   21.36
  -3  -1   0  468.77   16.20
   3  -1   0  484.27   16.85
  -3  -1   0  498.48   17.77
   3  -1   0  469.14   15.26
  -3   1   0  434.17   16.91
   3   1   0  469.77   21.38
   3   1   0  470.29   21.36
  -3   1   0  488.68   15.27
  -3   1   0  543.65   21.44
  -3   1   0  451.92   17.77
  -3   1   0  474.70   16.25
   4  -1   0   60.19    2.73
  -4  -1   0   62.70    2.26
   4  -1   0   58.88    1.94
   4  -1   0   58.29    2.16
   4  -1   0   55.75    2.74
   4  -1   0   60.73    2.16
  -4  -1   0   61.26    2.27
   4  -1   0   60.92    2.15
  -4  -1   0   59.92    2.08
   4  -1   0   56.81    2.27
   4  -1   0   59.94    2.15
  -4   1   0   54.31    2.08
   4   1   0   63.28    2.73
  -4   1   0   61.07    2.28
  -4   1   0   58.62    2.17
   4   1   0   61.46    2.72
  -5  -1   0   12.53    0.47
  -5  -1   0   12.19    0.50
  -5  -1   0   13.21    0.49
   5  -1   0   12.35    0.62
   5  -1   0   12.43    0.48
   5  -1   0   12.48    0.47
   5  -1   0   12.27    0.61
   5  -1   0   12.12    0.46
   5  -1   0   11.89    0.46
   5   1   0   12.30    0.59
  -5   1   0   12.16    0.51
  -5   1   0   11.94    0.47
  -5   1   0   12.57    0.50
   5   1   0   11.80    0.60
   6  -1   0   21.10    0.99
   6  -1   0   20.99    0.75
  -6  -1   0   19.77    0.82
   6  -1   0   20.55    0.78
   6  -1   0   19.45    0.75
   6  -1   0   20.38    1.00
   6  -1   0   20.56    0.78
  -6  -1   0   20.08    0.76
   6  -1   0   23.35    0.77
  -6   1   0   20.61    0.83
   6   1   0   21.43    0.99
   6   1   0   19.28    0.97
  -6   1   0   20.49    0.77
  -7  -1   0    2.75    0.16
   7  -1   0    2.51    0.13
   7  -1   0    2.74    0.21
  -7  -1   0    2.45    0.15
   7  -1   0    2.56    0.19
   7  -1   0    2.57    0.14
  -7   1   0    2.53    0.16
   7   1   0    2.71    0.17
  -7   1   0    2.94    0.17
   7   1   0    2.61    0.19
   8  -1   0    0.66    0.06
  -8  -1   0    0.64    0.08
   8  -1   0    0.67    0.06
   8  -1   0    0.57    0.09
   8   1   0    0.66    0.10
   8   1   0    0.74    0.09
  -8   1   0    0.69    0.09
  -8   1   0    0.68    0.09
  -9  -1   0    4.95    0.26
   9  -1   0    4.92    0.20
   9   1   0    5.24    0.32
   9   1   0    4.97    0.30
  -9   1   0    4.93    0.27
 -10  -1   0    0.60    0.09
  10   1   0    0.28    0.09
 -10   1   0    0.52    0.10
  10   1   0    0.31    0.08
   0  -2   0   18.41    0.72
   0  -2   0   19.35    0.73
   0   2   0   17.39    0.69
   0   2   0   19.46    0.69
   0   2   0   19.88    0.87
   0   2   0   19.27    0.88
   1  -2   0  234.40   10.14
   1  -2   0  211.50   10.11
   1  -2   0  192.41    8.43
   1  -2   0  244.12    8.01
  -1   2   0  222.99    7.97
  -1   2   0  227.54   10.12
  -1   2   0  240.05    8.03
  -1   2   0  190.46   10.11
  -1   2   0  225.86    7.71
   1   2   0  236.88    8.97
  -1   2   0  238.49    8.46
  -1   2   0  203.25    8.01
   2  -2   0  105.10    3.70
  -2  -2   0   99.72    4.17
   2  -2   0  108.38    4.69
   2  -2   0  102.77    4.70
   2  -2   0   99.62    3.71
  -2  -2   0  103.11    3.55
   2  -2   0  103.61    3.90
   2  -2   0  108.19    3.36
   2  -2   0   90.09    3.70
  -2   2   0  113.43    3.73
  -2   2   0  105.41    3.56
  -2   2   0   96.66    4.70
  -2   2   0  107.18    3.90
  -2   2   0  107.62    3.70
  -2   2   0  100.59    4.69
  -2   2   0  100.83    3.70
  -3  -2   0  179.08    6.10
   3  -2   0  177.22    6.35
   3  -2   0  165.19    8.06
   3  -2   0  184.45    6.40
  -3  -2   0  176.07    6.80
   3  -2   0  185.39    6.37
   3  -2   0  156.43    8.05
  -3  -2   0  184.02    6.79
   3  -2   0  173.00    6.72
   3  -2   0  170.51    5.76
  -3   2   0  171.41    8.06
  -3   2   0  177.81    6.36
  -3   2   0  175.42    6.74
  -3   2   0  177.81    6.11
  -3   2   0  182.24    6.35
  -3   2   0  191.62    8.10
  -3   2   0  194.17    6.40
   4  -2   0    9.46    0.39
   4  -2   0    8.92    0.46
  -4  -2   0    9.33    0.35
  -4  -2   0    9.11    0.37
  -4  -2   0    9.21    0.36
   4  -2   0    8.88    0.36
   4  -2   0    9.12    0.35
   4  -2   0    8.81    0.33
   4  -2   0    8.51    0.47
   4  -2   0    8.89    0.37
  -4   2   0    9.97    0.39
  -4   2   0   10.05    0.49
  -4   2   0    9.39    0.39
   4   2   0    9.29    0.44
   4   2   0    9.01    0.43
  -4   2   0    8.97    0.36
   5  -2   0   28.95    1.08
   5  -2   0   28.22    0.97
   5  -2   0   31.76    1.39
   5  -2   0   31.41    1.09
   5  -2   0   29.26    1.37
  -5  -2   0   29.77    1.12
  -5  -2   0   29.38    1.04
   5  -2   0   28.76    1.07
  -5  -2   0   28.44    1.12
   5  -2   0   29.72    1.09
   5  -2   0   28.85    1.14
  -5   2   0   28.30    1.14
  -5   2   0   29.25    1.06
  -5   2   0   26.99    1.10
   5   2   0   28.45    1.34
   5   2   0   28.78    1.35
   6  -2   0    7.70    0.42
   6  -2   0    8.00    0.43
   6  -2   0    7.73    0.32
   6  -2   0    7.66    0.28
   6  -2   0    7.73    0.34
  -6  -2   0    7.93    0.33
   6  -2   0    7.85    0.31
  -6  -2   0    7.96    0.33
  -6   2   0    7.93    0.36
  -6   2   0    7.91    0.34
  -6   2   0    7.52    0.35
   6   2   0    7.60    0.39
   6   2   0    7.54    0.38
   7  -2   0   10.45    0.45
   7  -2   0   10.93    0.41
   7  -2   0   10.89    0.57
   7  -2   0   10.21    0.43
   7  -2   0   11.75    0.45
  -7  -2   0   11.02    0.45
  -7   2   0   10.77    0.45
   7   2   0   10.79    0.53
  -7   2   0   10.34    0.47
   7   2   0   10.52    0.53
   8  -2   0    0.39    0.07
   8  -2   0    0.49    0.06
  -8  -2   0    0.49    0.07
   8   2   0    0.57    0.08
  -8   2   0    0.45    0.08
   8   2   0    0.45    0.06
  -8   2   0    0.38    0.08
   9  -2   0    4.16    0.20
   9  -2   0    4.12    0.20
  -9  -2   0    3.91    0.22
   9   2   0    3.80    0.23
  -9   2   0    3.73    0.24
   9   2   0    3.77    0.24
  10  -2   0    0.26    0.05
 -10  -2   0    0.19    0.06
  10  -2   0    0.25    0.05
  10   2   0    0.18    0.06
  10   2   0    0.28    0.07
 -10   2   0    0.20    0.08
   0   3   0    0.18    0.02
   1  -3   0    5.05    0.21
   1  -3   0    5.00    0.21
  -1  -3   0    4.79    0.20
   1  -3   0    5.19    0.20
  -1  -3   0    5.22    0.20
  -1   3   0    4.91    0.20
   1   3   0    5.16    0.24
  -1   3   0    4.20    0.21
  -1   3   0    5.06    0.20
  -1   3   0    4.85    0.25
  -1   3   0    5.00    0.20
   1   3   0    4.77    0.22
   1   3   0    5.31    0.24
  -1   3   0    5.11    0.19
  -1   3   0    5.25    0.27
   2  -3   0    0.47    0.04
   2  -3   0    0.30    0.03
   2  -3   0    0.30    0.04
   2  -3   0    0.37    0.06
  -2   3   0    0.32    0.03
  -2   3   0    0.34    0.04
  -2   3   0    0.29    0.04
  -2   3   0    0.42    0.04
  -2   3   0    0.32    0.04
   2   3   0    0.31    0.03
  -2   3   0    0.30    0.04
  -2   3   0    0.41    0.06
   3  -3   0   12.00    0.65
   3  -3   0   13.03    0.50
  -3  -3   0   13.64    0.49
  -3  -3   0   12.94    0.54
   3  -3   0   13.30    0.53
   3  -3   0   13.68    0.50
   3  -3   0   13.29    0.45
   3  -3   0   13.55    0.64
  -3   3   0   13.34    0.51
  -3   3   0   13.23    0.50
  -3   3   0   11.78    0.65
  -3   3   0   13.40    0.64
  -3   3   0   13.17    0.53
  -3   3   0   12.89    0.50
  -3   3   0   13.35    0.52
  -4  -3   0   82.53    3.32
   4  -3   0   81.16    2.85
   4  -3   0   95.40    4.02
   4  -3   0   91.97    3.17
  -4  -3   0   91.11    3.32
  -4  -3   0   89.71    3.03
   4  -3   0   86.60    3.15
  -4  -3   0   88.34    3.50
   4  -3   0   89.43    3.15
   4  -3   0   88.52    3.33
   4  -3   0   87.14    4.00
  -4   3   0   86.89    4.02
  -4   3   0   90.10    3.19
  -4   3   0   88.21    3.99
  -4   3   0   84.84    3.33
  -4   3   0   84.54    3.04
  -4   3   0   79.74    3.16
   5  -3   0    5.88    0.26
  -5  -3   0    5.25    0.23
  -5  -3   0    5.34    0.22
   5  -3   0    5.38    0.21
   5  -3   0    5.23    0.32
   5  -3   0    5.36    0.23
   5  -3   0    5.19    0.22
  -5  -3   0    5.27    0.22
   5  -3   0    5.42    0.30
   5  -3   0    5.70    0.26
  -5   3   0    4.86    0.24
  -5   3   0    5.01    0.26
  -5   3   0    4.89    0.25
   6  -3   0   21.12    0.80
  -6  -3   0   20.64    0.76
   6  -3   0   21.14    0.77
  -6  -3   0   19.77    0.80
   6  -3   0   20.60    0.77
   6  -3   0   19.88    0.70
  -6   3   0   19.95    0.83
  -6   3   0   18.94    0.81
  -6   3   0   20.41    0.77
   7  -3   0   16.23    0.56
   7  -3   0   15.67    0.61
   7  -3   0   16.32    0.63
  -7  -3   0   15.94    0.65
  -7   3   0   15.93    0.68
  -7   3   0   16.12    0.63
   8  -3   0    3.71    0.17
  -8  -3   0    3.69    0.20
   8  -3   0    3.90    0.20
  -8   3   0    3.90    0.22
  -8   3   0    3.90    0.23
   9  -3   0    4.48    0.19
  -9  -3   0    4.52    0.24
   9  -3   0    5.07    0.24
  -9   3   0    5.01    0.28
  10  -3   0    7.64    0.35
  10  -3   0    8.14    0.36
 -10  -3   0    7.68    0.37
 -10   3   0    7.83    0.41
   0  -4   0  686.99   24.98
   0  -4   0  614.25   24.97
   0   4   0  637.09   30.01
   0   4   0  708.43   30.11
  -1  -4   0    5.65    0.21
   1  -4   0    5.41    0.23
   1  -4   0    4.93    0.22
   1  -4   0    5.43    0.21
  -1  -4   0    5.42    0.21
  -1   4   0    5.25    0.20
  -1   4   0    4.95    0.21
  -1   4   0    5.11    0.22
   1   4   0    5.50    0.26
  -1   4   0    4.83    0.29
  -1   4   0    5.25    0.27
  -1   4   0    5.02    0.21
   1   4   0    5.02    0.25
  -1   4   0    4.85    0.20
   1   4   0    5.15    0.24
   2  -4   0    0.12    0.02
   2  -4   0    0.14    0.03
   2   4   0    0.14    0.03
  -2   4   0    0.20    0.03
  -2   4   0    0.15    0.04
  -2   4   0    0.17    0.05
  -2   4   0    0.14    0.03
  -2   4   0    0.27    0.03
  -2   4   0    0.18    0.04
  -2   4   0    0.18    0.04
   3  -4   0   75.93    2.81
   3  -4   0   79.87    2.97
   3  -4   0   77.66    2.55
   3  -4   0   81.51    2.82
   3  -4   0   83.03    3.57
  -3   4   0   76.89    2.83
  -3   4   0   77.07    3.59
  -3   4   0   74.16    2.97
  -3   4   0   77.10    2.81
  -3   4   0   80.03    3.56
  -3   4   0   78.19    2.72
  -3   4   0   73.58    2.82
   4  -4   0    2.18    0.12
  -4  -4   0    2.31    0.13
   4  -4   0    2.55    0.15
   4  -4   0    2.33    0.13
   4  -4   0    2.34    0.17
   4  -4   0    2.54    0.12
  -4   4   0    2.15    0.14
  -4   4   0    2.24    0.14
  -4   4   0    2.50    0.17
  -4   4   0    2.31    0.14
  -4   4   0    2.60    0.15
  -4   4   0    2.56    0.20
  -4   4   0    2.33    0.13
  -5  -4   0   26.60    1.04
   5  -4   0   27.84    1.09
   5  -4   0   26.88    1.01
  -5  -4   0   27.45    1.04
   5  -4   0   26.52    0.93
  -5  -4   0   27.52    0.99
  -5   4   0   26.35    1.05
  -5   4   0   28.33    1.01
  -5   4   0   27.17    1.09
  -6  -4   0   16.34    0.67
   6  -4   0   17.61    0.66
   6  -4   0   16.58    0.61
  -6  -4   0   17.86    0.67
  -6  -4   0   17.50    0.65
  -6   4   0   16.75    0.67
  -6   4   0   17.16    0.71
  -6   4   0   17.33    0.72
   7  -4   0    0.36    0.05
  -7  -4   0    0.60    0.06
   7  -4   0    0.44    0.06
  -7   4   0    0.32    0.09
  -7   4   0    0.34    0.08
  -7   4   0    0.39    0.08
  -8  -4   0    0.26    0.05
   8  -4   0    0.28    0.05
   8  -4   0    0.31    0.05
  -8   4   0    0.31    0.08
  -8   4   0    0.21    0.07
  -9  -4   0    0.11    0.05
   9  -4   0   -0.01    0.04
  -9   4   0   -0.05    0.06
   0  -5   0    0.01    0.02
   0  -5   0    0.01    0.02
   0   5   0    0.12    0.03
   0   5   0    0.06    0.04
   1  -5   0  227.47    8.42
   1  -5   0  210.80    8.41
   1  -5   0  233.34    8.00
  -1  -5   0  233.80    8.42
  -1  -5   0  218.34    8.45
  -1   5   0  250.99   10.19
  -1   5   0  214.07   10.10
  -1   5   0  221.80    8.02
   1   5   0  231.79   10.15
  -1   5   0  212.07    8.01
   1   5   0  219.87    8.90
   1   5   0  204.63   10.14
  -2  -5   0   90.48    3.16
   2  -5   0   82.61    3.18
   2  -5   0   80.10    3.01
  -2  -5   0   78.10    3.16
  -2   5   0   86.13    3.01
  -2   5   0   85.40    3.81
  -2   5   0   85.66    3.01
  -2   5   0   88.02    3.02
  -2   5   0   86.04    3.18
  -2   5   0   78.25    3.02
  -2   5   0   74.52    3.84
   2   5   0   86.92    3.35
   3  -5   0    0.29    0.04
   3  -5   0    0.22    0.05
  -3   5   0    0.17    0.05
  -3   5   0    0.22    0.05
  -3   5   0    0.20    0.07
  -3   5   0    0.37    0.05
  -3   5   0    0.12    0.04
  -3   5   0    0.22    0.05
   4  -5   0    4.04    0.21
   4  -5   0    3.83    0.17
  -4  -5   0    4.05    0.19
   4  -5   0    4.04    0.19
  -4   5   0    4.28    0.21
  -4   5   0    4.13    0.22
  -4   5   0    3.91    0.21
  -4   5   0    3.88    0.20
   5  -5   0    0.21    0.06
  -5  -5   0    0.25    0.06
   5  -5   0    0.26    0.04
   5  -5   0    0.24    0.05
  -5   5   0    0.22    0.06
  -5   5   0    0.24    0.07
  -6  -5   0    3.69    0.15
   6  -5   0    3.80    0.18
   6  -5   0    3.56    0.18
  -6  -5   0    3.36    0.16
  -6   5   0    3.12    0.21
  -6   5   0    3.83    0.22
   7  -5   0   10.01    0.42
  -7  -5   0    9.92    0.41
   7  -5   0    9.82    0.39
  -7   5   0    9.94    0.47
  -7   5   0   10.44    0.45
  -8  -5   0   34.23    1.32
   8  -5   0   34.77    1.28
  -8   5   0   34.03    1.35
  -8   5   0   33.55    1.28
  -9  -5   0    1.38    0.10
   9  -5   0    1.42    0.11
  -9   5   0    1.30    0.14
   0  -6   0   17.28    0.68
   0   6   0   16.69    0.82
   0   6   0   17.04    0.80
   1  -6   0    2.56    0.15
  -1  -6   0    2.80    0.14
  -1  -6   0    2.67    0.13
  -1   6   0    2.80    0.13
   1   6   0    2.85    0.16
  -1   6   0    3.27    0.20
   1   6   0    2.62    0.15
  -1   6   0    2.78    0.12
  -1   6   0    2.74    0.17
   1   6   0    2.79    0.16
  -2  -6   0   14.50    0.56
  -2  -6   0   14.17    0.55
   2  -6   0   13.44    0.58
  -2   6   0   14.25    0.53
  -2   6   0   14.56    0.55
  -2   6   0   14.11    0.52
  -2   6   0   13.29    0.72
  -2   6   0   14.53    0.52
  -2   6   0   14.25    0.69
   2   6   0   14.75    0.60
  -2   6   0   13.78    0.54
   3  -6   0   62.42    2.31
  -3  -6   0   59.57    2.26
   3  -6   0   57.56    2.18
  -3  -6   0   64.77    2.27
  -3   6   0   59.32    2.17
  -3   6   0   60.37    2.76
  -3   6   0   60.19    2.18
  -3   6   0   61.73    2.19
  -3   6   0   51.37    2.79
   4  -6   0    6.33    0.26
  -4  -6   0    6.15    0.28
   4  -6   0    6.16    0.28
   4  -6   0    6.79    0.32
  -4   6   0    6.53    0.30
  -4   6   0    6.45    0.29
   5  -6   0   10.88    0.42
   5  -6   0   11.09    0.50
  -5  -6   0   11.30    0.45
   5  -6   0   11.65    0.45
  -5   6   0   10.50    0.47
   6  -6   0   19.55    0.75
   6  -6   0   19.86    0.70
  -6   6   0   18.19    0.78
   7  -6   0    2.87    0.17
  -7  -6   0    3.13    0.15
  -7   6   0    3.27    0.22
  -7   6   0    3.24    0.21
  -8  -6   0    0.47    0.05
   8  -6   0    0.44    0.07
  -8   6   0    0.44    0.10
   0  -7   0    0.00    0.03
   0   7   0    0.03    0.05
   0   7   0    0.00    0.03
   1  -7   0    0.23    0.05
   1   7   0    0.23    0.06
   1   7   0    0.15    0.04
   1   7   0    0.08    0.04
  -1   7   0    0.10    0.06
  -1   7   0    0.18    0.05
  -2  -7   0   66.97    2.78
   2  -7   0   75.40    2.82
  -2   7   0   73.26    2.65
  -2   7   0   74.86    2.65
  -2   7   0   75.58    3.41
  -2   7   0   73.86    3.37
  -3  -7   0   61.82    2.41
   3  -7   0   61.72    2.45
  -3   7   0   57.63    2.30
  -3   7   0   69.41    2.99
  -3   7   0   66.82    2.32
  -3   7   0   63.94    2.31
   4  -7   0   91.24    3.52
  -4  -7   0   94.56    3.46
  -4  -7   0   87.78    3.46
  -4   7   0   91.04    3.33
  -4   7   0   92.97    3.33
   5  -7   0    9.58    0.44
   5  -7   0    8.83    0.36
  -5  -7   0    9.22    0.40
  -5   7   0    8.76    0.40
   6  -7   0    0.00    0.05
   6  -7   0    0.10    0.05
  -6   7   0    0.08    0.07
   7  -7   0   26.47    0.99
  -7   7   0   24.31    1.02
   8  -7   0    0.66    0.09
  -8  -7   0    0.55    0.06
  -8   7   0    0.52    0.12
   0  -8   0   15.76    0.67
   0   8   0   17.10    0.81
   0   8   0   16.70    0.73
   0   8   0   15.88    0.79
  -1  -8   0    0.11    0.04
   1  -8   0    0.15    0.05
  -1   8   0    0.15    0.06
   1   8   0    0.11    0.05
   1   8   0    0.10    0.05
  -1   8   0    0.10    0.07
  -2  -8   0    5.43    0.24
   2  -8   0    5.54    0.27
  -2   8   0    5.52    0.22
  -2   8   0    4.53    0.33
  -2   8   0    5.22    0.31
  -2   8   0    5.47    0.22
  -3  -8   0    1.19    0.08
   3  -8   0    1.32    0.12
  -3   8   0    1.15    0.10
  -3   8   0    1.16    0.09
  -4  -8   0   25.98    1.02
   4  -8   0   27.33    1.09
  -4   8   0   26.55    1.02
  -4   8   0   24.40    0.98
  -4   8   0   27.68    1.01
  -5  -8   0   11.44    0.46
   5  -8   0   12.47    0.55
  -5   8   0   11.21    0.49
   6  -8   0    0.34    0.08
  -6   8   0    0.34    0.09
   7  -8   0    0.12    0.06
  -7   8   0    0.07    0.08
   0  -9   0    0.06    0.05
   0   9   0    0.02    0.05
   0   9   0    0.01    0.06
  -1  -9   0    0.13    0.05
   1  -9   0    0.01    0.04
  -1   9   0    0.00    0.05
  -1   9   0   -0.03    0.07
   1   9   0    0.04    0.04
   1   9   0   -0.04    0.03
   2  -9   0    0.10    0.06
  -2  -9   0    0.21    0.05
  -2   9   0    0.24    0.09
  -3  -9   0    2.96    0.16
   3  -9   0    3.32    0.21
  -3   9   0    3.21    0.16
  -3   9   0    3.16    0.16
   4  -9   0    5.49    0.31
  -4  -9   0    5.43    0.24
  -4   9   0    5.68    0.27
  -4   9   0    5.24    0.26
  -5  -9   0    0.89    0.07
  -5   9   0    0.79    0.08
  -6   9   0    1.57    0.13
   0 -10   0    8.75    0.40
   0  10   0    8.74    0.45
   0  10   0    8.37    0.47
   1 -10   0    0.39    0.08
  -1 -10   0    0.43    0.07
  -1  10   0    0.36    0.08
  -1  10   0    0.25    0.09
  -2 -10   0    0.56    0.07
   2 -10   0    0.49    0.09
  -2  10   0    0.34    0.11
   3 -10   0    2.10    0.17
  -3 -10   0    1.89    0.13
  -4 -10   0    0.38    0.06
   4 -10   0    0.36    0.09
  -4  10   0    0.24    0.06
  -4  10   0    0.28    0.06
   0 -11   0    0.02    0.06
   0  11   0    0.03    0.06
   0  11   0    0.02    0.06
  -1  11   0    1.47    0.16
  10   0  -1    0.03    0.06
 -10   0   1    0.07    0.06
  -9   0   1    0.05    0.05
   9   0  -1    0.02    0.06
   9   0  -1    0.03    0.07
   8   0  -1    0.05    0.05
   8   0  -1   -0.01    0.06
  -8   0   1    0.20    0.06
   7   0  -1   -0.01    0.05
  -7   0   1    0.00    0.04
  -7   0   1   -0.02    0.04
   7   0  -1   -0.04    0.04
   6   0  -1    0.01    0.03
   6   0  -1    0.01    0.04
   6   0  -1    0.01    0.02
   6   0  -1   -0.03    0.02
  -6   0   1    0.14    0.04
  -6   0   1    0.01    0.04
   5   0  -1    0.04    0.04
  -5   0   1   -0.04    0.03
   5   0  -1   -0.01    0.03
   5   0  -1   -0.01    0.02
   5   0  -1    0.01    0.02
  -5   0   1   -0.02    0.02
  -5   0   1   -0.01    0.02
  -5   0   1    0.07    0.03
  -4   0   1    0.01    0.03
   4   0  -1   -0.02    0.02
  -4   0   1    0.00    0.02
   4   0  -1   -0.02    0.02
   4   0  -1    0.04    0.03
   4   0  -1   -0.02    0.03
  -4   0   1   -0.03    0.02
   3   0  -1    0.00    0.02
  -3   0   1   -0.02    0.01
  -3   0   1   -0.03    0.01
  -3   0   1   -0.02    0.02
  -3   0   1   -0.01    0.02
   3   0  -1    0.03    0.01
   3   0  -1    0.02    0.02
  -3   0   1    0.02    0.02
   2   0  -1    0.08    0.02
  -2   0   1    0.00    0.01
   2   0  -1    0.06    0.02
   2   0  -1    0.02    0.01
   2   0  -1    0.01    0.01
   2   0  -1   -0.01    0.01
   2   0  -1    0.01    0.02
  -2   0   1    0.01    0.02
   2   0  -1    0.02    0.01
  -2   0   1    0.03    0.01
   1   0  -1    0.14    0.02
   1   0  -1    0.15    0.01
   1   0  -1    0.13    0.01
  -1   0   1    0.14    0.02
   1   0  -1    0.14    0.01
   1   0  -1    0.13    0.02
  -1   0   1    0.18    0.02
  -1   0   1    0.14    0.02
  -1   0   1    0.17    0.02
  -1   0   1    0.13    0.01
   1   0  -1    0.13    0.02
  -1   0   1    0.13    0.02
   1   0  -1    0.19    0.02
   1   0  -1    0.16    0.02
   0   0   1    0.00    0.00
   0   0  -1    0.00    0.00
   0   0  -1    0.02    0.01
   0   0  -1    0.00    0.00
   0   0  -1    0.04    0.01
   0   0  -1    0.01    0.00
   0   0   1    0.00    0.00
   0   0   1    0.00    0.00
   0   0  -1    0.00    0.01
   0   0  -1    0.00    0.00
   0   0   1    0.00    0.00
   0   0   1    0.02    0.01
   0   0   1    0.00    0.00
   0   0  -1    0.00    0.00
   0   0   1    0.02    0.01
   0   0   1    0.02    0.01
  -1   0  -1    0.15    0.02
  -1   0  -1    0.07    0.02
  -2   0  -1    0.14    0.02
   2   0   1    0.14    0.03
  -2   0  -1    0.20    0.03
  -2   0  -1    0.15    0.03
   2   0   1    0.13    0.02
  -2   0  -1    0.14    0.02
  -2   0  -1    0.13    0.02
   2   0   1    0.25    0.02
   2   0   1    0.11    0.02
   3   0   1    0.09    0.02
  -3   0  -1    0.05    0.03
   3   0   1    0.07    0.02
  -3   0  -1    0.14    0.03
   3   0   1    0.09    0.03
   3   0   1    0.11    0.01
  -3   0  -1    0.11    0.02
   3   0   1    0.06    0.02
  -3   0  -1    0.10    0.04
  -4   0  -1    0.01    0.04
   4   0   1    0.03    0.04
  -4   0  -1   -0.02    0.03
   4   0   1    0.01    0.02
   4   0   1   -0.02    0.02
  -4   0  -1    0.00    0.02
  -4   0  -1    0.12    0.03
  -5   0  -1   -0.02    0.04
  -5   0  -1   -0.01    0.03
   5   0   1    0.12    0.04
   5   0   1   -0.02    0.03
   5   0   1    0.10    0.05
   5   0   1   -0.04    0.02
  -5   0  -1    0.03    0.05
  -5   0  -1   -0.01    0.03
  -6   0  -1   -0.01    0.05
   6   0   1   -0.01    0.02
   6   0   1    0.06    0.03
   6   0   1   -0.04    0.05
   6   0   1   -0.01    0.04
  -6   0  -1    0.00    0.04
   7   0   1   -0.05    0.06
  -7   0  -1   -0.02    0.05
  -8   0  -1    0.10    0.05
   8   0   1    0.02    0.06
  -8   0  -1   -0.04    0.06
   8   0   1    0.01    0.05
   9   0   1    0.06    0.08
   9   0   1    0.00    0.06
  -9   0  -1    0.13    0.06
 -10   0  -1   -0.08    0.06
  10   0   1   -0.04    0.06
 -10  -1   1    1.43    0.13
  10   1  -1    1.36    0.15
  10   1  -1    1.33    0.14
 -10   1   1    1.65    0.15
  -9  -1   1    3.09    0.19
   9  -1  -1    2.94    0.13
   9  -1  -1    3.04    0.23
   9   1  -1    2.82    0.21
   9   1  -1    2.99    0.22
  -9   1   1    3.21    0.20
   8  -1  -1    2.83    0.14
  -8  -1   1    2.60    0.16
   8  -1  -1    2.57    0.13
   8  -1  -1    2.66    0.20
   8   1  -1    2.44    0.18
  -8   1   1    2.68    0.17
   8   1  -1    2.42    0.18
  -7  -1   1    2.15    0.13
   7  -1  -1    2.24    0.12
   7  -1  -1    2.08    0.11
   7  -1  -1    2.09    0.16
   7  -1  -1    2.18    0.18
   7   1  -1    2.18    0.15
  -7   1   1    1.96    0.14
   7   1  -1    1.93    0.15
  -7   1   1    2.34    0.14
  -6  -1   1    5.99    0.23
  -6  -1   1    5.39    0.24
   6  -1  -1    5.42    0.21
   6  -1  -1    5.63    0.31
   6  -1  -1    4.78    0.31
   6  -1  -1    5.19    0.23
   6  -1  -1    5.26    0.20
   6  -1  -1    5.40    0.22
   6   1  -1    5.38    0.29
   6   1  -1    5.20    0.29
  -6   1   1    5.46    0.24
  -6   1   1    5.01    0.25
   5  -1  -1   52.84    1.89
  -5  -1   1   52.91    1.81
   5  -1  -1   51.92    2.40
   5  -1  -1   53.28    2.39
   5  -1  -1   54.22    1.88
   5  -1  -1   47.61    1.87
   5  -1  -1   50.06    1.89
  -5  -1   1   53.52    1.98
   5  -1  -1   52.46    1.88
  -5  -1   1   50.00    1.98
   5   1  -1   49.82    2.38
  -5   1   1   53.22    1.91
  -5   1   1   51.37    1.82
   5   1  -1   53.19    2.38
  -5   1   1   51.58    1.99
   4  -1  -1   43.24    1.67
   4  -1  -1   47.94    2.02
   4  -1  -1   43.34    1.58
   4  -1  -1   42.88    1.59
  -4  -1   1   39.67    1.66
  -4  -1   1   44.71    1.66
   4  -1  -1   47.20    2.01
   4  -1  -1   44.16    1.58
   4  -1  -1   42.83    1.42
  -4  -1   1   44.70    1.52
   4  -1  -1   42.59    1.58
   4  -1  -1   44.19    1.67
   4  -1  -1   41.00    1.59
  -4   1   1   41.38    1.60
   4   1  -1   44.58    2.00
  -4   1   1   43.01    1.52
  -4   1   1   42.21    1.67
   4   1  -1   45.17    2.00
   3  -1  -1   72.45    2.33
   3  -1  -1   73.55    3.27
   3  -1  -1   66.67    3.27
   3  -1  -1   73.14    2.72
  -3  -1   1   72.91    2.71
  -3  -1   1   72.08    2.71
   3  -1  -1   67.82    2.57
  -3  -1   1   73.49    2.47
   3  -1  -1   70.80    2.72
   3  -1  -1   72.81    2.58
   3  -1  -1   71.90    2.58
  -3   1   1   73.07    2.60
  -3   1   1   72.56    2.33
  -3   1   1   73.16    2.48
  -3   1   1   73.00    3.28
   3   1  -1   73.46    3.26
   3   1  -1   68.37    3.26
  -3   1   1   68.69    2.72
   2  -1  -1   78.86    2.80
  -2  -1   1   79.58    2.97
   2  -1  -1   75.65    2.53
   2  -1  -1   80.95    3.54
   2  -1  -1   78.61    2.79
   2  -1  -1   75.25    2.80
   2  -1  -1   77.86    2.95
   2  -1  -1   78.26    2.95
   2  -1  -1   87.72    3.55
  -2  -1   1   77.35    2.96
   2   1  -1   69.15    3.55
   2   1  -1   69.32    3.55
  -2   1   1   80.52    2.68
  -2   1   1   77.33    2.81
  -2   1   1   79.78    2.79
  -2   1   1   76.93    2.80
  -2   1   1   75.67    2.94
  -2   1   1   81.49    3.54
  -2   1   1   78.90    3.55
   1  -1  -1  231.61    8.39
  -1  -1   1  242.53    9.03
   1  -1  -1  222.47    8.37
   1  -1  -1  230.83   10.62
   1  -1  -1  223.63    8.83
  -1  -1   1  234.90    9.05
   1  -1  -1  213.28    8.82
  -1   1   1  228.52    8.38
  -1   1   1  263.99   10.68
   1   1  -1  243.01   10.79
  -1   1   1  240.86    8.43
   1   1  -1  222.59   10.74
  -1   1   1  232.07    8.85
   0  -1   1   28.10    1.04
   0  -1  -1   28.96    1.25
   0  -1  -1   28.13    0.98
   0  -1   1   26.75    1.04
   0  -1  -1   27.49    1.04
   0  -1   1   27.13    1.25
   0  -1  -1   27.93    1.10
   0  -1   1   27.28    0.98
   0  -1  -1   26.01    1.03
   0  -1   1   26.61    1.24
   0   1   1   28.14    1.25
   0   1  -1   26.66    0.94
   0   1  -1   29.00    0.99
   0   1   1   27.95    1.25
   0   1  -1   24.80    0.98
   0   1   1   28.03    0.99
   0   1   1   25.11    0.98
   0   1   1   25.53    1.10
   0   1  -1   27.10    0.98
   0   1  -1   27.48    1.25
   0   1   1   27.44    0.99
   0   1   1   27.07    0.98
   0   1   1   26.38    0.99
   0   1  -1   26.92    1.24
   0   1  -1   26.95    0.99
   1  -1   1    0.46    0.04
   1  -1   1    0.42    0.03
   1  -1   1    0.44    0.03
   1  -1   1    0.30    0.03
   1  -1   1    0.51    0.03
   1  -1   1    0.43    0.03
  -1  -1  -1    0.43    0.04
   1   1   1    0.44    0.04
  -1   1  -1    0.46    0.04
  -1   1  -1    0.45    0.04
  -1   1  -1    0.46    0.04
  -1   1  -1    0.43    0.03
   1   1   1    0.41    0.03
  -3  -1  -1  383.19   13.21
   3  -1   1  389.76   13.81
   3  -1   1  336.62   13.78
   3  -1   1  395.42   13.76
   3  -1   1  395.58   17.48
   3  -1   1  386.53   12.48
  -3  -1  -1  362.43   14.50
   3  -1   1  398.05   17.49
   3  -1   1  399.21   14.56
  -3  -1  -1  387.58   14.55
  -3   1  -1  380.87   13.20
  -3   1  -1  406.44   13.86
  -3   1  -1  376.84   12.44
   3   1   1  418.23   17.50
   3   1   1  407.93   17.45
  -3   1  -1  352.75   17.45
  -3   1  -1  344.90   14.49
   4  -1   1  345.05   13.02
   4  -1   1  341.71   11.79
   4  -1   1  383.13   13.07
  -4  -1  -1  369.03   13.76
   4  -1   1  372.97   13.07
   4  -1   1  388.46   13.76
   4  -1   1  374.55   16.56
   4  -1   1  361.79   13.06
  -4  -1  -1  361.74   13.73
   4  -1   1  329.17   16.51
  -4  -1  -1  368.91   12.49
  -4   1  -1  358.40   13.04
   4   1   1  356.18   16.51
   4   1   1  370.94   16.52
  -4   1  -1  361.23   12.44
  -4   1  -1  363.05   13.80
   5  -1   1   45.51    2.01
  -5  -1  -1   42.63    1.67
   5  -1   1   43.63    1.57
   5  -1   1   43.02    1.59
  -5  -1  -1   42.31    1.54
   5  -1   1   42.31    1.58
  -5  -1  -1   43.57    1.67
   5  -1   1   45.61    2.03
   5  -1   1   45.81    1.58
  -5   1  -1   41.45    1.68
   5   1   1   42.62    2.01
  -5   1  -1   43.33    1.55
  -5   1  -1   43.14    1.61
   6  -1   1   14.47    0.53
   6  -1   1   15.25    0.57
   6  -1   1   13.90    0.71
   6  -1   1   14.91    0.54
  -6  -1  -1   15.59    0.60
  -6  -1  -1   13.74    0.56
   6  -1   1   13.78    0.56
   6  -1   1   14.98    0.73
  -6   1  -1   14.31    0.57
   6   1   1   14.14    0.71
  -6   1  -1   14.89    0.60
   6   1   1   13.82    0.70
   7  -1   1    0.31    0.08
   7  -1   1    0.20    0.05
  -7  -1  -1    0.21    0.06
  -7  -1  -1    0.21    0.07
   7  -1   1    0.29    0.05
   7  -1   1    0.12    0.06
   7  -1   1    0.20    0.05
   7   1   1    0.26    0.07
   7   1   1    0.25    0.06
  -7   1  -1    0.14    0.07
  -7   1  -1    0.16    0.06
   8  -1   1    4.89    0.22
  -8  -1  -1    4.73    0.25
   8  -1   1    5.23    0.31
   8  -1   1    5.42    0.23
  -8   1  -1    4.97    0.27
   8   1   1    4.78    0.31
   8   1   1    5.22    0.29
  -8   1  -1    4.69    0.26
   9  -1   1    3.02    0.13
  -9  -1  -1    2.71    0.18
   9  -1   1    3.12    0.13
   9   1   1    2.97    0.21
   9   1   1    2.87    0.22
  -9   1  -1    3.05    0.20
 -10  -1  -1    0.58    0.10
 -10   1  -1    0.47    0.10
  10   1   1    0.64    0.10
  10   1   1    0.59    0.11
  10  -2  -1    0.87    0.08
  10  -2  -1    0.93    0.07
 -10  -2   1    1.02    0.11
  10   2  -1    0.80    0.09
 -10   2   1    0.73    0.11
  10   2  -1    0.77    0.09
  -9  -2   1    1.15    0.11
   9  -2  -1    1.21    0.09
   9  -2  -1    1.24    0.10
   9   2  -1    1.23    0.12
   9   2  -1    1.26    0.11
  -9   2   1    1.41    0.13
  -8  -2   1    4.21    0.21
   8  -2  -1    4.43    0.22
   8  -2  -1    4.36    0.20
   8   2  -1    3.90    0.24
  -8   2   1    4.22    0.24
   8   2  -1    4.36    0.24
   7  -2  -1    0.13    0.06
   7  -2  -1    0.15    0.04
   7  -2  -1    0.06    0.05
   7  -2  -1    0.08    0.03
  -7  -2   1    0.13    0.04
   7   2  -1    0.15    0.04
  -7   2   1    0.06    0.05
  -7   2   1    0.13    0.05
   7   2  -1    0.05    0.04
  -6  -2   1    0.34    0.05
   6  -2  -1    0.21    0.07
   6  -2  -1    0.30    0.04
   6  -2  -1    0.16    0.05
   6  -2  -1    0.23    0.05
   6  -2  -1    0.26    0.03
   6  -2  -1    0.17    0.04
   6  -2  -1    0.19    0.05
  -6  -2   1    0.20    0.04
   6   2  -1    0.19    0.04
   6   2  -1    0.21    0.04
  -6   2   1    0.29    0.05
  -6   2   1    0.11    0.05
  -6   2   1    0.27    0.07
   5  -2  -1   11.32    0.45
   5  -2  -1   11.16    0.58
  -5  -2   1   12.02    0.46
   5  -2  -1   11.69    0.59
   5  -2  -1   11.63    0.41
   5  -2  -1   12.47    0.46
   5  -2  -1   11.96    0.47
  -5  -2   1   11.24    0.43
   5  -2  -1   11.86    0.49
   5  -2  -1   11.82    0.44
  -5  -2   1   11.52    0.46
   5  -2  -1   11.96    0.49
  -5   2   1   11.49    0.45
   5   2  -1   11.95    0.55
  -5   2   1   11.68    0.48
   5   2  -1   11.37    0.55
  -5   2   1   10.57    0.48
  -4  -2   1    2.54    0.11
   4  -2  -1    2.65    0.16
   4  -2  -1    2.65    0.14
   4  -2  -1    2.73    0.17
   4  -2  -1    2.61    0.14
   4  -2  -1    2.48    0.11
  -4  -2   1    2.66    0.12
   4  -2  -1    2.40    0.12
   4  -2  -1    2.46    0.12
  -4  -2   1    2.44    0.11
   4   2  -1    2.38    0.13
  -4   2   1    2.23    0.13
   4   2  -1    2.37    0.13
  -4   2   1    2.79    0.19
  -4   2   1    2.49    0.13
  -4   2   1    2.68    0.15
   3  -2  -1    0.76    0.05
  -3  -2   1    0.83    0.05
   3  -2  -1    0.72    0.05
   3  -2  -1    0.70    0.08
   3  -2  -1    0.73    0.08
   3  -2  -1    0.87    0.07
  -3  -2   1    0.84    0.04
  -3  -2   1    0.78    0.04
  -3   2   1    0.76    0.06
  -3   2   1    0.70    0.06
  -3   2   1    0.66    0.06
  -3   2   1    0.79    0.06
  -3   2   1    0.76    0.07
  -3   2   1    0.78    0.07
  -3   2   1    0.93    0.10
   2  -2  -1   30.90    1.13
   2  -2  -1   33.23    1.43
   2  -2  -1   26.22    1.13
   2  -2  -1   31.67    1.19
   2  -2  -1   30.88    1.12
   2  -2  -1   31.76    1.44
  -2   2   1   29.68    1.45
  -2   2   1   31.26    1.19
  -2   2   1   31.00    1.13
  -2   2   1   31.71    1.14
  -2   2   1   32.52    1.43
  -2   2   1   31.22    1.13
   1  -2  -1  443.39   17.17
   1  -2  -1  421.75   20.61
   1  -2  -1  459.48   20.65
   1  -2  -1  469.30   16.30
  -1   2   1  418.10   16.32
  -1   2   1  450.96   16.27
  -1   2   1  464.69   17.16
  -1   2   1  469.77   16.28
  -1   2   1  453.81   20.60
   1   2  -1  484.98   20.98
   0  -2  -1    2.85    0.12
   0  -2  -1    2.69    0.12
   0  -2   1    2.91    0.12
   0  -2   1    2.77    0.12
   0   2   1    2.56    0.11
   0   2  -1    2.72    0.11
   0   2  -1    2.73    0.11
   0   2   1    2.76    0.13
   0   2  -1    2.70    0.14
   0   2   1    2.62    0.11
   0   2  -1    2.51    0.10
   0   2  -1    2.56    0.14
   0   2   1    2.69    0.14
   0   2  -1    2.66    0.12
   1  -2   1   15.14    0.54
   1  -2   1   15.29    0.57
  -1  -2  -1   15.00    0.57
  -1  -2  -1   14.46    0.60
  -1  -2  -1   15.10    0.56
   1  -2   1   14.74    0.49
   1  -2   1   14.26    0.69
   1  -2   1   14.13    0.68
  -1   2  -1   14.68    0.53
  -1   2  -1   14.60    0.54
  -1   2  -1   13.80    0.54
  -1   2  -1   16.02    0.69
  -1   2  -1   14.61    0.55
   1   2   1   14.86    0.68
  -1   2  -1   13.02    0.54
  -1   2  -1   14.31    0.57
   1   2   1   15.07    0.68
   1   2   1   15.15    0.60
  -1   2  -1   14.68    0.69
   2  -2   1  105.97    3.58
  -2  -2  -1   97.86    3.79
  -2  -2  -1   99.93    3.79
   2  -2   1  104.00    3.23
   2  -2   1  102.24    3.77
   2  -2   1   99.49    4.53
  -2  -2  -1  103.09    3.43
   2  -2   1  102.58    3.57
   2  -2   1   95.33    4.52
  -2  -2  -1  102.70    3.98
  -2   2  -1   95.79    3.57
  -2   2  -1   90.22    3.76
   2   2   1   99.00    4.58
  -2   2  -1  102.96    3.44
   2   2   1  100.41    4.58
  -2   2  -1   97.16    3.57
  -2   2  -1   87.48    4.53
  -2   2  -1  106.38    3.60
  -2   2  -1   99.36    4.52
  -3  -2  -1  202.72    8.01
   3  -2   1  202.96    9.58
  -3  -2  -1  207.76    7.26
   3  -2   1  216.05    7.64
   3  -2   1  213.07    8.00
   3  -2   1  203.75    7.56
   3  -2   1  206.49    9.57
   3  -2   1  222.90    7.58
  -3  -2  -1  212.92    8.02
   3  -2   1  202.86    6.84
   3   2   1  219.65    9.66
  -3   2  -1  200.77    7.60
  -3   2  -1  190.87    7.55
  -3   2  -1  203.02    9.58
  -3   2  -1  222.50    8.04
  -3   2  -1  226.41    9.64
  -3   2  -1  222.31    7.62
   3   2   1  217.35    9.65
  -3   2  -1  224.07    7.27
   4  -2   1    1.75    0.11
   4  -2   1    1.79    0.14
  -4  -2  -1    1.74    0.10
   4  -2   1    1.71    0.09
   4  -2   1    1.74    0.10
  -4  -2  -1    1.90    0.09
   4  -2   1    1.65    0.11
  -4  -2  -1    1.70    0.11
   4  -2   1    1.80    0.09
  -4   2  -1    1.82    0.11
  -4   2  -1    1.72    0.11
   4   2   1    1.84    0.11
  -4   2  -1    1.98    0.15
  -4   2  -1    1.69    0.11
   4   2   1    1.76    0.10
  -4   2  -1    1.70    0.12
   5  -2   1    4.71    0.21
   5  -2   1    4.26    0.18
  -5  -2  -1    4.63    0.20
   5  -2   1    5.23    0.23
  -5  -2  -1    4.52    0.22
   5  -2   1    4.19    0.19
   5  -2   1    4.73    0.28
   5  -2   1    4.70    0.22
  -5  -2  -1    4.53    0.21
   5  -2   1    4.85    0.27
   5  -2   1    4.29    0.20
  -5   2  -1    4.52    0.22
  -5   2  -1    4.82    0.23
   5   2   1    4.41    0.24
  -5   2  -1    4.29    0.22
   5   2   1    4.72    0.23
  -6  -2  -1   20.68    0.77
   6  -2   1   20.91    0.78
   6  -2   1   19.10    1.01
   6  -2   1   20.80    0.79
   6  -2   1   19.86    0.76
   6  -2   1   21.24    1.00
  -6  -2  -1   21.01    0.82
  -6   2  -1   21.23    0.82
  -6   2  -1   19.89    0.78
  -6   2  -1   19.78    0.83
   6   2   1   21.21    0.98
   6   2   1   20.43    0.96
  -7  -2  -1   21.84    0.83
   7  -2   1   21.80    0.83
   7  -2   1   22.45    0.85
  -7  -2  -1   21.44    0.88
   7  -2   1   21.97    0.81
   7   2   1   21.06    1.03
  -7   2  -1   21.71    0.90
  -7   2  -1   22.23    0.84
   7   2   1   22.29    1.04
   8  -2   1    0.80    0.09
   8  -2   1    0.78    0.09
   8  -2   1    0.97    0.09
  -8  -2  -1    0.88    0.09
   8   2   1    0.83    0.09
   8   2   1    0.86    0.10
  -8   2  -1    0.96    0.11
  -8   2  -1    0.89    0.10
   9  -2   1    0.40    0.06
   9  -2   1    0.49    0.07
  -9  -2  -1    0.40    0.07
  -9   2  -1    0.34    0.08
   9   2   1    0.39    0.08
   9   2   1    0.38    0.07
  10  -2   1    0.02    0.04
 -10  -2  -1    0.10    0.06
  10  -2   1    0.06    0.05
 -10   2  -1    0.16    0.08
  10   2   1    0.14    0.06
  10   2   1    0.09    0.05
  10  -3  -1    1.92    0.13
 -10  -3   1    1.96    0.15
  10  -3  -1    2.02    0.15
 -10   3   1    1.87    0.18
  -9  -3   1    5.19    0.26
   9  -3  -1    5.05    0.21
   9  -3  -1    5.82    0.26
  -9   3   1    5.42    0.30
   8  -3  -1    2.90    0.14
   8  -3  -1    2.76    0.16
  -8  -3   1    2.82    0.16
  -8   3   1    3.16    0.18
  -8   3   1    2.51    0.18
   7  -3  -1    0.86    0.08
   7  -3  -1    0.72    0.06
  -7  -3   1    0.75    0.07
   7  -3  -1    0.80    0.07
  -7   3   1    0.84    0.09
  -7   3   1    0.73    0.09
  -6  -3   1   11.24    0.44
   6  -3  -1   11.44    0.47
   6  -3  -1   10.94    0.43
  -6  -3   1   10.97    0.44
   6  -3  -1   10.86    0.44
   6  -3  -1   10.57    0.40
  -6   3   1   10.91    0.48
  -6   3   1   11.03    0.48
  -6   3   1   10.66    0.44
   5  -3  -1   45.67    2.15
  -5  -3   1   49.15    1.75
   5  -3  -1   41.13    1.68
   5  -3  -1   42.14    1.68
  -5  -3   1   47.12    1.61
   5  -3  -1   46.24    1.70
  -5  -3   1   47.14    1.75
   5  -3  -1   45.83    2.14
  -5  -3   1   45.52    1.75
   5  -3  -1   47.48    1.79
   5  -3  -1   44.15    1.52
  -5   3   1   48.74    1.72
  -5   3   1   47.28    1.63
  -5   3   1   46.48    1.78
   4  -3  -1    0.50    0.07
   4  -3  -1    0.63    0.07
   4  -3  -1    0.45    0.07
   4  -3  -1    0.36    0.05
   4  -3  -1    0.47    0.05
   4  -3  -1    0.37    0.04
  -4  -3   1    0.54    0.05
   4  -3  -1    0.48    0.05
  -4   3   1    0.75    0.08
  -4   3   1    0.42    0.06
  -4   3   1    0.40    0.06
  -4   3   1    0.46    0.06
  -4   3   1    0.51    0.08
  -4   3   1    0.68    0.07
   3  -3  -1   71.98    2.96
   3  -3  -1   59.56    2.45
   3  -3  -1   63.88    2.32
   3  -3  -1   63.79    2.95
   3  -3  -1   65.26    2.32
  -3   3   1   64.42    2.94
  -3   3   1   60.95    2.24
  -3   3   1   62.53    2.33
  -3   3   1   62.69    2.32
  -3   3   1   67.64    2.97
  -3   3   1   66.92    2.34
  -3   3   1   61.40    2.45
   2  -3  -1   63.83    2.82
   2  -3  -1   62.74    2.22
   2  -3  -1   64.09    2.22
   2  -3  -1   59.82    2.35
   2  -3  -1   55.54    2.82
  -2   3   1   63.05    2.35
  -2   3   1   63.44    2.82
  -2   3   1   64.15    2.24
   2   3  -1   62.80    2.50
  -2   3   1   55.96    2.22
  -2   3   1   62.10    2.22
  -1  -3   1  147.63    6.20
  -1  -3   1  171.99    6.21
   1  -3  -1  159.65    5.88
   1  -3  -1  150.22    6.23
  -1   3   1  167.29    6.17
  -1   3   1  170.75    5.90
  -1   3   1  158.32    7.41
  -1   3   1  155.06    5.85
   1   3  -1  169.21    7.49
  -1   3   1  174.77    5.91
   1   3  -1  166.22    7.49
  -1   3   1  173.34    5.88
   0  -3   1    5.38    0.22
   0  -3  -1    5.13    0.22
   0  -3  -1    5.30    0.22
   0  -3   1    5.29    0.22
   0   3   1    5.41    0.24
   0   3   1    5.35    0.26
   0   3   1    5.38    0.20
   0   3  -1    5.17    0.20
   0   3  -1    5.37    0.21
   0   3  -1    5.28    0.27
   0   3   1    5.49    0.20
   0   3  -1    5.31    0.26
   0   3  -1    5.32    0.20
   1  -3   1   69.67    2.38
  -1  -3  -1   69.07    2.50
  -1  -3  -1   67.91    2.50
   1  -3   1   63.14    2.51
  -1   3  -1   68.58    2.51
  -1   3  -1   69.58    2.38
   1   3   1   60.91    2.65
   1   3   1   67.71    3.01
  -1   3  -1   65.05    3.02
  -1   3  -1   60.95    2.29
   1   3   1   63.98    3.01
  -1   3  -1   67.52    2.39
  -1   3  -1   66.71    2.38
  -1   3  -1   62.04    2.37
  -1   3  -1   68.20    3.01
   2  -3   1    5.70    0.21
   2  -3   1    5.02    0.29
  -2  -3  -1    5.86    0.25
   2  -3   1    6.69    0.25
   2  -3   1    5.42    0.31
   2  -3   1    5.88    0.23
  -2  -3  -1    5.75    0.22
   2  -3   1    5.53    0.23
  -2  -3  -1    5.56    0.22
  -2   3  -1    5.45    0.23
  -2   3  -1    5.39    0.24
  -2   3  -1    5.72    0.24
  -2   3  -1    5.54    0.24
  -2   3  -1    6.78    0.25
  -2   3  -1    5.53    0.29
   3  -3   1    2.99    0.19
   3  -3   1    2.97    0.14
   3  -3   1    3.45    0.14
   3  -3   1    3.28    0.20
   3  -3   1    3.37    0.14
   3  -3   1    3.09    0.16
  -3  -3  -1    3.15    0.15
  -3  -3  -1    3.06    0.15
  -3  -3  -1    3.17    0.13
  -3   3  -1    3.15    0.16
  -3   3  -1    3.15    0.15
  -3   3  -1    3.13    0.17
  -3   3  -1    3.03    0.16
  -3   3  -1    2.87    0.18
  -3   3  -1    3.31    0.15
  -3   3  -1    3.01    0.20
   4  -3   1   15.43    0.59
  -4  -3  -1   15.22    0.64
   4  -3   1   15.45    0.63
   4  -3   1   14.51    0.58
  -4  -3  -1   16.42    0.60
  -4  -3  -1   15.11    0.60
   4  -3   1   16.14    0.61
   4  -3   1   15.30    0.54
  -4  -3  -1   15.26    0.58
   4  -3   1   16.10    0.77
   4  -3   1   15.50    0.76
  -4   3  -1   15.02    0.77
  -4   3  -1   15.82    0.63
  -4   3  -1   15.19    0.75
  -4   3  -1   15.30    0.60
  -4   3  -1   15.39    0.59
  -4   3  -1   16.30    0.62
  -5  -3  -1    9.08    0.37
   5  -3   1    8.98    0.34
   5  -3   1    9.69    0.48
   5  -3   1    8.56    0.39
   5  -3   1    9.49    0.37
   5  -3   1    9.20    0.40
  -5  -3  -1    8.66    0.37
  -5  -3  -1    9.45    0.37
   5  -3   1    9.31    0.36
  -5   3  -1    8.48    0.40
  -5   3  -1    9.13    0.39
  -5   3  -1    8.87    0.40
  -6  -3  -1    8.63    0.36
   6  -3   1    8.37    0.35
   6  -3   1    8.04    0.31
   6  -3   1    8.38    0.33
  -6  -3  -1    8.39    0.35
  -6   3  -1    8.28    0.37
  -6   3  -1    8.13    0.38
  -6   3  -1    7.96    0.38
  -7  -3  -1   28.03    1.10
   7  -3   1   28.47    1.06
   7  -3   1   27.36    0.94
   7  -3   1   27.72    1.04
  -7  -3  -1   28.62    1.04
  -7   3  -1   27.33    1.13
  -7   3  -1   27.78    1.05
  -8  -3  -1    3.61    0.20
   8  -3   1    3.63    0.17
   8  -3   1    3.72    0.20
  -8   3  -1    3.59    0.22
  -8   3  -1    3.62    0.22
   9  -3   1    1.14    0.11
  -9  -3  -1    1.18    0.11
   9  -3   1    1.15    0.06
  -9   3  -1    1.12    0.12
  -9   3  -1    1.25    0.13
  10  -3   1    0.06    0.06
 -10  -3  -1    0.03    0.05
  10  -3   1    0.04    0.05
 -10   3  -1    0.09    0.08
  10  -4  -1   -0.01    0.03
  -9  -4   1    6.92    0.32
   9  -4  -1    7.30    0.30
  -8  -4   1    0.10    0.04
   8  -4  -1    0.12    0.04
   8  -4  -1    0.13    0.04
  -8   4   1    0.25    0.07
  -8   4   1    0.18    0.07
   7  -4  -1    0.04    0.04
  -7  -4   1    0.10    0.03
   7  -4  -1    0.14    0.05
  -7   4   1    0.11    0.06
  -7   4   1    0.20    0.06
  -7   4   1    0.06    0.07
   6  -4  -1   75.90    2.46
  -6  -4   1   78.04    2.83
  -6  -4   1   73.65    2.83
   6  -4  -1   74.88    2.71
  -6   4   1   72.73    2.88
  -6   4   1   72.41    2.75
  -6   4   1   74.72    2.63
  -5  -4   1    7.16    0.28
   5  -4  -1    7.23    0.30
   5  -4  -1    6.43    0.27
   5  -4  -1    7.46    0.34
  -5  -4   1    7.12    0.29
  -5  -4   1    7.25    0.28
  -5   4   1    7.15    0.33
  -5   4   1    6.93    0.33
  -5   4   1    7.49    0.31
   4  -4  -1   66.95    2.43
   4  -4  -1   68.67    3.09
   4  -4  -1   73.69    3.11
  -4  -4   1   69.39    2.33
   4  -4  -1   64.73    2.57
   4  -4  -1   65.09    2.20
   4  -4  -1   66.16    2.43
  -4   4   1   64.88    2.44
  -4   4   1   64.75    2.45
  -4   4   1   67.52    3.08
  -4   4   1   65.63    2.57
  -4   4   1   66.07    2.43
   3  -4  -1   -0.03    0.03
   3  -4  -1   -0.03    0.02
   3  -4  -1   -0.02    0.02
   3  -4  -1    0.03    0.03
  -3   4   1    0.00    0.03
  -3   4   1    0.03    0.04
  -3   4   1   -0.02    0.03
  -3   4   1    0.02    0.03
  -3   4   1    0.00    0.02
  -3   4   1    0.00    0.03
   2  -4  -1   36.84    1.48
   2  -4  -1   37.75    1.40
  -2   4   1   39.53    1.77
  -2   4   1   38.00    1.40
  -2   4   1   38.63    1.48
  -2   4   1   38.52    1.80
  -2   4   1   38.96    1.40
  -2   4   1   38.19    1.39
  -2   4   1   38.79    1.41
   2   4  -1   38.29    1.54
  -1  -4   1   21.72    0.81
   1  -4  -1   20.55    0.83
  -1  -4   1   21.91    0.82
   1  -4  -1   22.37    0.83
   1  -4  -1   22.55    0.78
   1   4  -1   19.26    0.98
  -1   4   1   20.87    0.77
   1   4  -1   20.56    0.98
  -1   4   1   22.18    0.78
  -1   4   1   21.68    0.78
  -1   4   1   20.07    0.78
  -1   4   1   22.39    0.83
  -1   4   1   19.65    0.99
   0  -4  -1    0.11    0.03
   0  -4   1    0.09    0.02
   0  -4   1    0.18    0.03
   0  -4  -1    0.11    0.03
   0   4   1    0.02    0.04
   0   4  -1    0.12    0.04
   0   4   1    0.08    0.03
   0   4  -1    0.11    0.03
   0   4   1    0.12    0.04
   1  -4   1  168.54    5.84
   1  -4   1  165.74    6.19
  -1  -4  -1  163.62    6.14
  -1  -4  -1  156.58    6.17
   1  -4   1  174.63    6.15
  -1   4  -1  167.88    6.14
  -1   4  -1  169.97    5.87
  -1   4  -1  156.93    5.84
  -1   4  -1  162.85    5.61
   1   4   1  164.22    7.42
  -1   4  -1  170.54    7.40
  -1   4  -1  147.71    7.38
  -1   4  -1  167.26    5.86
   1   4   1  165.31    6.50
  -1   4  -1  141.71    5.82
   2  -4   1   10.61    0.42
  -2  -4  -1   11.10    0.42
   2  -4   1   10.83    0.45
   2  -4   1   10.74    0.38
  -2  -4  -1   11.19    0.43
  -2   4  -1   10.82    0.45
  -2   4  -1   10.79    0.42
  -2   4  -1   11.59    0.42
  -2   4  -1   10.36    0.43
   2   4   1   11.51    0.47
  -2   4  -1   10.83    0.54
  -2   4  -1   10.89    0.43
  -2   4  -1   10.75    0.55
  -2   4  -1   11.03    0.43
   3  -4   1    5.81    0.25
   3  -4   1    6.07    0.24
  -3  -4  -1    5.93    0.25
  -3  -4  -1    5.93    0.23
  -3  -4  -1    5.87    0.26
   3  -4   1    5.68    0.26
   3  -4   1    5.83    0.23
   3  -4   1    6.33    0.32
  -3  -4  -1    5.97    0.23
  -3   4  -1    5.83    0.34
  -3   4  -1    6.27    0.32
  -3   4  -1    5.71    0.26
  -3   4  -1    5.65    0.25
  -3   4  -1    5.57    0.26
  -3   4  -1    5.85    0.27
  -3   4  -1    5.75    0.26
   4  -4   1   63.85    2.39
   4  -4   1   60.64    2.06
  -4  -4  -1   63.73    2.50
  -4  -4  -1   60.46    2.37
   4  -4   1   63.05    2.27
  -4  -4  -1   57.62    2.18
  -4  -4  -1   65.14    2.36
  -4   4  -1   60.52    2.87
  -4   4  -1   63.28    2.30
  -4   4  -1   67.78    2.91
  -4   4  -1   59.68    2.28
  -4   4  -1   63.78    2.40
  -4   4  -1   60.94    2.20
  -5  -4  -1    4.36    0.19
   5  -4   1    5.02    0.24
   5  -4   1    4.21    0.20
  -5  -4  -1    4.55    0.22
   5  -4   1    3.90    0.19
  -5  -4  -1    4.63    0.19
  -5   4  -1    4.24    0.24
  -5   4  -1    4.36    0.23
  -5   4  -1    4.27    0.23
  -6  -4  -1    2.68    0.14
   6  -4   1    2.60    0.14
  -6  -4  -1    2.73    0.17
  -6   4  -1    2.96    0.18
  -6   4  -1    2.64    0.18
  -6   4  -1    2.77    0.19
   7  -4   1    8.14    0.32
  -7  -4  -1    7.73    0.35
   7  -4   1    8.22    0.34
  -7   4  -1    8.33    0.38
  -7   4  -1    8.55    0.40
  -7   4  -1    8.08    0.40
  -8  -4  -1    0.08    0.05
   8  -4   1    0.49    0.06
  -8   4  -1    0.02    0.07
  -9  -4  -1    0.24    0.06
   9  -4   1    0.26    0.05
  -9   4  -1    0.16    0.09
  -9  -5   1    3.71    0.19
   9  -5  -1    3.64    0.19
  -8  -5   1    5.29    0.24
   8  -5  -1    5.59    0.25
  -8   5   1    5.29    0.31
   7  -5  -1    4.04    0.20
   7  -5  -1    4.26    0.20
  -7  -5   1    4.06    0.18
  -7   5   1    4.20    0.25
   6  -5  -1    0.23    0.05
  -6  -5   1    0.25    0.03
   6  -5  -1    0.14    0.04
  -6  -5   1    0.20    0.03
  -6   5   1    0.17    0.07
   5  -5  -1    0.02    0.03
   5  -5  -1    0.03    0.04
  -5  -5   1    0.04    0.04
   5  -5  -1    0.10    0.05
  -5   5   1    0.00    0.05
  -4  -5   1    4.10    0.18
   4  -5  -1    3.60    0.17
   4  -5  -1    3.99    0.18
   4  -5  -1    3.71    0.21
  -4   5   1    3.55    0.20
  -4   5   1    3.74    0.19
  -4   5   1    3.98    0.21
   3  -5  -1   10.01    0.39
   3  -5  -1    9.20    0.42
  -3   5   1    9.90    0.50
  -3   5   1    9.98    0.40
  -3   5   1    9.98    0.39
  -3   5   1   10.04    0.42
  -3   5   1    9.26    0.53
  -3   5   1    9.37    0.40
  -2  -5   1   21.15    0.79
  -2  -5   1   18.94    0.79
   2  -5  -1   21.18    0.83
   2  -5  -1   20.36    0.77
  -2   5   1   21.15    0.77
  -2   5   1   20.89    1.01
   2   5  -1   20.91    0.85
  -2   5   1   21.43    0.82
  -2   5   1   20.45    0.76
  -2   5   1   21.35    0.98
  -2   5   1   20.37    0.77
  -2   5   1   20.33    0.78
   1  -5  -1   39.09    1.41
   1  -5  -1   40.39    1.50
   1  -5  -1   36.55    1.50
  -1  -5   1   41.05    1.48
  -1  -5   1   36.47    1.48
  -1   5   1   38.73    1.81
  -1   5   1   39.34    1.41
   1   5  -1   38.91    1.78
  -1   5   1   38.59    1.41
   1   5  -1   39.23    1.79
  -1   5   1   39.06    1.79
   0  -5  -1   10.20    0.41
   0  -5  -1    9.09    0.41
   0  -5   1   10.60    0.41
   0  -5   1   10.64    0.41
   0   5   1   10.11    0.48
   0   5  -1    9.34    0.50
   0   5   1    9.78    0.45
   0   5  -1   10.26    0.49
   1  -5   1    5.75    0.23
  -1  -5  -1    5.71    0.24
   1  -5   1    5.87    0.26
   1  -5   1    5.81    0.25
  -1  -5  -1    5.86    0.24
   1   5   1    5.64    0.29
   1   5   1    5.50    0.28
  -1   5  -1    5.49    0.23
  -1   5  -1    5.77    0.30
   1   5   1    5.88    0.27
  -1   5  -1    5.81    0.32
  -1   5  -1    5.69    0.23
  -2  -5  -1  211.19    7.64
  -2  -5  -1  207.29    7.66
   2  -5   1  199.99    7.65
   2  -5   1  216.70    7.27
  -2   5  -1  199.57    7.27
  -2   5  -1  208.47    7.27
  -2   5  -1  189.93    7.25
  -2   5  -1  198.34    7.24
   2   5   1  195.01    8.07
  -2   5  -1  203.35    6.98
  -2   5  -1  211.99    7.65
  -2   5  -1  209.32    9.18
  -2   5  -1  181.60    9.20
   3  -5   1   65.31    2.10
   3  -5   1   63.92    2.33
   3  -5   1   61.10    2.45
  -3  -5  -1   64.61    2.43
  -3  -5  -1   65.69    2.43
  -3   5  -1   63.49    2.33
  -3   5  -1   66.28    2.46
  -3   5  -1   66.94    2.95
  -3   5  -1   62.21    2.26
  -3   5  -1   65.08    2.32
  -3   5  -1   63.14    2.98
  -3   5  -1   60.07    2.34
  -4  -5  -1   91.76    3.36
   4  -5   1   91.62    3.22
   4  -5   1   84.39    3.39
  -4  -5  -1   88.75    3.10
  -4  -5  -1   88.43    3.36
   4  -5   1   87.28    2.91
  -4   5  -1   88.32    3.24
  -4   5  -1   85.62    3.11
  -4   5  -1   92.23    3.23
  -5  -5  -1    1.62    0.13
   5  -5   1    1.90    0.14
  -5  -5  -1    1.86    0.09
   5  -5   1    1.76    0.11
   5  -5   1    1.63    0.11
  -5  -5  -1    1.82    0.10
  -5   5  -1    1.79    0.14
  -5   5  -1    2.12    0.15
   6  -5   1    8.81    0.36
  -6  -5  -1    9.09    0.37
   6  -5   1    8.62    0.37
  -6  -5  -1    9.28    0.39
  -6   5  -1    9.16    0.42
  -6   5  -1    9.00    0.41
   7  -5   1    0.72    0.08
   7  -5   1    0.86    0.08
  -7  -5  -1    0.75    0.08
  -7   5  -1    0.74    0.11
  -7   5  -1    1.03    0.12
  -8  -5  -1    2.63    0.15
   8  -5   1    2.47    0.15
  -8   5  -1    2.37    0.19
  -8   5  -1    2.64    0.21
  -9  -5  -1    0.21    0.06
   9  -5   1    0.21    0.05
  -9   5  -1    0.15    0.09
   9  -6  -1    0.37    0.07
  -9   6   1    0.30    0.10
  -8  -6   1    1.57    0.09
   8  -6  -1    1.59    0.12
  -8   6   1    1.45    0.16
  -7  -6   1    4.40    0.19
   7  -6  -1    4.38    0.22
  -7   6   1    4.53    0.26
   6  -6  -1    5.28    0.24
   6  -6  -1    5.00    0.23
  -6   6   1    5.13    0.27
   5  -6  -1   20.88    0.78
   5  -6  -1   23.03    0.93
   5  -6  -1   22.82    0.86
  -5  -6   1   22.91    0.83
  -5   6   1   22.19    0.88
   4  -6  -1    1.19    0.11
   4  -6  -1    1.18    0.09
   4  -6  -1    1.31    0.09
  -4   6   1    1.42    0.11
  -4   6   1    1.40    0.11
   3  -6  -1   11.77    0.49
  -3  -6   1   12.45    0.48
   3  -6  -1   12.35    0.53
  -3  -6   1   12.66    0.48
  -3   6   1   12.55    0.50
  -3   6   1   12.84    0.50
  -3   6   1   12.18    0.49
  -3   6   1   12.49    0.62
  -3   6   1   12.59    0.66
   2  -6  -1    0.78    0.08
  -2  -6   1    0.90    0.06
  -2  -6   1    0.95    0.06
  -2   6   1    0.64    0.10
  -2   6   1    0.82    0.06
  -2   6   1    0.85    0.05
  -2   6   1    0.88    0.07
   2   6  -1    0.83    0.07
  -2   6   1    0.86    0.07
  -2   6   1    0.79    0.09
   1  -6  -1  119.93    4.40
  -1  -6   1  122.16    4.38
  -1  -6   1  112.37    4.38
  -1   6   1  117.60    4.16
   1   6  -1  113.41    5.27
  -1   6   1  111.25    5.30
  -1   6   1  116.90    5.27
   1   6  -1  116.56    5.27
  -1   6   1  113.16    4.15
   0  -6  -1    5.63    0.26
   0  -6   1    5.34    0.26
   0   6   1    5.60    0.32
   0   6  -1    6.08    0.33
   0   6  -1    6.04    0.31
   0   6   1    5.96    0.29
   0   6   1    6.51    0.30
  -1  -6  -1    6.44    0.29
  -1  -6  -1    6.43    0.28
   1  -6   1    6.62    0.30
   1   6   1    7.01    0.34
   1   6   1    6.78    0.33
  -1   6  -1    6.75    0.26
  -1   6  -1    6.68    0.38
  -1   6  -1    6.83    0.35
  -1   6  -1    6.79    0.27
   1   6   1    6.56    0.32
   2  -6   1   21.04    0.86
  -2  -6  -1   20.65    0.84
  -2  -6  -1   22.53    0.84
   2   6   1   20.91    0.90
  -2   6  -1   22.22    0.80
  -2   6  -1   21.25    0.79
  -2   6  -1   22.33    0.81
  -2   6  -1   21.26    0.81
  -2   6  -1   23.89    1.07
  -2   6  -1   20.12    1.03
   3  -6   1  104.23    3.81
  -3  -6  -1  101.53    3.98
  -3  -6  -1  114.20    3.99
   3  -6   1  100.77    4.02
   3  -6   1  106.49    3.45
  -3   6  -1  104.47    4.86
  -3   6  -1  107.42    3.82
  -3   6  -1  100.45    3.68
  -3   6  -1  111.41    3.80
  -3   6  -1  103.48    3.81
   4  -6   1    9.40    0.39
  -4  -6  -1   10.17    0.38
  -4  -6  -1    8.88    0.40
  -4  -6  -1    9.31    0.38
   4  -6   1    9.77    0.37
   4  -6   1    9.50    0.43
  -4   6  -1    9.54    0.41
  -4   6  -1    9.66    0.41
  -4   6  -1    9.23    0.41
  -5  -6  -1    1.23    0.07
   5  -6   1    1.30    0.10
  -5  -6  -1    1.19    0.07
   5  -6   1    1.13    0.12
   5  -6   1    1.26    0.10
  -5  -6  -1    1.38    0.12
  -5   6  -1    1.34    0.12
  -5   6  -1    1.35    0.13
   6  -6   1    8.85    0.37
  -6  -6  -1    9.49    0.40
  -6  -6  -1    8.73    0.37
   6  -6   1    8.91    0.38
  -6   6  -1    9.35    0.43
  -6   6  -1    9.09    0.42
   7  -6   1    6.46    0.30
  -7  -6  -1    6.75    0.29
  -7   6  -1    6.94    0.35
  -7   6  -1    6.46    0.35
   8  -6   1    4.12    0.21
  -8  -6  -1    4.19    0.20
  -8   6  -1    4.02    0.27
  -8   6  -1    3.98    0.26
   8  -7  -1    4.31    0.23
  -8  -7   1    4.10    0.18
  -8   7   1    4.23    0.27
   7  -7  -1   -0.06    0.05
  -7   7   1    0.03    0.07
   6  -7  -1    0.08    0.05
   6  -7  -1   -0.02    0.04
  -6   7   1   -0.01    0.06
   5  -7  -1    1.26    0.13
   5  -7  -1    1.16    0.10
  -5   7   1    1.14    0.11
   4  -7  -1   21.46    0.88
  -4  -7   1   21.35    0.81
  -4  -7   1   20.51    0.80
  -4   7   1   19.59    0.81
  -4   7   1   22.20    0.82
   3  -7  -1    2.18    0.15
  -3  -7   1    2.50    0.11
  -3   7   1    2.26    0.14
  -3   7   1    2.26    0.21
  -3   7   1    2.17    0.14
  -3   7   1    2.35    0.12
  -2  -7   1   23.98    0.92
   2  -7  -1   23.93    0.96
  -2   7   1   23.60    0.89
  -2   7   1   23.97    1.13
  -2   7   1   23.44    0.89
   1  -7  -1   28.71    1.18
  -1  -7   1   30.35    1.16
   1   7  -1   28.92    1.38
  -1   7   1   30.44    1.43
   1   7  -1   30.24    1.39
  -1   7   1   29.46    1.26
  -1   7   1   30.60    1.40
   0  -7  -1    3.29    0.17
   0  -7   1    3.77    0.18
   0   7  -1    3.42    0.20
   0   7   1    3.08    0.21
   0   7   1    3.70    0.20
   0   7  -1    3.03    0.21
   0   7   1    3.54    0.21
   1  -7   1   16.70    0.67
  -1  -7  -1   16.33    0.66
   1   7   1   16.18    0.79
   1   7   1   17.36    0.72
   1   7   1   16.34    0.77
  -1   7  -1   17.12    0.81
  -1   7  -1   15.76    0.83
  -2  -7  -1   11.93    0.51
   2  -7   1   12.64    0.54
  -2   7  -1   13.08    0.50
  -2   7  -1   13.28    0.69
  -2   7  -1   13.15    0.65
  -2   7  -1   12.86    0.50
  -3  -7  -1    4.50    0.20
   3  -7   1    4.32    0.23
  -3   7  -1    4.58    0.21
  -3   7  -1    4.01    0.19
  -3   7  -1    4.41    0.22
  -4  -7  -1    1.29    0.08
  -4  -7  -1    1.18    0.11
   4  -7   1    1.44    0.13
  -4   7  -1    1.25    0.11
  -4   7  -1    1.29    0.12
   5  -7   1   11.43    0.51
  -5  -7  -1   11.20    0.47
  -5  -7  -1   10.55    0.44
   5  -7   1   10.69    0.43
  -5   7  -1   10.88    0.47
   6  -7   1   14.07    0.56
   6  -7   1   14.06    0.53
  -6  -7  -1   13.75    0.55
  -6   7  -1   13.48    0.59
   7  -7   1    0.65    0.08
  -7  -7  -1    0.73    0.07
  -7   7  -1    0.71    0.11
  -8  -7  -1    8.00    0.35
   8  -7   1    8.07    0.37
  -8   7  -1    8.36    0.42
   7  -8  -1   -0.01    0.05
  -7   8   1    0.14    0.08
   6  -8  -1    6.90    0.30
  -6   8   1    6.38    0.32
   5  -8  -1    6.17    0.33
  -5   8   1    6.03    0.29
   4  -8  -1   -0.06    0.05
  -4  -8   1    0.01    0.02
  -4   8   1   -0.05    0.04
  -4   8   1    0.12    0.06
  -4   8   1   -0.04    0.04
   3  -8  -1    6.93    0.35
  -3  -8   1    7.23    0.30
  -3   8   1    7.27    0.31
  -3   8   1    7.07    0.31
   2  -8  -1   20.04    0.82
  -2  -8   1   18.62    0.78
  -2   8   1   20.34    1.00
  -2   8   1   20.53    0.96
  -2   8   1   19.45    0.73
  -2   8   1   19.64    0.73
  -1  -8   1   80.07    2.98
   1  -8  -1   76.52    3.00
   1   8  -1   76.04    3.57
  -1   8   1   79.16    3.59
   1   8  -1   79.79    3.58
   1   8  -1   74.50    3.57
  -1   8   1   81.65    3.20
   0  -8  -1   43.99    1.79
   0  -8   1   43.95    1.78
   0   8   1   47.28    2.13
   0   8  -1   47.13    2.14
   0   8   1   47.54    1.92
   0   8  -1   47.08    2.15
   0   8   1   46.08    2.16
  -1  -8  -1   50.53    1.93
   1  -8   1   49.21    1.94
  -1   8  -1   50.93    2.35
   1   8   1   48.33    2.30
  -1   8  -1   52.19    2.32
   1   8   1   48.67    2.29
   2  -8   1    4.62    0.24
  -2  -8  -1    4.69    0.22
  -2   8  -1    4.63    0.20
  -2   8  -1    4.54    0.32
  -2   8  -1    4.73    0.20
  -2   8  -1    4.71    0.29
   3  -8   1    3.76    0.22
  -3  -8  -1    3.83    0.18
  -3   8  -1    4.14    0.19
  -3   8  -1    3.74    0.20
   4  -8   1   26.38    1.07
  -4  -8  -1   25.69    1.01
  -4  -8  -1   26.77    0.99
  -4   8  -1   25.91    0.98
  -4   8  -1   25.90    1.01
  -5  -8  -1    1.56    0.09
  -5  -8  -1    1.68    0.15
  -5   8  -1    1.35    0.13
  -6  -8  -1   58.03    2.24
  -6   8  -1   59.76    2.20
  -7  -8  -1    1.16    0.09
   7  -8   1    0.96    0.10
  -7   8  -1    1.15    0.13
  -6   9   1   -0.01    0.06
  -5  -9   1    1.47    0.09
  -5   9   1    1.49    0.10
  -4  -9   1    4.63    0.21
   4  -9  -1    4.49    0.27
  -4   9   1    4.72    0.23
  -4   9   1    4.62    0.23
  -3  -9   1    7.58    0.33
   3  -9  -1    7.65    0.38
  -3   9   1    7.74    0.32
  -3   9   1    7.88    0.32
   2  -9  -1    0.00    0.05
  -2  -9   1    0.11    0.04
  -2   9   1   -0.02    0.07
   1  -9  -1    1.40    0.12
  -1  -9   1    1.51    0.11
  -1   9   1    1.26    0.16
  -1   9   1    1.53    0.15
   1   9  -1    1.38    0.10
   1   9  -1    1.14    0.10
  -1   9   1    1.30    0.13
   0  -9  -1    4.32    0.23
   0  -9   1    4.35    0.22
   0   9  -1    3.70    0.26
   0   9  -1    4.52    0.26
   0   9   1    4.27    0.25
   0   9   1    4.18    0.27
  -1  -9  -1   12.12    0.52
   1  -9   1   12.37    0.53
  -1   9  -1   11.63    0.64
   1   9   1   12.50    0.58
   1   9   1   11.27    0.59
  -1   9  -1   12.86    0.63
  -2  -9  -1    6.12    0.29
   2  -9   1    6.21    0.31
  -2   9  -1    6.21    0.40
   3  -9   1    0.41    0.08
  -3  -9  -1    0.28    0.05
  -3   9  -1    0.35    0.05
  -3   9  -1    0.33    0.06
  -4  -9  -1    4.50    0.21
   4  -9   1    4.36    0.26
  -4  -9  -1    4.47    0.26
  -4   9  -1    4.52    0.23
  -4   9  -1    4.41    0.22
  -5  -9  -1    2.34    0.13
  -5  -9  -1    2.62    0.20
  -5   9  -1    2.54    0.14
  -6  -9  -1    0.41    0.05
  -6   9  -1    0.56    0.09
   4 -10  -1    3.05    0.22
  -4 -10   1    2.66    0.15
  -4  10   1    2.83    0.16
  -4  10   1    2.47    0.15
  -3 -10   1    4.64    0.23
   3 -10  -1    4.55    0.28
   2 -10  -1    7.03    0.35
  -2 -10   1    6.74    0.31
  -2  10   1    6.08    0.42
  -1 -10   1    0.06    0.05
   1 -10  -1    0.13    0.06
  -1  10   1    0.02    0.06
  -1  10   1    0.07    0.08
   0 -10   1    2.85    0.18
   0 -10  -1    2.89    0.18
   0  10   1    2.63    0.20
   0  10  -1    2.70    0.20
   0  10  -1    2.71    0.20
   0  10   1    2.98    0.19
   1 -10   1    3.82    0.22
  -1 -10  -1    3.45    0.20
  -1  10  -1    3.66    0.25
  -1  10  -1    3.37    0.26
  -2 -10  -1    0.51    0.07
   2 -10   1    0.49    0.09
  -2  10  -1    0.43    0.11
   3 -10   1    1.04    0.13
  -3 -10  -1    1.11    0.10
  -3 -10  -1    1.05    0.10
  -4 -10  -1    7.91    0.39
  -4 -10  -1    7.35    0.35
   4 -10   1    7.74    0.41
  -4  10  -1    7.87    0.33
  -4  10  -1    7.99    0.34
  -1  11   1    0.18    0.07
   0 -11   1    0.11    0.07
   0 -11  -1    0.11    0.06
   0  11  -1    0.07    0.07
   0  11   1    0.09    0.06
   0  11  -1    0.14    0.07
   0  11   1    0.09    0.07
   0  11  -1    0.14    0.07
 -10   0   2    0.76    0.10
  10   0  -2    0.66    0.11
   9   0  -2    0.34    0.08
   9   0  -2    0.26    0.09
  -9   0   2    0.28    0.07
   8   0  -2   10.70    0.56
  -8   0   2   10.73    0.47
   8   0  -2   10.38    0.56
  -7   0   2   56.09    2.14
   7   0  -2   55.90    2.57
   7   0  -2   54.03    2.56
   6   0  -2   44.81    1.60
   6   0  -2   42.71    1.60
  -6   0   2   43.10    1.71
   6   0  -2   44.71    2.06
  -6   0   2   46.15    1.55
   6   0  -2   44.51    2.06
  -5   0   2   11.05    0.44
   5   0  -2   10.97    0.54
   5   0  -2   10.70    0.54
  -5   0   2   11.00    0.40
   5   0  -2   10.67    0.41
   5   0  -2   10.45    0.41
  -5   0   2   11.58    0.45
  -5   0   2   10.68    0.45
  -4   0   2   21.03    0.80
   4   0  -2   20.57    0.78
   4   0  -2   22.03    1.00
  -4   0   2   21.63    0.75
  -4   0   2   21.54    0.83
  -4   0   2   22.32    0.83
   4   0  -2   20.40    1.00
  -4   0   2   20.77    0.83
   4   0  -2   21.36    0.78
   3   0  -2   29.42    1.08
   3   0  -2   30.92    1.09
  -3   0   2   30.85    1.15
   3   0  -2   29.29    1.39
  -3   0   2   29.29    0.98
   3   0  -2   28.93    1.15
   3   0  -2   29.88    1.09
  -3   0   2   32.41    1.10
  -3   0   2   29.69    1.15
   3   0  -2   28.80    1.38
   3   0  -2   29.80    1.08
   2   0  -2  448.92   14.56
  -2   0   2  475.81   16.91
   2   0  -2  440.24   16.01
  -2   0   2  481.97   16.09
   2   0  -2  488.45   16.10
   2   0  -2  442.19   15.99
   2   0  -2  408.62   20.29
  -2   0   2  430.15   16.89
   2   0  -2  407.28   16.06
  -2   0   2  418.70   17.86
   2   0  -2  469.18   20.35
  -1   0   2  457.32   20.69
  -1   0   2  442.82   17.22
   1   0  -2  431.92   17.21
  -1   0   2  454.92   18.22
  -1   0   2  477.41   16.40
   1   0  -2  459.81   20.73
  -1   0   2  490.97   20.74
  -1   0   2  452.14   17.23
   1   0  -2  461.71   20.72
   1   0  -2  435.07   18.22
   1   0  -2  444.91   16.34
   1   0  -2  464.25   16.39
  -1   0   2  454.09   16.32
   1   0  -2  445.01   16.32
   0   0  -2    0.07    0.02
   0   0   2    0.03    0.02
   0   0   2    0.06    0.02
   0   0  -2    0.05    0.02
   0   0   2    0.06    0.02
  -1   0  -2  910.97   35.43
  -1   0  -2  948.35   32.28
  -1   0  -2  895.92   33.55
  -1   0  -2 1000.00   42.60
  -2   0  -2   88.93    3.12
   2   0   2   89.60    3.10
  -2   0  -2   91.43    2.81
   2   0   2   84.66    3.27
   2   0   2   87.88    3.10
   2   0   2   84.62    3.93
  -2   0  -2   83.47    3.28
   2   0   2   91.64    3.13
  -2   0  -2   85.87    2.99
   2   0   2   76.96    3.94
   3   0   2   88.50    4.01
  -3   0  -2   89.13    3.06
  -3   0  -2   91.31    3.34
   3   0   2   83.54    4.02
   3   0   2   90.37    3.18
  -3   0  -2   90.32    3.18
  -3   0  -2   86.54    3.35
   3   0   2   92.12    3.17
   3   0   2   82.16    3.17
   4   0   2  478.43   17.43
   4   0   2  467.34   17.47
   4   0   2  505.83   17.47
  -4   0  -2  484.43   18.41
  -4   0  -2  528.61   17.47
   4   0   2  470.85   22.11
   4   0   2  468.69   22.09
  -4   0  -2  515.66   18.39
  -4   0  -2  501.26   16.76
   4   0   2  432.68   17.40
  -5   0  -2  639.12   22.64
   5   0   2  648.21   23.55
   5   0   2  647.38   29.89
   5   0   2  652.68   23.57
  -5   0  -2  652.98   24.87
   5   0   2  671.04   29.87
  -5   0  -2  691.33   23.68
   6   0   2  238.41   10.47
   6   0   2  229.99    8.25
   6   0   2  222.48    8.23
  -6   0  -2  230.79    8.71
  -6   0  -2  243.01    7.95
   6   0   2  218.05   10.44
   7   0   2  211.58    7.45
   7   0   2  192.98    9.46
  -7   0  -2  211.35    7.21
   7   0   2  210.54    9.49
  -7   0  -2  210.30    7.89
   7   0   2  213.56    7.45
  -8   0  -2    0.13    0.08
  -8   0  -2    0.12    0.06
   8   0   2    0.11    0.06
   8   0   2    0.14    0.08
  -9   0  -2    0.00    0.06
   9   0   2    0.15    0.07
 -10   0  -2   35.39    1.43
  10   0   2   34.72    1.68
 -10  -1   2    0.83    0.10
  10   1  -2    0.82    0.12
  10   1  -2    0.90    0.12
 -10   1   2    0.82    0.11
   9  -1  -2   55.50    2.02
   9  -1  -2   58.52    2.64
  -9  -1   2   55.43    2.18
   9   1  -2   56.23    2.61
  -9   1   2   54.38    2.20
   9   1  -2   56.59    2.61
   8  -1  -2    5.28    0.23
  -8  -1   2    5.23    0.26
   8  -1  -2    5.12    0.22
   8  -1  -2    5.22    0.33
   8   1  -2    5.46    0.31
   8   1  -2    5.64    0.31
  -8   1   2    5.20    0.27
   7  -1  -2   -0.04    0.05
  -7  -1   2    0.05    0.04
   7  -1  -2    0.04    0.05
   7  -1  -2    0.04    0.03
   7  -1  -2    0.07    0.04
   7   1  -2   -0.01    0.04
  -7   1   2   -0.01    0.04
   7   1  -2    0.04    0.05
  -6  -1   2   21.95    0.87
   6  -1  -2   21.33    0.83
   6  -1  -2   22.43    0.80
   6  -1  -2   22.24    1.06
   6  -1  -2   22.54    0.81
   6  -1  -2   24.43    1.07
   6  -1  -2   21.00    0.80
   6   1  -2   20.35    1.04
  -6   1   2   21.19    0.79
   6   1  -2   22.45    1.04
  -6   1   2   21.86    0.88
  -5  -1   2   -0.01    0.02
   5  -1  -2    0.02    0.03
   5  -1  -2    0.00    0.02
  -5  -1   2    0.04    0.02
   5  -1  -2    0.02    0.02
   5  -1  -2    0.00    0.01
  -5  -1   2    0.02    0.02
   5  -1  -2    0.02    0.02
   5  -1  -2    0.06    0.04
   5  -1  -2   -0.04    0.03
  -5   1   2    0.03    0.03
  -5   1   2   -0.01    0.04
  -5   1   2    0.00    0.03
   5   1  -2    0.00    0.03
   5   1  -2    0.03    0.03
   4  -1  -2    0.82    0.09
   4  -1  -2    0.90    0.06
   4  -1  -2    0.86    0.07
  -4  -1   2    0.91    0.07
   4  -1  -2    1.10    0.07
  -4  -1   2    0.80    0.06
   4  -1  -2    1.06    0.05
   4  -1  -2    0.92    0.07
   4  -1  -2    0.90    0.09
   4  -1  -2    0.82    0.06
  -4   1   2    0.85    0.07
  -4   1   2    0.82    0.06
   4   1  -2    1.05    0.08
  -4   1   2    0.78    0.08
   4   1  -2    0.95    0.08
  -3  -1   2    9.04    0.35
   3  -1  -2    8.99    0.30
   3  -1  -2    8.18    0.43
   3  -1  -2    8.73    0.33
   3  -1  -2    8.88    0.45
   3  -1  -2    8.51    0.33
  -3  -1   2    8.78    0.35
   3  -1  -2    8.98    0.36
   3  -1  -2    8.66    0.35
   3   1  -2    8.65    0.43
  -3   1   2    9.09    0.45
   3   1  -2    8.95    0.43
  -3   1   2    8.69    0.36
  -3   1   2    8.86    0.35
  -2  -1   2  133.26    5.39
   2  -1  -2  138.29    5.09
   2  -1  -2  128.68    5.36
   2  -1  -2  134.71    6.44
  -2  -1   2  133.94    5.36
   2  -1  -2  144.10    5.08
   2  -1  -2  145.26    5.16
   2  -1  -2  160.70    6.46
  -2  -1   2  142.91    5.72
  -2   1   2  148.30    5.09
   2   1  -2  148.73    6.51
  -2   1   2  146.15    5.70
  -2   1   2  142.82    5.11
  -2   1   2  143.34    5.41
   2   1  -2  142.28    5.72
  -2   1   2  147.10    6.44
   2   1  -2  155.76    6.51
  -2   1   2  142.52    5.10
  -2   1   2  122.40    6.45
   1  -1  -2    6.13    0.28
   1  -1  -2    6.63    0.25
   1  -1  -2    6.47    0.32
   1  -1  -2    6.49    0.27
   1  -1  -2    6.59    0.25
  -1  -1   2    6.54    0.26
  -1  -1   2    6.61    0.26
  -1  -1   2    6.48    0.22
   1   1  -2    6.76    0.26
   1   1  -2    6.52    0.32
   1   1  -2    6.20    0.24
  -1   1   2    6.30    0.25
  -1   1   2    6.78    0.27
   1   1  -2    6.54    0.24
  -1   1   2    6.29    0.28
   1   1  -2    6.75    0.32
  -1   1   2    6.21    0.25
  -1   1   2    6.63    0.25
   0  -1  -2  296.46   13.12
   0  -1  -2  281.24   10.37
   0  -1  -2  298.57    9.96
   0  -1  -2  295.22   13.14
   0  -1   2  296.92   13.10
   0  -1   2  302.34   10.93
   0  -1  -2  287.29   10.91
   0  -1   2  289.78    9.37
   0  -1   2  295.92   13.15
   0  -1   2  289.49   10.37
   0  -1  -2  281.65   10.91
   0  -1   2  273.34   10.88
   0   1   2  283.86   10.35
   0   1  -2  279.43   13.11
   0   1   2  279.82   10.36
   0   1   2  278.05   11.53
   0   1  -2  266.82   10.91
   0   1  -2  304.73   13.16
   0   1   2  295.65   10.38
   0   1   2  304.81   10.93
   0   1   2  283.99   13.16
   0   1  -2  275.27   10.33
   0   1  -2  290.45   10.36
   0   1   2  287.81   10.38
   0   1  -2  285.48    9.95
   0   1  -2  283.30   10.39
   0   1   2  283.90   13.12
   1  -1   2  295.09   10.44
   1  -1   2  278.52   11.01
   1  -1   2  257.22   10.47
   1  -1   2  302.23   13.26
  -1  -1  -2  270.28   11.02
  -1  -1  -2  303.17   11.01
  -1  -1  -2  284.71   10.46
   1  -1   2  296.52    9.47
   1   1   2  295.25   13.27
   1   1   2  310.73   11.03
  -1   1  -2  306.24   13.23
  -1   1  -2  282.61   11.02
  -1   1  -2  297.97   10.49
   1   1   2  282.42   10.52
   1   1   2  293.13   10.45
  -1   1  -2  292.01   10.46
   1   1   2  319.09   13.26
  -1   1  -2  260.67   10.05
  -1   1  -2  305.23    9.47
   1   1   2  296.80   13.24
   1   1   2  273.32   10.44
  -2  -1  -2  122.46    4.64
  -2  -1  -2  127.21    4.24
   2  -1   2  126.22    4.65
   2  -1   2  116.22    5.59
   2  -1   2  110.30    5.58
   2  -1   2  126.89    4.46
   2  -1   2  123.62    4.41
  -2  -1  -2  126.87    4.65
   2  -1   2  127.06    3.99
   2  -1   2  123.59    4.41
  -2   1  -2  120.86    5.59
  -2   1  -2  124.43    3.99
   2   1   2  122.77    4.43
  -2   1  -2  127.07    4.65
  -2   1  -2  120.89    4.25
   2   1   2  119.70    5.59
  -2   1  -2  115.44    5.58
   2   1   2  122.05    4.43
   2   1   2  122.08    5.58
  -2   1  -2  129.76    4.40
  -2   1  -2  128.58    4.43
   3  -1   2    1.07    0.10
   3  -1   2    0.91    0.08
  -3  -1  -2    0.98    0.07
   3  -1   2    0.96    0.07
   3  -1   2    0.97    0.07
  -3  -1  -2    0.96    0.09
   3  -1   2    0.94    0.05
   3  -1   2    1.02    0.07
  -3  -1  -2    0.97    0.06
   3  -1   2    0.83    0.06
  -3   1  -2    1.05    0.08
  -3   1  -2    0.95    0.09
  -3   1  -2    1.03    0.09
   3   1   2    0.96    0.05
   3   1   2    0.97    0.09
   3   1   2    1.00    0.05
   3   1   2    0.94    0.07
  -3   1  -2    0.99    0.07
   4  -1   2    2.35    0.12
  -4  -1  -2    2.51    0.12
   4  -1   2    2.39    0.13
   4  -1   2    2.35    0.15
   4  -1   2    2.35    0.11
   4  -1   2    2.54    0.12
  -4  -1  -2    2.28    0.13
  -4  -1  -2    2.20    0.14
   4  -1   2    2.35    0.17
   4  -1   2    2.44    0.13
   4   1   2    2.31    0.09
  -4   1  -2    2.46    0.13
   4   1   2    2.38    0.09
  -4   1  -2    1.96    0.14
   4   1   2    2.44    0.16
   4   1   2    2.39    0.14
  -4   1  -2    2.19    0.13
   5  -1   2    0.05    0.04
   5  -1   2    0.16    0.04
  -5  -1  -2   -0.05    0.05
   5  -1   2    0.09    0.06
  -5  -1  -2    0.09    0.04
  -5  -1  -2    0.10    0.03
   5  -1   2    0.05    0.03
   5  -1   2    0.06    0.02
   5   1   2    0.08    0.05
   5   1   2    0.14    0.04
  -5   1  -2    0.05    0.05
  -5   1  -2    0.28    0.05
  -5   1  -2    0.08    0.04
   6  -1   2   73.71    3.29
   6  -1   2   71.55    2.58
  -6  -1  -2   65.59    2.74
   6  -1   2   74.88    2.60
   6  -1   2   69.51    2.59
   6  -1   2   72.98    3.32
  -6  -1  -2   71.36    2.53
   6  -1   2   75.85    2.58
   6   1   2   72.75    3.30
  -6   1  -2   72.90    2.75
  -6   1  -2   71.77    2.53
   6   1   2   65.87    3.27
  -7  -1  -2   24.99    0.98
   7  -1   2   23.72    0.92
  -7  -1  -2   24.56    0.93
   7  -1   2   24.71    1.18
   7  -1   2   24.51    0.92
  -7   1  -2   24.33    0.93
  -7   1  -2   24.01    0.99
   7   1   2   23.84    1.18
   7   1   2   24.33    1.15
   8  -1   2   16.43    0.65
   8  -1   2   17.32    0.65
   8  -1   2   17.01    0.65
  -8  -1  -2   16.76    0.71
  -8  -1  -2   17.89    0.69
   8   1   2   16.71    0.86
  -8   1  -2   17.45    0.69
   8   1   2   16.20    0.83
  -8   1  -2   16.94    0.72
  -9  -1  -2   14.63    0.66
   9  -1   2   15.67    0.58
   9  -1   2   16.31    0.58
   9   1   2   15.39    0.78
  -9   1  -2   15.52    0.65
   9   1   2   15.65    0.81
  -9   1  -2   15.08    0.68
 -10  -1  -2    0.91    0.12
  10   1   2    1.08    0.15
  10   1   2    1.08    0.13
 -10   1  -2    1.02    0.13
 -10  -2   2    0.06    0.06
  10  -2  -2   -0.01    0.04
  10  -2  -2    0.01    0.03
 -10   2   2    0.01    0.07
  10   2  -2    0.01    0.05
  10   2  -2   -0.02    0.05
   9  -2  -2    0.23    0.06
   9  -2  -2    0.26    0.05
  -9  -2   2    0.24    0.06
   9   2  -2    0.25    0.06
   9   2  -2    0.24    0.06
  -9   2   2    0.32    0.08
   8  -2  -2   11.48    0.46
   8  -2  -2   11.70    0.47
  -8  -2   2   11.57    0.49
   8   2  -2   11.04    0.56
  -8   2   2   11.61    0.51
   8   2  -2   11.09    0.57
   7  -2  -2    1.85    0.11
   7  -2  -2    2.06    0.13
   7  -2  -2    1.93    0.10
   7  -2  -2    2.01    0.16
   7   2  -2    1.97    0.14
  -7   2   2    1.86    0.14
   7   2  -2    1.90    0.13
  -7   2   2    1.91    0.13
   6  -2  -2   18.71    0.72
   6  -2  -2   18.83    0.71
   6  -2  -2   19.03    0.74
  -6  -2   2   19.48    0.79
   6  -2  -2   19.32    0.93
   6  -2  -2   19.38    0.94
   6  -2  -2   18.61    0.64
  -6  -2   2   18.57    0.75
  -6   2   2   18.59    0.78
  -6   2   2   19.52    0.76
  -6   2   2   19.37    0.70
   6   2  -2   19.09    0.90
   6   2  -2   18.65    0.89
   5  -2  -2   86.56    3.03
  -5  -2   2   87.38    3.16
  -5  -2   2   84.11    3.16
  -5  -2   2   80.00    3.34
   5  -2  -2   81.68    3.83
   5  -2  -2   79.63    3.00
   5  -2  -2   84.66    3.83
   5  -2  -2   84.47    3.01
  -5  -2   2   85.67    2.88
   5  -2  -2   79.23    2.72
   5  -2  -2   85.40    3.03
   5  -2  -2   86.24    3.19
   5  -2  -2   84.50    3.03
   5   2  -2   80.31    3.79
  -5   2   2   83.17    2.89
  -5   2   2   86.98    3.05
   5   2  -2   79.80    3.80
  -5   2   2   81.98    3.18
   4  -2  -2  146.18    6.49
   4  -2  -2  145.52    4.63
  -4  -2   2  142.70    5.40
   4  -2  -2  140.58    5.11
  -4  -2   2  145.63    5.38
   4  -2  -2  142.95    5.14
   4  -2  -2  133.50    5.12
  -4  -2   2  144.05    5.72
   4  -2  -2  135.57    5.40
   4  -2  -2  145.61    6.49
  -4  -2   2  146.13    4.90
   4  -2  -2  141.40    5.12
   4   2  -2  143.67    6.49
   4   2  -2  144.77    6.49
  -4   2   2  140.82    5.15
  -4   2   2  146.34    5.40
  -4   2   2  138.98    6.51
   3  -2  -2  286.93   10.29
   3  -2  -2  251.55   12.89
   3  -2  -2  289.05   10.80
  -3  -2   2  286.93   10.78
  -3  -2   2  294.72    9.80
   3  -2  -2  301.92   10.24
  -3  -2   2  279.85   10.78
   3  -2  -2  271.67   12.96
   3  -2  -2  294.52   10.25
  -3   2   2  299.34   10.22
  -3   2   2  284.80   10.25
   3   2  -2  280.60   12.99
  -3   2   2  254.12   12.89
  -3   2   2  285.25   10.72
   3   2  -2  277.11   12.99
  -3   2   2  306.35   12.88
  -3   2   2  295.81   10.24
   2  -2  -2   78.64    2.86
   2  -2  -2   78.02    2.86
   2  -2  -2   74.20    3.64
  -2  -2   2   83.37    3.01
  -2  -2   2   78.99    3.01
   2  -2  -2   79.90    3.02
   2  -2  -2   77.79    3.63
  -2   2   2   83.10    3.63
  -2   2   2   81.89    2.87
  -2   2   2   80.27    2.88
  -2   2   2   78.07    2.86
   2   2  -2   83.49    3.63
  -2   2   2   79.50    3.02
   2   2  -2   82.27    3.63
   2   2  -2   73.70    3.19
  -1  -2   2   73.89    2.74
  -1  -2   2   68.71    2.74
   1  -2  -2   74.78    2.61
   1  -2  -2   72.38    2.75
   1  -2  -2   72.45    3.30
  -1   2   2   77.57    2.62
  -1   2   2   69.21    2.61
   1   2  -2   73.73    2.50
  -1   2   2   69.86    2.60
   1   2  -2   67.31    3.29
  -1   2   2   72.91    3.30
   1   2  -2   70.36    3.30
  -1   2   2   73.41    2.91
  -1   2   2   75.84    2.61
  -1   2   2   74.69    2.75
   0  -2  -2    0.88    0.06
   0  -2   2    0.78    0.05
   0  -2   2    1.04    0.06
   0  -2  -2    0.88    0.04
   0  -2   2    0.86    0.05
   0  -2  -2    0.78    0.05
   0  -2  -2    0.86    0.05
   0  -2   2    0.85    0.05
   0  -2   2    0.77    0.04
   0   2  -2    0.79    0.06
   0   2   2    0.84    0.05
   0   2  -2    0.80    0.07
   0   2   2    0.86    0.06
   0   2  -2    0.83    0.04
   0   2   2    0.79    0.04
   0   2  -2    0.82    0.07
   0   2  -2    0.86    0.05
   0   2   2    0.88    0.04
   0   2   2    1.00    0.07
   0   2   2    0.86    0.06
   0   2   2    0.82    0.05
   0   2  -2    0.86    0.05
   0   2   2    0.72    0.05
   0   2  -2    0.83    0.05
  -1  -2  -2   35.66    1.25
   1  -2   2   36.16    1.36
  -1  -2  -2   36.05    1.44
   1  -2   2   36.82    1.65
   1  -2   2   31.42    1.63
   1  -2   2   37.10    1.29
  -1  -2  -2   37.22    1.36
   1  -2   2   35.69    1.17
  -1  -2  -2   34.42    1.36
   1  -2   2   32.43    1.29
  -1   2  -2   36.24    1.26
  -1   2  -2   36.83    1.64
  -1   2  -2   37.11    1.16
  -1   2  -2   35.33    1.36
  -1   2  -2   35.39    1.29
   1   2   2   38.59    1.64
  -1   2  -2   33.73    1.64
   1   2   2   35.20    1.31
  -1   2  -2   36.08    1.29
  -1   2  -2   36.95    1.30
   1   2   2   32.78    1.63
  -1   2  -2   36.44    1.30
   1   2   2   35.45    1.31
   2  -2   2  153.84    4.83
   2  -2   2  152.92    6.77
  -2  -2  -2  153.99    5.13
   2  -2   2  156.49    5.62
  -2  -2  -2  154.98    5.63
  -2  -2  -2  132.81    5.93
  -2  -2  -2  154.15    5.65
   2  -2   2  150.88    5.37
   2  -2   2  143.66    5.32
  -2   2  -2  135.52    6.75
  -2   2  -2  153.06    5.62
  -2   2  -2  151.10    5.13
  -2   2  -2  136.57    6.75
  -2   2  -2  147.32    5.32
   2   2   2  153.80    6.78
   2   2   2  142.55    6.79
  -2   2  -2  146.14    5.33
  -2   2  -2  155.95    4.84
  -2   2  -2  152.45    5.36
  -3  -2  -2    8.23    0.34
  -3  -2  -2    8.69    0.33
   3  -2   2    8.58    0.35
   3  -2   2    7.43    0.42
   3  -2   2    8.18    0.32
   3  -2   2    7.80    0.41
  -3  -2  -2    7.39    0.33
   3  -2   2    8.03    0.30
   3  -2   2    8.50    0.33
   3  -2   2    9.11    0.33
  -3   2  -2    8.52    0.33
  -3   2  -2    8.27    0.34
  -3   2  -2    8.29    0.42
  -3   2  -2    7.15    0.42
  -3   2  -2    8.45    0.30
   3   2   2    8.20    0.40
  -3   2  -2    8.25    0.32
  -3   2  -2    8.49    0.34
   3   2   2    7.96    0.39
  -3   2  -2    7.90    0.35
   4  -2   2   25.80    1.02
   4  -2   2   25.53    0.98
   4  -2   2   26.80    1.23
  -4  -2  -2   26.92    1.00
   4  -2   2   25.74    0.88
   4  -2   2   28.31    1.25
   4  -2   2   25.36    0.97
  -4  -2  -2   26.31    0.95
  -4  -2  -2   26.18    1.02
   4  -2   2   26.57    0.96
  -4   2  -2   24.53    0.98
  -4   2  -2   25.96    0.99
   4   2   2   25.43    1.20
   4   2   2   25.55    1.21
  -4   2  -2   26.05    0.96
  -4   2  -2   26.06    1.24
  -4   2  -2   25.33    1.02
   5  -2   2    2.03    0.13
   5  -2   2    2.19    0.17
   5  -2   2    2.16    0.15
   5  -2   2    1.98    0.10
   5  -2   2    2.11    0.12
   5  -2   2    2.25    0.11
   5  -2   2    1.99    0.13
  -5  -2  -2    2.10    0.14
  -5  -2  -2    1.97    0.13
  -5  -2  -2    2.29    0.12
  -5   2  -2    2.12    0.14
   5   2   2    2.20    0.15
  -5   2  -2    2.10    0.14
   5   2   2    2.07    0.13
  -5   2  -2    1.98    0.13
  -6  -2  -2    0.00    0.06
   6  -2   2    0.10    0.03
   6  -2   2    0.17    0.05
   6  -2   2    0.11    0.05
   6  -2   2    0.11    0.04
  -6  -2  -2    0.19    0.05
   6   2   2    0.07    0.05
  -6   2  -2    0.06    0.06
   6   2   2    0.10    0.04
  -6   2  -2    0.12    0.06
  -6   2  -2    0.09    0.05
  -7  -2  -2    0.55    0.08
  -7  -2  -2    0.65    0.10
   7  -2   2    0.68    0.07
   7  -2   2    0.56    0.08
   7  -2   2    0.56    0.05
   7   2   2    0.57    0.07
   7   2   2    0.50    0.08
  -7   2  -2    0.56    0.08
  -7   2  -2    0.43    0.09
  -8  -2  -2    0.70    0.09
   8  -2   2    0.94    0.10
   8  -2   2    0.68    0.08
  -8  -2  -2    1.25    0.13
   8   2   2    0.71    0.09
  -8   2  -2    0.72    0.10
  -8   2  -2    0.70    0.11
   8   2   2    0.77    0.10
   9  -2   2    0.09    0.05
   9  -2   2    0.07    0.05
   9  -2   2    0.03    0.05
  -9  -2  -2    0.06    0.06
  -9   2  -2    0.07    0.07
  -9   2  -2    0.10    0.08
   9   2   2    0.09    0.07
   9   2   2    0.10    0.05
  10  -2   2   13.67    0.52
  10  -2   2   13.09    0.51
 -10  -2  -2   12.97    0.58
  10   2   2   11.85    0.66
  10   2   2   12.96    0.65
 -10   2  -2   13.59    0.61
  10  -3  -2    3.28    0.19
 -10  -3   2    3.03    0.19
  10  -3  -2    3.01    0.17
 -10   3   2    3.14    0.23
  -9  -3   2    0.50    0.07
   9  -3  -2    0.30    0.04
   9  -3  -2    0.36    0.06
  -9   3   2    0.32    0.08
   8  -3  -2    1.61    0.10
  -8  -3   2    1.66    0.11
   8  -3  -2    1.54    0.11
  -8   3   2    1.52    0.14
  -7  -3   2   27.91    1.09
   7  -3  -2   26.53    1.05
   7  -3  -2   27.17    1.04
   7  -3  -2   28.47    0.94
  -7   3   2   28.61    1.13
  -7   3   2   29.30    1.03
  -6  -3   2    3.48    0.17
  -6  -3   2    3.72    0.17
   6  -3  -2    3.30    0.17
   6  -3  -2    3.62    0.20
  -6  -3   2    3.81    0.17
   6  -3  -2    3.58    0.17
   6  -3  -2    3.54    0.16
   6  -3  -2    3.43    0.20
  -6   3   2    3.54    0.20
  -6   3   2    4.24    0.22
  -5  -3   2    0.11    0.03
   5  -3  -2    0.14    0.05
   5  -3  -2    0.06    0.03
  -5  -3   2    0.10    0.02
   5  -3  -2    0.09    0.03
   5  -3  -2    0.09    0.05
   5  -3  -2    0.13    0.03
   5  -3  -2    0.13    0.06
  -5  -3   2    0.12    0.03
  -5   3   2    0.13    0.05
  -5   3   2    0.08    0.04
   4  -3  -2   56.75    2.08
   4  -3  -2   54.69    2.07
   4  -3  -2   53.53    2.49
  -4  -3   2   53.38    2.04
  -4  -3   2   55.32    2.04
   4  -3  -2   54.94    1.97
   4  -3  -2   51.62    1.95
  -4  -3   2   56.19    1.86
   4  -3  -2   50.84    1.95
   4  -3  -2   56.81    2.50
   4  -3  -2   51.41    1.77
  -4   3   2   45.13    2.50
  -4   3   2   55.83    2.48
  -4   3   2   54.58    1.97
  -4   3   2   54.91    2.07
  -4   3   2   54.49    1.98
   3  -3  -2   70.47    2.82
  -3  -3   2   78.06    2.98
   3  -3  -2   78.59    2.98
   3  -3  -2   79.80    2.81
   3  -3  -2   78.88    3.58
   3  -3  -2   78.42    2.98
   3  -3  -2   71.28    3.59
  -3  -3   2   82.20    2.97
  -3   3   2   81.57    2.98
  -3   3   2   73.31    2.83
  -3   3   2   80.21    2.84
  -3   3   2   80.56    3.60
  -3   3   2   80.34    3.58
  -3   3   2   80.41    2.82
   2  -3  -2   80.17    3.57
  -2  -3   2   82.30    2.96
   2  -3  -2   76.88    2.97
   2  -3  -2   77.41    2.81
  -2  -3   2   75.99    2.96
   2  -3  -2   77.60    2.81
   2  -3  -2   77.96    2.97
  -2   3   2   78.59    3.58
   2   3  -2   80.71    3.60
  -2   3   2   71.99    2.96
  -2   3   2   81.83    2.83
  -2   3   2   76.31    2.81
  -2   3   2   79.45    2.82
   2   3  -2   76.79    3.60
  -2   3   2   77.27    3.56
   1  -3  -2   30.44    1.14
   1  -3  -2   31.55    1.21
  -1  -3   2   33.93    1.20
   1  -3  -2   31.19    1.21
  -1  -3   2   28.72    1.20
   1   3  -2   34.17    1.45
  -1   3   2   31.74    1.14
  -1   3   2   31.78    1.15
  -1   3   2   33.17    1.15
  -1   3   2   32.45    1.47
  -1   3   2   29.98    1.15
   1   3  -2   31.43    1.11
  -1   3   2   31.14    1.29
  -1   3   2   29.91    1.45
  -1   3   2   32.79    1.21
   1   3  -2   29.59    1.44
   0  -3  -2   71.68    2.73
   0  -3   2   64.27    2.72
   0  -3  -2   71.05    2.73
   0  -3  -2   72.05    2.73
   0  -3   2   78.28    2.73
   0   3  -2   79.57    3.28
   0   3   2   71.89    2.58
   0   3   2   73.76    2.89
   0   3  -2   70.82    2.58
   0   3   2   65.00    2.58
   0   3  -2   74.59    3.28
   0   3  -2   72.61    2.49
   0   3   2   72.51    3.27
   0   3   2   73.17    3.29
   0   3  -2   67.66    2.58
  -1  -3  -2    0.62    0.05
  -1  -3  -2    0.61    0.06
   1  -3   2    0.67    0.05
   1  -3   2    0.64    0.04
   1  -3   2    0.58    0.05
  -1  -3  -2    0.60    0.05
  -1   3  -2    0.59    0.06
  -1   3  -2    0.62    0.05
  -1   3  -2    0.87    0.06
  -1   3  -2    0.68    0.06
   1   3   2    0.67    0.06
  -1   3  -2    0.84    0.07
   1   3   2    0.75    0.05
  -1   3  -2    0.53    0.06
  -1   3  -2    0.61    0.04
   1   3   2    0.45    0.06
  -1   3  -2    0.64    0.05
  -1   3  -2    0.57    0.05
  -2  -3  -2    5.23    0.22
   2  -3   2    5.33    0.22
   2  -3   2    5.48    0.28
   2  -3   2    5.43    0.30
  -2  -3  -2    5.69    0.25
   2  -3   2    5.09    0.24
   2  -3   2    4.97    0.22
   2  -3   2    5.50    0.21
  -2  -3  -2    5.67    0.23
  -2  -3  -2    5.73    0.23
   2   3   2    5.48    0.26
  -2   3  -2    5.10    0.24
  -2   3  -2    5.22    0.23
  -2   3  -2    5.47    0.29
  -2   3  -2    5.43    0.24
  -2   3  -2    4.82    0.29
   2   3   2    5.09    0.26
  -2   3  -2    5.85    0.24
  -2   3  -2    5.54    0.22
   3  -3   2   45.50    1.79
   3  -3   2   44.64    1.54
  -3  -3  -2   47.66    1.78
   3  -3   2   51.42    2.17
  -3  -3  -2   47.61    1.65
  -3  -3  -2   48.65    1.88
   3  -3   2   47.18    1.70
  -3  -3  -2   43.99    1.77
   3  -3   2   45.45    2.15
   3  -3   2   41.39    1.69
  -3   3  -2   45.14    1.69
  -3   3  -2   53.45    2.17
  -3   3  -2   47.09    2.15
  -3   3  -2   43.28    1.79
   3   3   2   46.30    2.12
   3   3   2   47.39    2.13
  -3   3  -2   48.38    1.71
  -3   3  -2   43.69    1.72
  -3   3  -2   47.23    1.66
   4  -3   2   42.21    1.63
  -4  -3  -2   42.23    1.61
   4  -3   2   43.66    1.96
   4  -3   2   42.12    1.56
   4  -3   2   40.88    1.97
  -4  -3  -2   43.30    1.61
  -4  -3  -2   42.39    1.50
   4  -3   2   40.97    1.40
  -4  -3  -2   41.78    1.71
   4  -3   2   40.87    1.54
   4  -3   2   42.89    1.54
  -4   3  -2   42.61    1.51
  -4   3  -2   42.67    1.57
  -4   3  -2   41.72    1.55
  -4   3  -2   42.73    1.96
   4   3   2   41.29    1.92
  -4   3  -2   41.67    1.97
   4   3   2   41.36    1.93
  -4   3  -2   42.36    1.63
   5  -3   2   27.80    1.03
   5  -3   2   27.24    1.04
  -5  -3  -2   27.31    1.09
  -5  -3  -2   28.05    1.08
   5  -3   2   28.53    1.10
   5  -3   2   27.51    0.95
  -5  -3  -2   28.41    1.03
   5   3   2   28.08    1.28
  -5   3  -2   27.78    1.04
   5   3   2   27.71    1.29
  -5   3  -2   28.39    1.11
  -5   3  -2   27.78    1.08
   6  -3   2    2.99    0.15
  -6  -3  -2    3.22    0.19
  -6  -3  -2    3.10    0.17
   6  -3   2    3.05    0.17
   6  -3   2    3.21    0.15
   6   3   2    3.19    0.18
  -6   3  -2    3.35    0.20
   6   3   2    3.11    0.16
  -6   3  -2    3.03    0.19
  -6   3  -2    2.72    0.18
   7  -3   2    5.46    0.26
  -7  -3  -2    5.76    0.29
  -7  -3  -2    5.72    0.27
   7  -3   2    5.63    0.24
   7   3   2    5.58    0.29
  -7   3  -2    5.38    0.29
  -7   3  -2    5.56    0.29
   7   3   2    5.41    0.28
  -8  -3  -2    0.75    0.09
   8  -3   2    0.68    0.06
   8  -3   2    0.73    0.08
   8   3   2    0.66    0.07
   8   3   2    0.67    0.06
  -8   3  -2    0.72    0.11
  -8   3  -2    0.86    0.11
   9  -3   2    5.05    0.20
  -9  -3  -2    4.87    0.26
   9  -3   2    4.99    0.25
  -9   3  -2    4.81    0.29
  -9   3  -2    5.33    0.30
  10  -4  -2    0.35    0.04
 -10  -4   2    0.35    0.07
  -9  -4   2    0.50    0.07
   9  -4  -2    0.47    0.06
   8  -4  -2    0.42    0.06
   8  -4  -2    0.38    0.05
  -8  -4   2    0.47    0.06
  -8   4   2    0.46    0.09
   7  -4  -2   25.73    0.88
  -7  -4   2   24.91    0.99
   7  -4  -2   24.95    0.96
  -7   4   2   25.10    1.01
  -7   4   2   26.78    1.05
  -6  -4   2   12.69    0.50
   6  -4  -2   12.48    0.46
   6  -4  -2   12.95    0.50
  -6  -4   2   13.18    0.50
  -6   4   2   12.24    0.55
  -6   4   2   12.17    0.54
   5  -4  -2   12.03    0.52
  -5  -4   2   12.17    0.47
   5  -4  -2   12.36    0.47
   5  -4  -2   11.52    0.43
  -5  -4   2   11.82    0.46
   5  -4  -2   12.50    0.52
  -5   4   2   11.36    0.50
  -5   4   2   11.31    0.51
   4  -4  -2    3.44    0.18
  -4  -4   2    3.60    0.15
   4  -4  -2    3.24    0.18
   4  -4  -2    3.25    0.16
   4  -4  -2    3.62    0.22
   4  -4  -2    3.33    0.16
  -4   4   2    3.77    0.25
  -4   4   2    3.27    0.18
  -4   4   2    3.37    0.21
  -4   4   2    3.31    0.18
  -4   4   2    3.27    0.18
  -4   4   2    3.15    0.16
   3  -4  -2   29.91    1.09
   3  -4  -2   29.53    1.09
   3  -4  -2   30.51    1.40
   3  -4  -2   28.70    1.16
  -3   4   2   30.07    1.39
  -3   4   2   30.04    1.10
  -3   4   2   30.00    1.16
  -3   4   2   30.25    1.11
  -3   4   2   27.65    1.41
  -3   4   2   29.25    1.10
   2  -4  -2   53.20    1.98
   2  -4  -2   54.16    2.09
  -2  -4   2   57.16    2.07
  -2  -4   2   55.91    2.07
  -2   4   2   55.97    2.09
  -2   4   2   53.82    2.51
  -2   4   2   55.77    2.53
  -2   4   2   49.68    1.98
  -2   4   2   57.29    1.97
  -2   4   2   56.00    1.98
  -2   4   2   51.41    1.98
   1  -4  -2   72.83    2.57
  -1  -4   2   72.29    2.70
  -1  -4   2   73.48    2.70
   1  -4  -2   68.34    2.71
  -1   4   2   71.06    2.71
  -1   4   2   68.77    2.88
  -1   4   2   67.57    2.57
  -1   4   2   70.02    3.28
  -1   4   2   68.52    3.26
  -1   4   2   73.21    2.57
  -1   4   2   73.05    2.57
   1   4  -2   73.31    3.25
  -1   4   2   73.27    2.56
   1   4  -2   73.02    3.26
   0  -4   2  191.45    7.36
   0  -4  -2  202.78    7.34
   0  -4   2  204.74    7.34
   0  -4  -2  167.78    7.34
   0   4  -2  195.61    8.85
   0   4  -2  195.24    6.99
   0   4  -2  215.38    8.88
   0   4   2  202.54    8.83
   0   4   2  197.66    7.00
   0   4  -2  190.61    6.98
   0   4   2  191.07    7.00
   0   4   2  194.68    8.84
   0   4  -2  171.70    6.68
   0   4   2  202.56    7.77
  -1  -4  -2    0.20    0.03
  -1  -4  -2    0.30    0.03
  -1  -4  -2    0.29    0.03
   1  -4   2    0.18    0.03
   1  -4   2    0.18    0.03
  -1   4  -2    0.21    0.03
  -1   4  -2    0.21    0.05
  -1   4  -2    0.21    0.03
  -1   4  -2    0.45    0.06
   1   4   2    0.27    0.05
  -1   4  -2    0.20    0.03
   1   4   2    0.31    0.04
   1   4   2    0.40    0.05
  -1   4  -2    0.20    0.04
  -2  -4  -2    2.55    0.12
  -2  -4  -2    2.44    0.13
   2  -4   2    2.52    0.11
  -2  -4  -2    2.38    0.13
   2  -4   2    2.42    0.13
   2  -4   2    2.37    0.12
  -2  -4  -2    2.44    0.12
  -2   4  -2    2.68    0.16
  -2   4  -2    2.45    0.13
  -2   4  -2    2.31    0.12
   2   4   2    2.36    0.13
  -2   4  -2    2.43    0.17
   2   4   2    2.74    0.13
  -2   4  -2    2.37    0.13
  -2   4  -2    2.35    0.13
  -2   4  -2    2.55    0.12
  -2   4  -2    2.40    0.15
  -3  -4  -2   36.04    1.42
   3  -4   2   36.61    1.28
  -3  -4  -2   34.80    1.34
  -3  -4  -2   35.40    1.25
  -3  -4  -2   36.55    1.34
   3  -4   2   34.17    1.36
   3  -4   2   36.64    1.63
   3  -4   2   34.31    1.17
   3  -4   2   37.39    1.29
  -3   4  -2   34.52    1.64
  -3   4  -2   30.84    1.26
  -3   4  -2   33.98    1.30
  -3   4  -2   34.55    1.36
  -3   4  -2   32.68    1.30
  -3   4  -2   36.58    1.64
  -3   4  -2   33.10    1.28
  -4  -4  -2   59.61    2.36
  -4  -4  -2   55.81    2.07
  -4  -4  -2   59.23    2.23
  -4  -4  -2   60.96    2.22
   4  -4   2   56.47    1.94
   4  -4   2   59.23    2.13
   4  -4   2   58.40    2.25
  -4   4  -2   57.88    2.16
  -4   4  -2   57.50    2.08
  -4   4  -2   58.31    2.25
  -4   4  -2   59.52    2.15
  -5  -4  -2   22.12    0.82
   5  -4   2   20.57    0.82
   5  -4   2   22.34    0.88
   5  -4   2   20.25    0.75
  -5  -4  -2   23.65    0.85
  -5  -4  -2   20.74    0.85
  -5   4  -2   22.23    0.86
  -5   4  -2   21.43    0.88
  -5   4  -2   21.69    0.83
  -6  -4  -2    3.02    0.19
   6  -4   2    2.77    0.15
  -6  -4  -2    2.91    0.16
   6  -4   2    3.10    0.15
  -6   4  -2    2.91    0.20
  -6   4  -2    2.96    0.18
  -6   4  -2    2.93    0.20
  -7  -4  -2   33.08    1.31
   7  -4   2   34.25    1.24
   7  -4   2   32.18    1.14
  -7  -4  -2   33.63    1.24
  -7   4  -2   33.49    1.34
  -7   4  -2   33.24    1.25
  -7   4  -2   33.66    1.31
  -8  -4  -2    0.13    0.06
   8  -4   2    0.08    0.04
  -8   4  -2    0.05    0.08
  -9  -4  -2    0.75    0.09
   9  -4   2    0.74    0.07
  -9   4  -2    0.86    0.13
  -9  -5   2   13.57    0.57
   9  -5  -2   14.11    0.56
   8  -5  -2    0.37    0.07
  -8  -5   2    0.37    0.05
  -8   5   2    0.60    0.11
   7  -5  -2    6.20    0.29
   7  -5  -2    6.37    0.27
  -7  -5   2    6.49    0.27
  -7   5   2    6.40    0.33
  -6  -5   2    2.42    0.11
   6  -5  -2    2.14    0.13
  -6  -5   2    2.50    0.11
   6  -5  -2    2.24    0.13
  -6   5   2    2.29    0.17
   5  -5  -2    0.64    0.08
   5  -5  -2    0.51    0.06
   5  -5  -2    0.50    0.08
   5  -5  -2    0.64    0.06
  -5   5   2    0.54    0.08
   4  -5  -2    7.10    0.29
   4  -5  -2    7.13    0.33
  -4   5   2    7.20    0.31
  -4   5   2    6.59    0.32
  -4   5   2    7.02    0.31
  -3  -5   2   77.47    3.11
   3  -5  -2   83.01    2.98
   3  -5  -2   83.24    3.15
  -3  -5   2   85.42    3.11
  -3   5   2   77.03    3.80
  -3   5   2   84.45    3.77
  -3   5   2   76.28    2.98
  -3   5   2   84.46    2.98
  -3   5   2   85.68    3.15
  -3   5   2   85.14    2.99
   2  -5  -2   56.53    2.34
  -2  -5   2   58.62    2.32
  -2  -5   2   62.56    2.32
   2  -5  -2   62.71    2.22
  -2   5   2   61.64    2.22
  -2   5   2   62.77    2.20
  -2   5   2   60.32    2.34
  -2   5   2   62.76    2.84
  -2   5   2   62.30    2.81
  -2   5   2   60.06    2.21
  -2   5   2   61.69    2.22
   1  -5  -2    3.29    0.16
   1  -5  -2    2.97    0.13
  -1  -5   2    3.00    0.14
  -1  -5   2    3.21    0.14
   1  -5  -2    3.10    0.16
  -1   5   2    3.01    0.18
   1   5  -2    2.99    0.17
  -1   5   2    2.94    0.14
  -1   5   2    2.92    0.14
  -1   5   2    2.88    0.18
   1   5  -2    2.83    0.17
   1   5  -2    3.01    0.17
   0  -5  -2   38.39    1.48
   0  -5  -2   40.48    1.48
   0  -5   2   36.52    1.48
   0  -5   2   40.64    1.48
   0   5   2   38.13    1.77
   0   5  -2   39.07    1.78
   0   5  -2   38.12    1.78
   0   5   2   37.01    1.79
   0   5   2   37.87    1.58
   1  -5   2   75.11    2.95
   1  -5   2   80.00    2.80
  -1  -5  -2   77.45    2.94
  -1  -5  -2   81.68    2.95
   1   5   2   72.44    3.53
  -1   5  -2   78.20    2.80
  -1   5  -2   79.23    3.55
  -1   5  -2   77.82    2.79
   1   5   2   82.46    3.55
   1   5   2   79.46    3.13
  -1   5  -2   78.28    3.56
  -1   5  -2   68.85    2.71
   2  -5   2    0.59    0.05
  -2  -5  -2    0.52    0.05
   2  -5   2    0.52    0.05
  -2  -5  -2    0.57    0.05
   2  -5   2    0.59    0.06
   2   5   2    0.53    0.06
  -2   5  -2    0.53    0.06
   2   5   2    0.49    0.04
  -2   5  -2    0.69    0.08
  -2   5  -2    0.65    0.08
  -2   5  -2    0.55    0.05
   2   5   2    0.42    0.05
  -2   5  -2    0.38    0.07
  -2   5  -2    0.54    0.06
  -2   5  -2    0.68    0.05
  -2   5  -2    0.66    0.05
   3  -5   2  136.74    5.85
   3  -5   2  163.93    5.57
  -3  -5  -2  161.66    5.84
  -3  -5  -2  155.83    5.84
  -3  -5  -2  152.65    5.35
   3  -5   2  153.47    5.03
  -3   5  -2  163.60    7.06
  -3   5  -2  146.82    5.56
  -3   5  -2  154.99    7.04
  -3   5  -2  157.26    5.36
  -3   5  -2  161.24    5.55
  -3   5  -2  147.17    5.58
  -4  -5  -2    8.89    0.37
   4  -5   2    8.79    0.34
   4  -5   2    8.50    0.35
  -4  -5  -2    8.56    0.36
   4  -5   2    9.13    0.39
  -4  -5  -2    8.81    0.36
  -4   5  -2    8.59    0.39
  -4   5  -2    8.31    0.38
   5  -5   2   19.35    0.76
   5  -5   2   18.43    0.71
  -5  -5  -2   17.89    0.73
  -5  -5  -2   17.86    0.71
   5  -5   2   18.15    0.66
  -5   5  -2   18.26    0.72
  -5   5  -2   18.36    0.75
   6  -5   2   79.90    2.94
  -6  -5  -2   82.06    2.86
  -6  -5  -2   80.05    3.08
   6  -5   2   81.28    2.68
  -6   5  -2   83.32    3.00
  -6   5  -2   78.25    2.87
  -7  -5  -2    0.85    0.09
   7  -5   2    0.94    0.09
  -7   5  -2    0.95    0.12
  -7   5  -2    0.89    0.12
   8  -5   2    6.08    0.28
  -8  -5  -2    5.78    0.29
  -8   5  -2    6.53    0.33
  -8   5  -2    6.10    0.34
   9  -5   2    3.11    0.17
  -9  -5  -2    3.27    0.19
  -9   5  -2    3.17    0.23
  -9  -6   2    2.02    0.12
   9  -6  -2    1.81    0.13
  -9   6   2    1.63    0.18
   8  -6  -2   28.09    1.05
  -8  -6   2   28.01    1.06
  -8   6   2   26.09    1.10
   7  -6  -2    8.34    0.36
  -7  -6   2    8.36    0.33
  -7   6   2    8.04    0.40
   6  -6  -2    5.50    0.25
   6  -6  -2    5.99    0.27
  -6   6   2    5.54    0.29
   5  -6  -2   20.08    0.83
   5  -6  -2   19.73    0.76
   5  -6  -2   19.05    0.69
   5  -6  -2   20.23    0.83
  -5   6   2   19.13    0.78
  -4  -6   2    4.97    0.19
   4  -6  -2    4.62    0.25
   4  -6  -2    4.63    0.22
  -4   6   2    4.82    0.23
  -4   6   2    4.42    0.23
  -3  -6   2    8.19    0.32
   3  -6  -2    8.09    0.33
   3  -6  -2    8.04    0.37
  -3  -6   2    8.32    0.33
  -3   6   2    7.78    0.43
  -3   6   2    8.50    0.35
  -3   6   2    8.09    0.34
  -3   6   2    7.61    0.33
  -2  -6   2    5.25    0.23
  -2  -6   2    5.34    0.23
   2  -6  -2    5.08    0.25
  -2   6   2    5.44    0.23
  -2   6   2    5.03    0.29
  -2   6   2    5.19    0.29
  -2   6   2    5.17    0.20
  -2   6   2    5.17    0.23
  -2   6   2    5.27    0.21
  -2   6   2    5.65    0.33
  -1  -6   2   34.23    1.30
  -1  -6   2   36.15    1.30
   1  -6  -2   34.23    1.32
   1   6  -2   32.20    1.56
  -1   6   2   33.85    1.57
  -1   6   2   33.95    1.41
   1   6  -2   32.50    1.56
  -1   6   2   33.38    1.23
  -1   6   2   33.26    1.23
  -1   6   2   32.84    1.60
   1   6  -2   33.87    1.56
   0  -6  -2  110.23    4.42
   0  -6   2  113.84    4.42
   0   6   2  119.24    4.70
   0   6   2  118.88    5.30
   0   6  -2  120.14    5.32
   0   6   2  119.21    5.33
   0   6  -2  115.42    5.32
  -1  -6  -2   12.01    0.49
   1  -6   2   12.07    0.50
  -1   6  -2   12.30    0.46
  -1   6  -2   12.32    0.46
   1   6   2   11.89    0.57
   1   6   2   13.14    0.55
   1   6   2   11.74    0.59
  -1   6  -2   11.67    0.62
  -1   6  -2   12.08    0.60
   2  -6   2   31.81    1.30
  -2  -6  -2   30.89    1.28
  -2  -6  -2   34.99    1.28
   2  -6   2   34.31    1.11
  -2  -6  -2   33.66    1.28
  -2   6  -2   35.38    1.23
  -2   6  -2   33.15    1.56
  -2   6  -2   34.44    1.22
  -2   6  -2   29.98    1.58
  -2   6  -2   34.11    1.21
  -2   6  -2   34.54    1.22
  -2   6  -2   33.54    1.22
   2   6   2   32.41    1.37
   2   6   2   31.65    1.52
  -3  -6  -2   15.08    0.60
   3  -6   2   15.38    0.64
   3  -6   2   14.68    0.54
  -3  -6  -2   14.05    0.59
  -3  -6  -2   16.04    0.61
  -3   6  -2   15.16    0.60
  -3   6  -2   15.19    0.60
  -3   6  -2   16.53    0.79
  -3   6  -2   14.49    0.61
  -3   6  -2   15.31    0.59
   4  -6   2    4.66    0.22
  -4  -6  -2    5.28    0.25
  -4  -6  -2    4.86    0.22
   4  -6   2    5.31    0.26
  -4   6  -2    5.01    0.25
  -4   6  -2    4.90    0.26
   5  -6   2   23.91    0.86
   5  -6   2   23.47    0.93
  -5  -6  -2   24.61    0.95
  -5  -6  -2   24.45    0.93
   5  -6   2   25.12    1.00
  -5   6  -2   25.17    0.96
  -5   6  -2   24.14    0.94
  -6  -6  -2   12.04    0.51
   6  -6   2   12.55    0.47
  -6  -6  -2   11.77    0.49
   6  -6   2   11.49    0.49
  -6   6  -2   11.74    0.52
  -6   6  -2   12.14    0.53
   7  -6   2    0.80    0.08
  -7  -6  -2    0.75    0.08
  -7   6  -2    0.84    0.12
  -7   6  -2    0.63    0.11
  -8  -6  -2    2.06    0.14
   8  -6   2    2.27    0.15
  -8   6  -2    1.91    0.19
  -8   6  -2    2.01    0.18
  -8  -7   2    1.17    0.07
   8  -7  -2    1.12    0.11
  -8   7   2    0.90    0.13
   7  -7  -2    3.31    0.19
  -7   7   2    3.09    0.21
   6  -7  -2    3.88    0.20
   6  -7  -2    4.42    0.22
  -6   7   2    4.02    0.23
   5  -7  -2    4.92    0.27
   5  -7  -2    4.68    0.27
   5  -7  -2    4.45    0.21
  -5   7   2    4.85    0.25
   4  -7  -2    2.12    0.16
  -4  -7   2    2.09    0.10
  -4   7   2    2.30    0.15
  -4   7   2    1.94    0.13
   3  -7  -2   28.81    1.15
  -3  -7   2   28.50    1.10
  -3   7   2   29.56    1.08
  -3   7   2   27.66    1.05
  -3   7   2   28.20    1.07
  -3   7   2   28.86    1.40
   2  -7  -2    6.01    0.29
  -2  -7   2    5.99    0.26
  -2   7   2    6.08    0.33
  -2   7   2    6.02    0.37
  -2   7   2    5.80    0.33
  -2   7   2    6.19    0.26
  -2   7   2    6.04    0.26
  -1  -7   2   19.95    0.83
   1  -7  -2   20.92    0.85
  -1   7   2   21.35    1.00
  -1   7   2   21.27    0.92
  -1   7   2   20.91    1.03
   1   7  -2   19.95    0.99
   1   7  -2   21.07    0.99
   1   7  -2   22.30    1.00
   0  -7  -2   17.38    0.72
   0  -7   2   17.42    0.71
   0   7   2   17.73    0.87
   0   7   2   17.29    0.84
   0   7   2   17.25    0.78
   0   7  -2   19.24    0.88
   0   7  -2   17.70    0.86
  -1  -7  -2   49.97    1.99
   1  -7   2   51.15    2.00
   1   7   2   55.15    2.14
  -1   7  -2   51.82    2.41
   1   7   2   51.71    2.40
  -1   7  -2   54.97    2.43
   1   7   2   51.00    2.37
  -1   7  -2   49.98    1.87
  -2  -7  -2   12.88    0.53
  -2  -7  -2   13.50    0.53
   2  -7   2   13.01    0.55
  -2   7  -2   13.48    0.50
  -2   7  -2   12.30    0.66
  -2   7  -2   13.45    0.51
  -2   7  -2   11.71    0.68
  -3  -7  -2  188.35    7.51
   3  -7   2  203.04    7.54
  -3  -7  -2  195.54    6.89
  -3   7  -2  202.88    7.16
  -3   7  -2  195.95    7.15
  -3   7  -2  208.67    7.13
   4  -7   2   23.34    0.94
  -4  -7  -2   22.31    0.90
  -4  -7  -2   22.20    0.88
  -4   7  -2   22.87    0.89
  -4   7  -2   22.91    0.88
  -4   7  -2   23.69    0.90
   5  -7   2    0.15    0.06
  -5  -7  -2    0.07    0.04
  -5  -7  -2   -0.07    0.05
  -5   7  -2    0.07    0.06
  -5   7  -2    0.08    0.07
   6  -7   2    4.47    0.22
   6  -7   2    3.87    0.21
  -6  -7  -2    4.24    0.25
  -6  -7  -2    3.95    0.20
  -6   7  -2    3.69    0.23
  -6   7  -2    4.05    0.25
   7  -7   2    0.05    0.05
  -7  -7  -2   -0.02    0.05
  -7   7  -2    0.07    0.08
  -7   7  -2    0.05    0.08
   7  -8  -2    2.87    0.18
  -7   8   2    2.70    0.19
   6  -8  -2    7.32    0.31
  -6   8   2    7.08    0.34
   5  -8  -2    0.94    0.12
   5  -8  -2    0.91    0.12
  -5  -8   2    0.94    0.06
  -5   8   2    0.82    0.09
  -4  -8   2    2.28    0.11
   4  -8  -2    2.48    0.18
  -4   8   2    2.30    0.15
  -4   8   2    2.22    0.13
  -4   8   2    2.26    0.15
   3  -8  -2    3.20    0.20
  -3  -8   2    3.39    0.16
  -3   8   2    3.35    0.18
  -3   8   2    3.35    0.18
  -2  -8   2    1.57    0.10
   2  -8  -2    1.56    0.13
  -2   8   2    1.71    0.09
  -2   8   2    1.47    0.14
  -2   8   2    1.89    0.16
  -2   8   2    1.69    0.09
  -1  -8   2    0.06    0.04
   1  -8  -2    0.05    0.05
  -1   8   2    0.02    0.05
   1   8  -2    0.05    0.05
  -1   8   2    0.04    0.06
  -1   8   2   -0.02    0.06
   1   8  -2    0.10    0.05
   0  -8  -2    7.44    0.34
   0  -8   2    7.79    0.33
   0   8  -2    6.35    0.40
   0   8   2    8.05    0.38
   0   8  -2    7.26    0.40
   0   8   2    7.45    0.38
   0   8   2    6.90    0.40
  -1  -8  -2   44.81    1.70
   1  -8   2   43.28    1.71
  -1   8  -2   42.65    2.08
   1   8   2   45.25    2.01
  -1   8  -2   43.95    2.05
   1   8   2   43.13    2.03
   2  -8   2    5.49    0.28
  -2  -8  -2    5.51    0.26
  -2  -8  -2    5.39    0.25
  -2   8  -2    5.52    0.23
  -2   8  -2    5.36    0.23
  -2   8  -2    5.18    0.36
   3  -8   2    0.27    0.06
  -3  -8  -2    0.42    0.06
  -3   8  -2    0.40    0.06
  -3   8  -2    0.38    0.06
  -4  -8  -2    0.98    0.08
   4  -8   2    1.03    0.11
  -4  -8  -2    0.81    0.11
  -4   8  -2    0.89    0.08
  -5  -8  -2   12.61    0.53
  -5  -8  -2   11.57    0.50
  -5   8  -2   12.24    0.51
  -6  -8  -2    7.58    0.34
  -6   8  -2    7.61    0.36
  -6   9   2    5.23    0.26
  -5  -9   2    5.08    0.21
  -5   9   2    4.87    0.22
  -4  -9   2    1.53    0.09
   4  -9  -2    1.38    0.14
   4  -9  -2    1.54    0.15
  -4   9   2    1.46    0.12
  -4   9   2    1.45    0.12
  -3  -9   2    1.00    0.08
   3  -9  -2    0.89    0.11
  -3   9   2    1.23    0.09
  -3   9   2    1.13    0.09
  -2  -9   2   10.09    0.43
   2  -9  -2   10.30    0.47
  -2   9   2    9.74    0.57
   1  -9  -2    1.17    0.11
  -1  -9   2    1.25    0.10
   1   9  -2    1.04    0.10
  -1   9   2    1.09    0.14
   1   9  -2    1.07    0.10
  -1   9   2    1.45    0.13
   0  -9   2    0.13    0.05
   0  -9  -2    0.08    0.05
   0   9   2    0.02    0.06
   0   9  -2    0.04    0.06
   0   9  -2    0.00    0.06
   0   9   2    0.11    0.05
  -1  -9  -2   17.94    0.73
   1  -9   2   18.56    0.74
  -1  -9  -2   18.08    0.73
   1   9   2   18.50    0.83
  -1   9  -2   17.97    0.88
   1   9   2   16.32    0.84
  -1   9  -2   15.79    0.89
  -2  -9  -2    3.01    0.17
   2  -9   2    3.00    0.19
  -2  -9  -2    3.34    0.18
  -2   9  -2    2.77    0.25
   3  -9   2    0.04    0.06
  -3  -9  -2    0.07    0.04
  -3   9  -2    0.03    0.04
  -3   9  -2    0.03    0.04
  -4  -9  -2    3.35    0.18
   4  -9   2    3.73    0.23
  -4  -9  -2    3.75    0.24
  -4   9  -2    3.71    0.20
  -4   9  -2    3.55    0.19
  -5  -9  -2    2.71    0.20
  -5  -9  -2    2.42    0.14
  -5   9  -2    2.44    0.14
  -4 -10   2    0.53    0.06
   4 -10  -2    0.28    0.09
   4 -10  -2    0.59    0.11
  -4  10   2    0.44    0.07
  -4  10   2    0.50    0.07
   3 -10  -2   -0.06    0.06
  -3 -10   2    0.03    0.04
   3 -10  -2    0.04    0.07
   2 -10  -2    1.18    0.13
  -2 -10   2    1.08    0.10
   2 -10  -2    1.09    0.12
  -2  10   2    0.95    0.15
  -1 -10   2    3.53    0.20
   1 -10  -2    3.67    0.23
   1 -10  -2    3.67    0.23
  -1  10   2    4.13    0.25
  -1  10   2    3.74    0.27
   1  10  -2    3.46    0.19
   0 -10  -2    4.78    0.26
   0 -10  -2    4.58    0.25
   0 -10   2    4.56    0.24
   0  10   2    4.80    0.26
   0  10  -2    4.02    0.28
   0  10  -2    4.23    0.28
   0  10  -2    4.87    0.29
   0  10   2    4.49    0.29
  -1 -10  -2    0.13    0.06
  -1 -10  -2    0.10    0.06
   1 -10   2    0.08    0.06
  -1  10  -2    0.06    0.07
  -1  10  -2    0.14    0.09
  -2 -10  -2    0.03    0.05
   2 -10   2    0.08    0.06
  -2  10  -2    0.04    0.09
  -3 -10  -2    0.98    0.10
   3 -10   2    1.03    0.13
  -4 -10  -2    0.90    0.09
  -4 -10  -2    1.08    0.14
  10   0  -3    0.07    0.07
 -10   0   3   -0.02    0.05
   9   0  -3   -0.01    0.06
  -9   0   3    0.03    0.06
   9   0  -3    0.00    0.07
   8   0  -3    0.03    0.06
  -8   0   3    0.01    0.05
   8   0  -3    0.00    0.06
   7   0  -3   -0.01    0.05
  -7   0   3    0.00    0.04
   7   0  -3   -0.02    0.02
   7   0  -3   -0.05    0.05
  -6   0   3    0.07    0.04
   6   0  -3   -0.01    0.04
  -6   0   3    0.02    0.03
   6   0  -3   -0.01    0.04
   6   0  -3    0.02    0.02
   6   0  -3   -0.02    0.02
  -5   0   3   -0.01    0.02
  -5   0   3    0.00    0.02
  -5   0   3    0.04    0.03
   5   0  -3    0.01    0.02
  -5   0   3    0.02    0.02
   5   0  -3   -0.01    0.03
   5   0  -3    0.02    0.04
   5   0  -3    0.01    0.02
  -5   0   3    0.01    0.03
  -4   0   3    0.01    0.02
   4   0  -3    0.04    0.01
   4   0  -3    0.01    0.03
   4   0  -3    0.02    0.02
   4   0  -3    0.00    0.01
   4   0  -3    0.03    0.04
  -4   0   3    0.00    0.03
  -4   0   3    0.02    0.02
  -3   0   3    0.05    0.02
  -3   0   3    0.05    0.03
   3   0  -3    0.03    0.02
   3   0  -3    0.02    0.03
   3   0  -3    0.03    0.02
   3   0  -3    0.05    0.02
  -3   0   3    0.03    0.03
   3   0  -3   -0.01    0.04
   3   0  -3    0.00    0.01
  -2   0   3    0.07    0.02
   2   0  -3    0.00    0.01
   2   0  -3    0.02    0.02
   2   0  -3    0.11    0.03
   2   0  -3    0.03    0.02
   2   0  -3    0.12    0.03
   2   0  -3    0.03    0.01
   2   0  -3    0.01    0.02
   2   0  -3    0.08    0.02
   2   0  -3    0.01    0.02
  -2   0   3    0.03    0.02
  -2   0   3    0.11    0.02
   2   0  -3    0.03    0.03
   1   0  -3    0.03    0.03
   1   0  -3    0.04    0.02
   1   0  -3    0.16    0.03
  -1   0   3    0.05    0.02
  -1   0   3    0.10    0.03
  -1   0   3    0.03    0.02
   1   0  -3    0.01    0.01
   1   0  -3    0.03    0.02
  -1   0   3   -0.01    0.02
  -1   0   3    0.02    0.02
  -1   0   3    0.02    0.02
   1   0  -3    0.02    0.02
  -1   0   3    0.02    0.02
   0   0  -3    0.00    0.01
   0   0  -3    0.03    0.02
   0   0  -3    0.01    0.01
   0   0  -3    0.03    0.02
   0   0   3    0.00    0.02
   0   0  -3    0.03    0.02
   0   0  -3    0.03    0.02
   0   0   3    0.00    0.01
   0   0   3    0.02    0.02
   0   0  -3    0.05    0.02
   0   0   3    0.06    0.02
   0   0   3   -0.01    0.02
  -1   0  -3    0.00    0.02
  -1   0  -3    0.04    0.02
   1   0   3    0.02    0.01
  -1   0  -3    0.02    0.02
   1   0   3    0.00    0.02
   1   0   3    0.00    0.02
  -1   0  -3    0.07    0.02
   1   0   3    0.02    0.02
   1   0   3    0.00    0.02
  -1   0  -3    0.05    0.03
  -1   0  -3    0.05    0.03
   1   0   3    0.01    0.02
  -1   0  -3    0.05    0.03
  -2   0  -3    0.00    0.03
  -2   0  -3    0.01    0.02
   2   0   3    0.03    0.02
  -2   0  -3   -0.01    0.02
   2   0   3    0.00    0.03
   2   0   3    0.00    0.02
   2   0   3    0.03    0.02
  -2   0  -3    0.04    0.03
   2   0   3   -0.03    0.01
   3   0   3   -0.03    0.02
  -3   0  -3    0.00    0.04
   3   0   3   -0.01    0.02
   3   0   3    0.01    0.02
   3   0   3    0.00    0.02
   3   0   3    0.12    0.03
   3   0   3   -0.01    0.04
  -3   0  -3   -0.02    0.04
  -3   0  -3    0.03    0.03
   3   0   3   -0.01    0.01
   4   0   3   -0.02    0.04
   4   0   3    0.03    0.03
   4   0   3    0.05    0.03
   4   0   3    0.03    0.03
   4   0   3   -0.01    0.03
  -4   0  -3    0.12    0.04
  -4   0  -3    0.38    0.07
   4   0   3    0.02    0.02
   4   0   3    0.03    0.01
  -4   0  -3    0.03    0.03
   5   0   3    0.04    0.03
  -5   0  -3    0.06    0.06
  -5   0  -3    0.03    0.04
   5   0   3    0.01    0.03
   5   0   3    0.02    0.03
   5   0   3    0.13    0.06
  -6   0  -3   -0.01    0.05
  -6   0  -3   -0.04    0.07
   6   0   3    0.05    0.07
   6   0   3    0.24    0.05
   6   0   3    0.00    0.03
   6   0   3    0.04    0.04
   7   0   3    0.04    0.03
   7   0   3   -0.07    0.06
  -7   0  -3    0.01    0.05
   7   0   3    0.04    0.03
   7   0   3    0.08    0.05
  -7   0  -3    0.02    0.07
   7   0   3    0.00    0.03
  -8   0  -3    0.23    0.07
   8   0   3    0.01    0.05
  -8   0  -3    0.06    0.08
  -9   0  -3   -0.03    0.06
   9   0   3    0.07    0.07
  -9   0  -3    0.00    0.09
 -10  -1   3   12.94    0.59
  10   1  -3   13.14    0.69
  10   1  -3   13.26    0.70
 -10   1   3   14.11    0.62
   9  -1  -3   -0.06    0.02
   9  -1  -3    0.24    0.09
  -9  -1   3   -0.10    0.05
  -9   1   3   -0.03    0.05
   9   1  -3   -0.09    0.06
   9   1  -3   -0.10    0.06
   8  -1  -3    1.23    0.08
   8  -1  -3    1.38    0.15
  -8  -1   3    1.30    0.11
   8  -1  -3    1.37    0.09
   8   1  -3    1.19    0.13
  -8   1   3    1.30    0.12
   8   1  -3    1.35    0.14
   7  -1  -3   15.08    0.77
  -7  -1   3   14.82    0.63
   7  -1  -3   14.72    0.58
   7  -1  -3   15.67    0.59
   7  -1  -3   15.78    0.77
  -7   1   3   15.20    0.64
   7   1  -3   15.54    0.76
   7   1  -3   14.97    0.74
  -6  -1   3    4.89    0.23
   6  -1  -3    4.57    0.19
   6  -1  -3    4.90    0.18
   6  -1  -3    4.33    0.27
  -6  -1   3    4.64    0.22
   6  -1  -3    4.35    0.19
   6  -1  -3    4.49    0.21
   6  -1  -3    4.69    0.28
   6   1  -3    4.50    0.27
  -6   1   3    4.22    0.23
   6   1  -3    4.74    0.26
   5  -1  -3   20.22    0.99
  -5  -1   3   19.75    0.85
  -5  -1   3   22.06    0.82
   5  -1  -3   19.59    0.82
  -5  -1   3   19.26    0.81
   5  -1  -3   21.13    0.76
   5  -1  -3   20.74    0.78
   5  -1  -3   20.34    0.76
   5  -1  -3   20.87    0.77
   5  -1  -3   20.64    0.99
   5   1  -3   21.21    0.98
  -5   1   3   21.58    0.80
   5   1  -3   20.15    0.97
  -5   1   3   20.76    0.82
  -4  -1   3    9.19    0.39
  -4  -1   3    8.98    0.37
   4  -1  -3    9.82    0.36
   4  -1  -3    8.92    0.35
   4  -1  -3    8.77    0.36
   4  -1  -3    9.15    0.31
   4  -1  -3    8.90    0.47
  -4  -1   3    9.19    0.38
   4  -1  -3    9.54    0.39
   4  -1  -3    9.03    0.35
   4  -1  -3    9.22    0.46
  -4   1   3    8.44    0.38
   4   1  -3    9.07    0.45
  -4   1   3    8.91    0.41
   4   1  -3    8.94    0.45
  -4   1   3    8.78    0.37
  -3  -1   3   72.76    2.64
  -3  -1   3   70.29    2.78
  -3  -1   3   72.01    2.63
   3  -1  -3   61.20    3.18
   3  -1  -3   74.24    2.65
   3  -1  -3   63.82    2.50
   3  -1  -3   72.95    3.18
  -3  -1   3   71.23    2.26
   3  -1  -3   63.60    2.51
   3  -1  -3   70.84    2.50
   3  -1  -3   70.68    2.50
   3   1  -3   68.87    2.49
  -3   1   3   73.21    2.52
   3   1  -3   71.61    3.17
  -3   1   3   61.85    2.64
  -3   1   3   70.18    3.19
   3   1  -3   71.23    2.49
   3   1  -3   69.80    3.17
  -3   1   3   67.75    2.79
   2  -1  -3    1.22    0.07
   2  -1  -3    1.29    0.07
  -2  -1   3    1.14    0.07
   2  -1  -3    1.13    0.08
  -2  -1   3    1.16    0.05
   2  -1  -3    1.12    0.08
   2  -1  -3    1.28    0.10
  -2  -1   3    1.16    0.07
   2  -1  -3    1.22    0.07
   2  -1  -3    1.31    0.10
  -2   1   3    1.18    0.08
   2   1  -3    1.22    0.06
   2   1  -3    1.22    0.09
   2   1  -3    1.18    0.06
  -2   1   3    1.14    0.08
  -2   1   3    1.16    0.09
  -2   1   3    1.14    0.08
   2   1  -3    1.12    0.07
  -2   1   3    1.56    0.08
  -2   1   3    1.22    0.07
  -1  -1   3    1.86    0.10
   1  -1  -3    1.84    0.11
   1  -1  -3    1.89    0.09
  -1  -1   3    1.76    0.08
   1  -1  -3    1.86    0.10
   1  -1  -3    1.97    0.09
   1  -1  -3    1.92    0.12
   1  -1  -3    1.75    0.09
  -1  -1   3    1.85    0.09
  -1  -1   3    1.82    0.10
  -1   1   3    2.09    0.13
   1   1  -3    1.87    0.08
   1   1  -3    1.89    0.09
  -1   1   3    1.46    0.09
  -1   1   3    1.84    0.11
  -1   1   3    1.76    0.10
   1   1  -3    1.87    0.07
   1   1  -3    1.83    0.09
   1   1  -3    1.72    0.08
   1   1  -3    2.10    0.13
   1   1  -3    2.25    0.09
  -1   1   3    1.80    0.09
  -1   1   3    1.81    0.09
   1   1  -3    1.87    0.12
   0  -1   3  217.40    9.81
   0  -1   3  201.49    8.13
   0  -1  -3  229.45    9.80
   0  -1  -3  197.56    9.75
   0  -1   3  196.73    9.75
   0  -1  -3  214.28    7.43
   0  -1  -3  220.48    7.69
   0  -1   3  200.81    7.74
   0  -1   3  224.00    9.77
   0  -1  -3  199.32    7.76
   0  -1   3  216.84    7.01
   0  -1  -3  214.45    8.65
   0  -1   3  216.61    7.75
   0   1   3  223.16    7.77
   0   1  -3  212.69    7.74
   0   1   3  213.11    7.75
   0   1  -3  201.76    7.72
   0   1  -3  208.19    7.02
   0   1   3  219.41    8.18
   0   1   3  222.93    7.77
   0   1   3  222.03    9.84
   0   1   3  239.89    9.76
   0   1   3  215.06    7.69
   0   1   3  207.13    7.75
   0   1  -3  233.48    7.78
   0   1  -3  227.43    9.76
   0   1  -3  210.87    9.80
   0   1  -3  216.18    7.70
   0   1  -3  212.99    7.44
   0   1  -3  222.31    8.19
   1  -1   3   11.23    0.41
   1  -1   3   10.75    0.40
  -1  -1  -3   10.79    0.43
  -1  -1  -3   11.12    0.44
   1  -1   3   10.44    0.37
  -1  -1  -3   10.98    0.40
   1  -1   3   10.79    0.51
   1  -1   3   10.89    0.43
   1   1   3   10.89    0.39
  -1   1  -3    9.94    0.41
  -1   1  -3   10.77    0.37
  -1   1  -3   10.49    0.41
   1   1   3   10.11    0.51
   1   1   3   10.18    0.42
   1   1   3   10.76    0.40
  -1   1  -3   10.68    0.41
   1   1   3   10.31    0.39
   1   1   3   10.91    0.52
  -1   1  -3   10.55    0.52
  -1   1  -3   10.15    0.43
   1   1   3   10.77    0.40
   1   1   3   10.37    0.52
  -2  -1  -3  104.14    3.82
   2  -1   3  104.22    3.82
  -2  -1  -3  102.45    3.50
   2  -1   3  101.87    4.61
   2  -1   3   96.89    3.63
   2  -1   3   97.42    3.63
   2  -1   3   99.75    4.59
   2  -1   3   96.46    3.29
   2  -1   3  106.28    3.63
  -2  -1  -3  100.74    3.83
   2   1   3  101.36    3.82
  -2   1  -3  103.21    3.65
  -2   1  -3  108.97    4.61
   2   1   3   91.86    3.64
   2   1   3   99.66    3.62
   2   1   3  104.58    3.62
  -2   1  -3   92.44    4.60
   2   1   3  100.85    4.60
  -2   1  -3  105.56    3.63
  -2   1  -3  106.22    3.29
   2   1   3  101.74    3.64
  -2   1  -3  101.90    3.83
   2   1   3   96.53    4.59
  -2   1  -3   95.27    3.50
  -2   1  -3  104.50    3.62
   3  -1   3   79.77    2.78
  -3  -1  -3   76.39    2.94
   3  -1   3   82.94    2.79
  -3  -1  -3   73.41    2.69
   3  -1   3   81.00    2.78
   3  -1   3   76.94    2.78
   3  -1   3   80.00    3.52
   3  -1   3   81.06    3.54
  -3  -1  -3   81.70    2.93
  -3  -1  -3   75.10    2.78
   3  -1   3   73.93    2.93
  -3   1  -3   76.07    3.53
   3   1   3   75.56    2.77
  -3   1  -3   72.20    2.94
  -3   1  -3   75.00    2.69
   3   1   3   73.36    2.77
   3   1   3   79.87    3.51
  -3   1  -3   71.70    2.79
   3   1   3   77.26    3.53
  -4  -1  -3    5.96    0.28
  -4  -1  -3    5.94    0.29
   4  -1   3    6.78    0.27
  -4  -1  -3    6.67    0.27
   4  -1   3    6.24    0.33
   4  -1   3    6.42    0.28
   4  -1   3    7.25    0.37
  -4  -1  -3    6.35    0.28
   4  -1   3    6.15    0.27
   4  -1   3    6.96    0.27
   4  -1   3    6.07    0.25
   4   1   3    6.39    0.32
   4   1   3    6.51    0.25
  -4   1  -3    6.21    0.28
  -4   1  -3    6.24    0.29
   4   1   3    6.66    0.35
  -4   1  -3    6.06    0.29
   4   1   3    6.10    0.25
   5  -1   3   39.40    1.45
   5  -1   3   39.98    1.86
   5  -1   3   39.56    1.44
   5  -1   3   36.25    1.83
  -5  -1  -3   38.57    1.42
   5  -1   3   40.05    1.43
  -5  -1  -3   38.56    1.53
   5  -1   3   39.45    1.45
  -5   1  -3   39.27    1.43
   5   1   3   36.76    1.82
  -5   1  -3   39.11    1.54
  -5   1  -3   40.31    1.47
   5   1   3   39.79    1.42
   5   1   3   42.75    1.85
   5   1   3   40.15    1.42
   6  -1   3   28.67    1.08
  -6  -1  -3   27.47    1.17
   6  -1   3   30.11    1.11
  -6  -1  -3   29.57    1.11
   6  -1   3   29.31    1.11
   6  -1   3   30.54    1.40
   6  -1   3   29.40    1.08
   6  -1   3   31.59    1.44
  -6   1  -3   29.11    1.10
   6   1   3   30.33    1.42
  -6   1  -3   29.08    1.18
   6   1   3   29.89    1.39
  -7  -1  -3   77.33    2.60
   7  -1   3   73.66    2.65
  -7  -1  -3   67.15    2.81
   7  -1   3   74.95    2.65
   7  -1   3   73.68    3.36
   7   1   3   72.21    3.38
  -7   1  -3   70.46    2.81
   7   1   3   74.50    3.35
  -7   1  -3   71.94    2.60
  -8  -1  -3    8.26    0.41
  -8  -1  -3    9.41    0.42
   8  -1   3    8.82    0.37
   8  -1   3    9.34    0.37
   8   1   3    8.57    0.47
  -8   1  -3    8.63    0.42
  -8   1  -3    8.63    0.42
   8   1   3    8.89    0.50
   9  -1   3   68.08    2.35
  -9  -1  -3   64.72    2.53
   9  -1   3   63.41    2.34
  -9   1  -3   67.63    2.55
   9   1   3   60.64    3.01
   9   1   3   63.28    3.04
  -9   1  -3   67.03    2.36
 -10  -2   3   14.18    0.63
  10  -2  -3   15.19    0.56
  10  -2  -3   14.64    0.57
 -10   2   3   14.85    0.67
  10   2  -3   14.49    0.72
  10   2  -3   14.09    0.71
  -9  -2   3    0.17    0.06
   9  -2  -3    0.11    0.04
   9  -2  -3    0.16    0.05
  -9   2   3    0.14    0.07
   9   2  -3    0.13    0.06
   9   2  -3    0.12    0.06
   8  -2  -3    0.50    0.07
   8  -2  -3    0.54    0.06
  -8  -2   3    0.52    0.07
  -8   2   3    0.48    0.08
   8   2  -3    0.58    0.07
   8   2  -3    0.47    0.07
  -7  -2   3   50.62    1.93
   7  -2  -3   49.34    1.82
   7  -2  -3   49.27    2.35
   7  -2  -3   48.92    1.81
   7  -2  -3   51.86    1.85
   7   2  -3   50.28    2.30
  -7   2   3   50.64    1.95
   7   2  -3   48.70    2.30
   6  -2  -3   12.19    0.64
  -6  -2   3   12.76    0.52
   6  -2  -3   12.05    0.48
   6  -2  -3   12.19    0.64
  -6  -2   3   12.35    0.51
   6  -2  -3   11.94    0.43
   6  -2  -3   12.39    0.50
   6  -2  -3   12.06    0.48
   6   2  -3   12.61    0.61
  -6   2   3   12.74    0.53
   6   2  -3   12.97    0.60
  -6   2   3   12.68    0.52
   5  -2  -3   70.10    2.47
  -5  -2   3   66.54    2.73
   5  -2  -3   67.77    2.23
  -5  -2   3   68.28    2.59
   5  -2  -3   66.53    2.48
   5  -2  -3   68.20    2.61
   5  -2  -3   64.77    3.14
   5  -2  -3   68.90    2.46
   5  -2  -3   67.75    3.14
   5  -2  -3   73.59    2.49
  -5  -2   3   70.88    2.59
  -5   2   3   69.35    2.50
   5   2  -3   68.64    3.11
  -5   2   3   68.38    2.61
   5   2  -3   61.98    3.10
   4  -2  -3    2.30    0.11
  -4  -2   3    2.26    0.11
   4  -2  -3    2.27    0.17
   4  -2  -3    2.17    0.16
   4  -2  -3    2.25    0.14
   4  -2  -3    2.24    0.13
  -4  -2   3    2.29    0.11
   4  -2  -3    2.33    0.10
   4  -2  -3    2.35    0.12
  -4  -2   3    2.55    0.12
  -4   2   3    2.11    0.13
   4   2  -3    2.34    0.13
   4   2  -3    2.25    0.14
  -4   2   3    2.38    0.14
  -4   2   3    2.51    0.14
  -4   2   3    2.50    0.18
   3  -2  -3    3.08    0.21
   3  -2  -3    3.22    0.15
  -3  -2   3    3.42    0.15
   3  -2  -3    3.27    0.15
   3  -2  -3    3.56    0.20
   3  -2  -3    3.21    0.17
  -3  -2   3    3.34    0.15
   3  -2  -3    3.44    0.16
   3   2  -3    3.29    0.15
  -3   2   3    3.44    0.20
  -3   2   3    3.34    0.16
   3   2  -3    3.22    0.18
  -3   2   3    3.29    0.15
  -3   2   3    3.22    0.16
  -3   2   3    3.08    0.18
   3   2  -3    3.11    0.18
  -3   2   3    3.19    0.16
  -3   2   3    2.95    0.21
  -2  -2   3   33.26    1.25
   2  -2  -3   32.41    1.26
   2  -2  -3   32.00    1.52
  -2  -2   3   32.21    1.24
   2  -2  -3   33.78    1.52
   2  -2  -3   32.00    1.18
   2  -2  -3   30.52    1.18
  -2   2   3   31.30    1.33
  -2   2   3   34.20    1.20
  -2   2   3   31.43    1.19
   2   2  -3   32.66    1.50
   2   2  -3   32.21    1.50
   2   2  -3   32.83    1.31
   2   2  -3   32.86    1.13
  -2   2   3   31.44    1.19
  -2   2   3   32.19    1.51
  -2   2   3   34.36    1.26
   1  -2  -3    0.86    0.08
  -1  -2   3    0.91    0.06
   1  -2  -3    0.72    0.06
   1  -2  -3    0.88    0.05
   1  -2  -3    0.86    0.07
  -1  -2   3    0.83    0.06
   1  -2  -3    1.03    0.09
  -1  -2   3    0.80    0.04
  -1   2   3    0.75    0.06
   1   2  -3    0.80    0.06
   1   2  -3    0.81    0.04
  -1   2   3    0.85    0.08
   1   2  -3    0.89    0.07
  -1   2   3    0.93    0.06
  -1   2   3    0.86    0.07
   1   2  -3    0.96    0.08
  -1   2   3    0.85    0.06
  -1   2   3    0.81    0.06
  -1   2   3    0.70    0.07
   1   2  -3    0.85    0.05
   0  -2   3   34.58    1.38
   0  -2  -3   34.82    1.38
   0  -2   3   35.56    1.30
   0  -2  -3   35.74    1.30
   0  -2   3   35.92    1.18
   0  -2  -3   33.89    1.26
   0  -2   3   36.89    1.30
   0  -2  -3   36.19    1.46
   0   2  -3   36.91    1.30
   0   2  -3   34.73    1.65
   0   2   3   35.64    1.46
   0   2   3   37.18    1.30
   0   2  -3   36.07    1.30
   0   2   3   35.97    1.30
   0   2  -3   37.51    1.66
   0   2   3   37.67    1.38
   0   2   3   37.18    1.67
   0   2  -3   36.43    1.26
   0   2  -3   36.52    1.37
   0   2   3   34.41    1.30
   0   2  -3   36.01    1.30
   0   2  -3   35.12    1.29
   0   2   3   32.04    1.65
   0   2   3   36.57    1.29
  -1  -2  -3    1.28    0.08
   1  -2   3    1.28    0.10
  -1  -2  -3    1.34    0.07
  -1  -2  -3    1.17    0.08
   1  -2   3    1.50    0.07
   1  -2   3    1.41    0.12
  -1  -2  -3    1.30    0.09
  -1  -2  -3    1.31    0.08
   1  -2   3    1.29    0.07
   1  -2   3    1.39    0.08
   1   2   3    1.47    0.07
  -1   2  -3    1.50    0.11
  -1   2  -3    1.30    0.09
  -1   2  -3    1.18    0.08
  -1   2  -3    1.39    0.07
  -1   2  -3    1.25    0.08
   1   2   3    1.52    0.11
   1   2   3    1.35    0.07
  -1   2  -3    1.21    0.06
   1   2   3    1.44    0.10
  -1   2  -3    1.22    0.09
  -2  -2  -3    5.67    0.24
   2  -2   3    5.33    0.21
  -2  -2  -3    5.56    0.24
  -2  -2  -3    5.73    0.26
   2  -2   3    5.61    0.24
  -2  -2  -3    4.98    0.24
   2  -2   3    5.54    0.29
   2  -2   3    5.57    0.22
   2  -2   3    5.93    0.23
   2   2   3    5.16    0.21
  -2   2  -3    5.83    0.24
   2   2   3    5.47    0.21
  -2   2  -3    5.23    0.30
  -2   2  -3    5.86    0.23
  -2   2  -3    5.22    0.29
  -2   2  -3    5.51    0.21
  -2   2  -3    5.09    0.25
  -2   2  -3    5.56    0.24
  -2   2  -3    5.50    0.24
   2   2   3    5.21    0.29
   2   2   3    5.09    0.28
  -3  -2  -3    0.10    0.04
   3  -2   3    0.06    0.05
   3  -2   3    0.23    0.04
   3  -2   3    0.17    0.04
   3  -2   3    0.14    0.04
   3  -2   3    0.08    0.02
   3  -2   3    0.09    0.04
   3  -2   3    0.08    0.03
  -3  -2  -3    0.15    0.04
  -3  -2  -3    0.13    0.03
   3   2   3    0.11    0.03
  -3   2  -3    0.09    0.04
  -3   2  -3    0.13    0.05
  -3   2  -3    0.12    0.03
  -3   2  -3    0.20    0.05
  -3   2  -3    0.15    0.03
  -3   2  -3    0.11    0.04
  -3   2  -3    0.07    0.04
  -3   2  -3    0.16    0.04
  -4  -2  -3  111.72    4.42
   4  -2   3  114.04    5.30
   4  -2   3  123.18    5.34
   4  -2   3  115.86    3.79
   4  -2   3  119.01    4.42
   4  -2   3  119.02    4.19
  -4  -2  -3  115.35    4.05
   4  -2   3  107.34    4.19
   4  -2   3  116.70    4.20
  -4  -2  -3  120.23    4.41
  -4   2  -3  110.62    4.20
  -4   2  -3  115.77    4.05
   4   2   3  118.74    5.30
  -4   2  -3  116.25    4.43
  -4   2  -3  123.33    5.33
   4   2   3  114.01    5.28
  -4   2  -3  117.86    4.22
   5  -2   3   12.47    0.51
  -5  -2  -3   12.44    0.51
  -5  -2  -3   11.57    0.52
   5  -2   3   12.59    0.63
   5  -2   3   12.70    0.48
   5  -2   3   12.01    0.50
   5  -2   3   14.20    0.67
   5   2   3   12.67    0.62
  -5   2  -3   12.33    0.51
  -5   2  -3   11.88    0.52
  -5   2  -3   12.23    0.53
   5   2   3   12.97    0.60
  -6  -2  -3    4.20    0.24
  -6  -2  -3    4.25    0.22
   6  -2   3    4.00    0.18
   6  -2   3    4.17    0.21
   6  -2   3    4.33    0.21
  -6   2  -3    3.89    0.22
   6   2   3    4.23    0.26
   6   2   3    4.13    0.23
  -6   2  -3    3.91    0.24
   7  -2   3    1.14    0.07
   7  -2   3    1.17    0.10
   7  -2   3    1.17    0.11
  -7  -2  -3    1.12    0.11
  -7  -2  -3    1.01    0.13
  -7   2  -3    1.01    0.13
  -7   2  -3    0.97    0.11
   7   2   3    0.98    0.12
   7   2   3    1.07    0.10
   8  -2   3   11.83    0.48
   8  -2   3   11.80    0.48
  -8  -2  -3   11.70    0.51
  -8  -2  -3   11.06    0.51
  -8   2  -3   11.42    0.51
   8   2   3   10.71    0.57
  -8   2  -3   11.27    0.52
   8   2   3   11.22    0.60
   9  -2   3    0.72    0.08
   9  -2   3    0.74    0.09
  -9  -2  -3    0.72    0.10
   9  -2   3    0.89    0.09
   9   2   3    0.76    0.09
  -9   2  -3    0.59    0.11
   9   2   3    0.66    0.11
  -9   2  -3    0.77    0.13
  10  -3  -3    3.43    0.20
 -10  -3   3    3.12    0.20
  10  -3  -3    3.26    0.18
 -10   3   3    3.60    0.25
  -9  -3   3    1.75    0.13
   9  -3  -3    1.68    0.12
   9  -3  -3    1.61    0.09
  -9   3   3    1.77    0.16
   8  -3  -3    2.11    0.12
   8  -3  -3    2.20    0.13
  -8  -3   3    2.09    0.13
  -8   3   3    1.80    0.16
  -7  -3   3    0.55    0.06
   7  -3  -3    0.56    0.06
   7  -3  -3    0.54    0.05
   7  -3  -3    0.49    0.06
  -7   3   3    0.66    0.09
   6  -3  -3   21.45    0.81
   6  -3  -3   21.40    0.80
  -6  -3   3   21.02    0.83
   6  -3  -3   20.63    0.73
  -6   3   3   20.83    0.84
  -6   3   3   22.14    0.88
   5  -3  -3    6.23    0.25
   5  -3  -3    6.37    0.31
  -5  -3   3    6.17    0.27
   5  -3  -3    6.60    0.30
  -5  -3   3    6.71    0.28
   5  -3  -3    6.68    0.27
   5  -3  -3    6.66    0.37
   5  -3  -3    7.04    0.30
   5  -3  -3    6.54    0.28
  -5   3   3    6.61    0.31
  -5   3   3    6.52    0.30
  -4  -3   3   19.49    0.67
   4  -3  -3   18.23    0.78
  -4  -3   3   19.39    0.74
  -4  -3   3   19.11    0.75
   4  -3  -3   19.22    0.74
   4  -3  -3   18.21    0.74
   4  -3  -3   18.53    0.93
   4  -3  -3   18.50    0.72
   4  -3  -3   18.50    0.72
   4  -3  -3   19.64    0.95
  -4   3   3   18.67    0.92
  -4   3   3   21.14    0.96
  -4   3   3   19.32    0.74
  -4   3   3   19.32    0.74
  -4   3   3   19.63    0.77
   3  -3  -3  112.78    3.99
   3  -3  -3  109.27    5.07
  -3  -3   3  110.83    4.19
   3  -3  -3  112.86    5.06
  -3  -3   3  111.54    4.19
   3  -3  -3  111.98    3.98
   3  -3  -3  113.84    4.22
  -3   3   3  106.10    4.46
   3   3  -3  103.83    5.04
  -3   3   3  100.12    4.01
  -3   3   3  122.24    5.08
  -3   3   3  115.51    4.21
   3   3  -3  111.19    4.44
  -3   3   3  111.45    5.05
  -3   3   3  113.15    3.99
  -3   3   3  110.92    4.00
   3   3  -3  107.22    5.04
   2  -3  -3   12.58    0.48
   2  -3  -3   13.03    0.49
  -2  -3   3   13.10    0.51
   2  -3  -3   13.20    0.63
  -2  -3   3   12.92    0.50
   2  -3  -3   13.04    0.52
  -2   3   3   11.64    0.49
  -2   3   3   13.54    0.50
   2   3  -3   11.82    0.60
   2   3  -3   13.01    0.60
  -2   3   3   12.87    0.49
  -2   3   3   11.75    0.62
  -2   3   3   13.49    0.52
  -2   3   3   12.26    0.56
   1  -3  -3   12.97    0.47
   1  -3  -3   12.55    0.51
  -1  -3   3   13.56    0.51
  -1  -3   3   12.78    0.50
  -1   3   3   13.21    0.47
   1   3  -3   11.98    0.60
  -1   3   3   12.71    0.48
  -1   3   3   11.70    0.55
  -1   3   3   12.83    0.51
  -1   3   3   11.87    0.61
  -1   3   3   11.12    0.48
  -1   3   3   13.37    0.63
   1   3  -3   13.03    0.61
  -1   3   3   12.61    0.48
   1   3  -3   12.18    0.46
   0  -3   3  251.64    8.02
   0  -3  -3  251.83    9.32
   0  -3   3  230.15    8.89
   0  -3  -3  258.40    9.35
   0  -3   3  251.32    8.91
   0  -3   3  238.03    9.37
   0  -3  -3  245.87    9.86
   0  -3  -3  255.26    8.91
   0  -3   3  249.94    9.34
   0   3  -3  222.86    8.85
   0   3  -3  232.98    8.89
   0   3   3  253.42    8.90
   0   3   3  256.13    8.92
   0   3   3  223.88    8.86
   0   3  -3  265.38   11.31
   0   3   3  258.37    9.32
   0   3  -3  264.74   11.26
   0   3  -3  254.43    8.87
   0   3   3  239.28    9.89
   0   3  -3  245.56    8.89
   0   3  -3  231.66   11.26
   0   3  -3  257.49    9.39
   0   3   3  248.16   11.28
   0   3  -3  236.38    8.47
   0   3   3  250.17    8.90
   1  -3   3   19.11    0.65
  -1  -3  -3   19.54    0.81
   1  -3   3   18.81    0.72
   1  -3   3   19.67    0.76
  -1  -3  -3   20.44    0.76
  -1  -3  -3   17.77    0.76
  -1  -3  -3   19.96    0.71
  -1   3  -3   18.38    0.72
   1   3   3   20.52    0.92
  -1   3  -3   19.58    0.76
  -1   3  -3   18.85    0.71
   1   3   3   19.69    0.70
   1   3   3   20.17    0.81
  -1   3  -3   18.56    0.72
  -1   3  -3   19.51    0.73
   1   3   3   19.46    0.91
  -1   3  -3   20.04    0.92
  -1   3  -3   19.26    0.71
   1   3   3   19.19    0.70
  -1   3  -3   17.98    0.92
   2  -3   3   23.08    0.88
   2  -3   3   24.47    1.14
   2  -3   3   24.40    0.80
  -2  -3  -3   24.36    0.98
   2  -3   3   23.90    0.93
  -2  -3  -3   23.68    0.92
   2  -3   3   23.51    0.88
   2  -3   3   23.96    1.11
  -2  -3  -3   21.74    0.86
  -2  -3  -3   23.43    0.92
   2   3   3   24.30    1.10
  -2   3  -3   23.26    0.87
  -2   3  -3   24.88    1.13
  -2   3  -3   23.76    0.93
  -2   3  -3   22.51    0.89
  -2   3  -3   23.51    0.87
   2   3   3   23.37    1.10
  -2   3  -3   24.20    0.89
  -2   3  -3   23.60    1.12
   3  -3   3    8.90    0.41
  -3  -3  -3    9.56    0.43
  -3  -3  -3   10.02    0.40
   3  -3   3    9.59    0.38
   3  -3   3    8.49    0.50
   3  -3   3    9.37    0.36
   3  -3   3    9.83    0.39
   3  -3   3   10.09    0.49
  -3  -3  -3    9.70    0.41
  -3  -3  -3   10.07    0.40
   3   3   3    9.45    0.48
  -3   3  -3   10.07    0.42
  -3   3  -3   11.21    0.52
  -3   3  -3   10.07    0.35
  -3   3  -3    9.68    0.38
  -3   3  -3    9.68    0.50
  -3   3  -3   10.04    0.41
  -3   3  -3    9.45    0.40
   3   3   3    9.92    0.47
  -3   3  -3    9.55    0.40
  -4  -3  -3   62.13    2.58
   4  -3   3   65.53    2.94
   4  -3   3   65.34    2.45
   4  -3   3   63.66    2.11
   4  -3   3   63.67    2.32
  -4  -3  -3   68.48    2.43
   4  -3   3   64.20    2.32
  -4  -3  -3   61.69    2.44
  -4  -3  -3   65.32    2.26
  -4   3  -3   61.79    2.45
   4   3   3   59.75    2.90
  -4   3  -3   66.08    2.35
   4   3   3   63.92    2.92
  -4   3  -3   61.40    2.26
  -5  -3  -3    0.60    0.07
   5  -3   3    0.59    0.06
  -5  -3  -3    0.60    0.08
   5  -3   3    0.55    0.06
   5  -3   3    0.61    0.07
  -5   3  -3    0.54    0.08
  -5   3  -3    0.55    0.09
   5   3   3    0.62    0.08
  -5   3  -3    0.70    0.08
   5   3   3    0.60    0.06
  -6  -3  -3    5.87    0.28
   6  -3   3    6.04    0.24
   6  -3   3    5.55    0.25
  -6  -3  -3    5.85    0.29
  -6   3  -3    5.83    0.30
   6   3   3    5.89    0.31
  -6   3  -3    5.72    0.30
  -6   3  -3    5.58    0.29
   6   3   3    5.79    0.29
  -7  -3  -3    1.78    0.16
  -7  -3  -3    1.69    0.13
   7  -3   3    1.74    0.10
  -7   3  -3    1.87    0.14
  -7   3  -3    1.65    0.16
   7   3   3    1.84    0.14
   7   3   3    1.70    0.12
  -8  -3  -3   -0.09    0.07
  -8  -3  -3    0.01    0.06
   8  -3   3    0.11    0.04
  -8   3  -3   -0.01    0.08
  -8   3  -3    0.07    0.06
   8   3   3    0.01    0.05
   8   3   3   -0.01    0.03
   9  -3   3    0.40    0.08
   9  -3   3    0.43    0.04
  -9  -3  -3    0.52    0.09
   9   3   3    0.43    0.06
  -9   3  -3    0.48    0.12
   9   3   3    0.45    0.06
  -9   3  -3    0.42    0.10
  10  -4  -3    0.82    0.07
   9  -4  -3    0.71    0.07
  -9  -4   3    0.80    0.08
  -8  -4   3    2.82    0.15
   8  -4  -3    2.68    0.13
   8  -4  -3    2.51    0.15
  -8   4   3    2.66    0.20
   7  -4  -3    2.07    0.12
  -7  -4   3    2.10    0.12
   7  -4  -3    2.01    0.12
  -7   4   3    2.06    0.17
  -7   4   3    2.20    0.16
  -6  -4   3    0.13    0.03
   6  -4  -3    0.00    0.04
   6  -4  -3    0.05    0.04
  -6   4   3    0.05    0.06
  -6   4   3    0.03    0.05
   5  -4  -3   15.36    0.61
   5  -4  -3   16.81    0.67
  -5  -4   3   15.70    0.62
  -5  -4   3   16.30    0.63
   5  -4  -3   15.29    0.55
  -5   4   3   15.94    0.64
  -5   4   3   15.55    0.67
  -4  -4   3    4.57    0.19
  -4  -4   3    4.56    0.20
   4  -4  -3    4.79    0.24
   4  -4  -3    4.84    0.21
  -4   4   3    4.44    0.23
  -4   4   3    4.40    0.22
  -4   4   3    4.50    0.22
  -3  -4   3   88.46    3.15
   3  -4  -3   82.46    3.00
   3  -4  -3   85.12    3.00
   3  -4  -3   87.16    3.82
  -3  -4   3   80.43    3.14
   3  -4  -3   80.91    3.17
  -3   4   3   84.83    3.00
  -3   4   3   83.26    3.80
  -3   4   3   81.08    3.02
  -3   4   3   79.76    3.36
  -3   4   3   78.96    3.82
  -3   4   3   86.20    3.01
  -3   4   3   80.47    3.17
   3   4  -3   83.00    3.33
   2  -4  -3    7.64    0.35
   2  -4  -3    8.01    0.32
  -2  -4   3    7.49    0.33
  -2  -4   3    8.22    0.33
  -2   4   3    7.86    0.32
  -2   4   3    8.07    0.41
   2   4  -3    8.09    0.38
  -2   4   3    8.75    0.33
   2   4  -3    7.57    0.39
  -2   4   3    8.26    0.31
  -2   4   3    7.61    0.34
  -2   4   3    7.99    0.38
  -2   4   3    8.07    0.33
   1  -4  -3  162.74    6.15
  -1  -4   3  154.72    6.14
  -1  -4   3  168.77    6.14
   1  -4  -3  165.46    5.84
  -1   4   3  165.87    5.86
  -1   4   3  162.15    7.38
   1   4  -3  146.98    7.37
   1   4  -3  160.23    7.39
  -1   4   3  164.13    5.83
  -1   4   3  165.87    5.86
   1   4  -3  168.48    5.60
  -1   4   3  171.99    5.83
  -1   4   3  158.12    6.51
   0  -4  -3   93.99    3.70
   0  -4   3   88.69    3.69
   0  -4   3  104.72    3.70
   0  -4   3   98.34    3.16
   0  -4  -3  102.44    3.70
   0  -4   3  103.39    3.51
   0   4  -3   99.17    3.50
   0   4  -3   86.71    4.44
   0   4  -3   97.87    3.49
   0   4   3   94.64    3.49
   0   4   3   99.33    3.50
   0   4   3   98.66    4.44
   0   4  -3  102.43    4.45
   0   4  -3   99.16    3.38
   0   4   3  100.08    4.45
   0   4   3   89.98    3.92
  -1  -4  -3  186.76    6.84
   1  -4   3  176.84    6.84
   1  -4   3  174.04    6.50
  -1  -4  -3  185.07    7.24
   1  -4   3  182.65    5.87
  -1  -4  -3  181.74    6.84
  -1   4  -3  183.32    6.25
  -1   4  -3  198.83    8.23
  -1   4  -3  178.57    8.23
  -1   4  -3  182.01    6.49
   1   4   3  181.11    8.21
  -1   4  -3  179.92    6.84
  -1   4  -3  184.44    6.51
   1   4   3  169.99    7.24
  -1   4  -3  169.03    6.50
   1   4   3  184.99    8.23
  -1   4  -3  181.89    6.53
   2  -4   3    8.57    0.33
   2  -4   3    8.53    0.31
  -2  -4  -3    8.61    0.35
  -2  -4  -3    7.85    0.34
  -2  -4  -3    8.64    0.38
   2  -4   3    8.47    0.36
  -2  -4  -3    8.36    0.35
  -2   4  -3    8.34    0.33
  -2   4  -3    8.57    0.35
  -2   4  -3    7.61    0.34
  -2   4  -3    7.01    0.32
   2   4   3    8.28    0.40
  -2   4  -3    8.19    0.43
  -2   4  -3    8.51    0.35
  -2   4  -3    8.62    0.36
  -2   4  -3    8.27    0.44
   2   4   3    8.11    0.41
  -3  -4  -3   10.93    0.45
  -3  -4  -3   11.44    0.50
   3  -4   3   10.65    0.48
   3  -4   3   10.89    0.42
   3  -4   3   12.66    0.45
  -3  -4  -3   11.71    0.46
  -3  -4  -3   11.16    0.46
   3   4   3   11.07    0.53
   3   4   3   11.08    0.54
  -3   4  -3   11.03    0.58
  -3   4  -3   11.16    0.45
  -3   4  -3   10.72    0.46
  -3   4  -3   11.24    0.46
  -3   4  -3   11.66    0.47
  -3   4  -3   12.88    0.49
  -3   4  -3   11.13    0.59
  -4  -4  -3   16.80    0.64
   4  -4   3   16.13    0.57
  -4  -4  -3   15.36    0.65
   4  -4   3   16.31    0.62
  -4  -4  -3   15.52    0.63
  -4  -4  -3   17.04    0.69
   4  -4   3   16.14    0.66
   4   4   3   15.67    0.74
  -4   4  -3   15.80    0.65
  -4   4  -3   15.94    0.64
   4   4   3   15.52    0.75
  -4   4  -3   16.29    0.67
   5  -4   3    6.33    0.27
   5  -4   3    6.68    0.28
  -5  -4  -3    6.85    0.32
  -5  -4  -3    6.54    0.30
  -5   4  -3    7.12    0.33
  -5   4  -3    6.52    0.32
  -5   4  -3    6.55    0.32
   5   4   3    6.77    0.32
  -6  -4  -3    3.80    0.22
   6  -4   3    3.78    0.18
   6  -4   3    3.33    0.17
  -6  -4  -3    3.40    0.19
  -6   4  -3    3.47    0.23
  -6   4  -3    3.57    0.23
  -6   4  -3    3.60    0.21
   7  -4   3   13.71    0.50
   7  -4   3   13.36    0.53
  -7  -4  -3   13.33    0.57
  -7  -4  -3   13.96    0.58
  -7   4  -3   13.33    0.58
  -7   4  -3   12.84    0.60
   8  -4   3    2.29    0.13
  -8  -4  -3    2.14    0.16
  -8   4  -3    2.29    0.19
  -9  -4  -3    1.28    0.12
   9  -4   3    1.19    0.09
  -9   4  -3    0.98    0.14
  -9  -5   3    0.08    0.05
   9  -5  -3   -0.12    0.04
   8  -5  -3    9.15    0.39
  -8  -5   3    9.10    0.39
  -8   5   3    9.12    0.44
   7  -5  -3    6.46    0.28
   7  -5  -3    6.62    0.30
  -7  -5   3    6.92    0.29
  -7   5   3    6.80    0.34
   6  -5  -3    3.42    0.18
   6  -5  -3    3.49    0.17
  -6  -5   3    3.58    0.16
  -6   5   3    3.28    0.20
   5  -5  -3   18.59    0.77
  -5  -5   3   18.37    0.71
  -5  -5   3   17.53    0.70
   5  -5  -3   18.62    0.70
   5  -5  -3   17.83    0.63
  -5   5   3   17.80    0.72
   4  -5  -3    5.28    0.27
  -4  -5   3    5.15    0.22
   4  -5  -3    4.96    0.23
   4  -5  -3    5.02    0.27
  -4  -5   3    5.65    0.22
  -4   5   3    5.29    0.25
  -4   5   3    5.10    0.25
   3  -5  -3   59.80    2.14
  -3  -5   3   59.48    2.23
   3  -5  -3   58.76    2.27
  -3  -5   3   62.41    2.23
   3  -5  -3   54.31    2.26
  -3   5   3   58.86    2.71
  -3   5   3   56.20    2.41
  -3   5   3   60.10    2.74
  -3   5   3   60.69    2.15
  -3   5   3   54.25    2.14
  -3   5   3   59.97    2.15
   2  -5  -3    0.05    0.04
   2  -5  -3    0.07    0.04
  -2  -5   3    0.02    0.03
   2  -5  -3    0.01    0.02
  -2  -5   3    0.04    0.03
  -2   5   3   -0.01    0.04
  -2   5   3    0.04    0.03
  -2   5   3    0.03    0.03
  -2   5   3    0.03    0.03
  -2   5   3    0.03    0.02
  -2   5   3    0.04    0.05
  -2   5   3    0.06    0.04
   2   5  -3    0.10    0.03
   2   5  -3    0.02    0.03
  -1  -5   3   12.12    0.46
  -1  -5   3   11.11    0.46
   1  -5  -3   11.20    0.47
   1  -5  -3   11.50    0.43
   1  -5  -3   11.11    0.47
  -1   5   3   11.20    0.44
   1   5  -3   11.15    0.55
   1   5  -3   10.85    0.54
  -1   5   3   11.38    0.56
  -1   5   3   11.08    0.58
  -1   5   3   10.96    0.51
  -1   5   3   10.77    0.43
   0  -5   3    0.57    0.06
   0  -5   3    0.48    0.05
   0  -5  -3    0.56    0.06
   0  -5  -3    0.42    0.05
   0   5   3    0.57    0.06
   0   5   3    0.45    0.04
   0   5   3    0.47    0.07
   0   5  -3    0.49    0.03
   0   5  -3    0.56    0.07
   0   5   3    0.46    0.03
   0   5  -3    0.62    0.07
   0   5  -3    0.47    0.04
   0   5   3    0.59    0.08
  -1  -5  -3   25.14    0.97
   1  -5   3   25.19    0.83
   1  -5   3   24.48    0.98
   1  -5   3   25.96    0.92
  -1  -5  -3   25.21    0.97
  -1   5  -3   24.89    1.18
   1   5   3   25.13    1.17
  -1   5  -3   24.81    0.91
  -1   5  -3   24.81    0.92
  -1   5  -3   24.29    0.90
  -1   5  -3   24.91    0.90
  -1   5  -3   24.44    0.92
  -1   5  -3   25.16    1.18
   1   5   3   23.18    1.04
   1   5   3   23.73    1.15
   2  -5   3   16.31    0.73
  -2  -5  -3   17.22    0.68
  -2  -5  -3   19.05    0.72
  -2  -5  -3   18.86    0.72
  -2  -5  -3   18.42    0.77
   2  -5   3   18.05    0.62
   2  -5   3   18.33    0.68
   2   5   3   16.69    0.84
  -2   5  -3   18.37    0.88
  -2   5  -3   17.89    0.88
  -2   5  -3   18.03    0.69
  -2   5  -3   18.89    0.68
  -2   5  -3   18.14    0.68
   2   5   3   18.31    0.85
  -2   5  -3   18.02    0.69
  -2   5  -3   18.27    0.69
   2   5   3   16.92    0.84
  -3  -5  -3   26.78    1.01
   3  -5   3   26.09    0.89
   3  -5   3   25.48    0.96
  -3  -5  -3   26.39    1.07
  -3  -5  -3   26.09    1.01
   3  -5   3   25.53    1.03
  -3  -5  -3   26.24    0.96
   3   5   3   26.25    1.18
  -3   5  -3   24.71    1.24
  -3   5  -3   26.37    0.96
  -3   5  -3   25.89    0.98
  -3   5  -3   25.03    0.96
  -3   5  -3   23.95    0.98
   3   5   3   25.59    1.18
  -4  -5  -3    2.49    0.17
  -4  -5  -3    2.67    0.14
   4  -5   3    2.52    0.14
   4  -5   3    2.77    0.16
   4  -5   3    2.69    0.14
  -4   5  -3    2.62    0.18
  -4   5  -3    2.28    0.16
  -5  -5  -3   14.40    0.59
  -5  -5  -3   14.12    0.59
   5  -5   3   14.31    0.54
   5  -5   3   14.66    0.57
  -5   5  -3   14.77    0.60
  -5   5  -3   14.12    0.61
  -6  -5  -3    2.49    0.18
   6  -5   3    2.07    0.13
   6  -5   3    2.58    0.15
  -6  -5  -3    2.37    0.15
  -6   5  -3    2.45    0.19
  -6   5  -3    2.30    0.18
   7  -5   3   20.63    0.84
  -7  -5  -3   23.13    0.88
  -7  -5  -3   21.47    0.89
  -7   5  -3   23.71    0.92
  -7   5  -3   21.54    0.88
   8  -5   3    1.11    0.09
  -8  -5  -3    1.06    0.11
  -8   5  -3    1.11    0.15
  -8   5  -3    1.21    0.15
   9  -6  -3    0.35    0.07
  -9   6   3    0.31    0.11
  -8  -6   3    0.02    0.04
   8  -6  -3   -0.02    0.05
  -8   6   3    0.08    0.08
  -7  -6   3   19.06    0.75
   7  -6  -3   19.67    0.75
  -7   6   3   18.42    0.79
   6  -6  -3   21.45    0.80
  -6  -6   3   20.73    0.80
   6  -6  -3   19.98    0.73
  -6   6   3   20.11    0.83
   5  -6  -3   23.05    0.98
   5  -6  -3   25.06    0.99
  -5  -6   3   23.72    0.91
   5  -6  -3   23.66    0.90
  -5  -6   3   23.97    0.91
   5  -6  -3   23.36    0.82
  -5   6   3   22.48    0.92
   4  -6  -3    0.20    0.05
   4  -6  -3    0.18    0.06
   4  -6  -3    0.23    0.06
  -4  -6   3    0.19    0.04
  -4  -6   3    0.23    0.04
  -4   6   3    0.22    0.06
  -4   6   3    0.23    0.08
  -4   6   3    0.21    0.05
   3  -6  -3    0.79    0.09
  -3  -6   3    0.49    0.05
  -3  -6   3    0.52    0.05
   3  -6  -3    0.72    0.08
  -3   6   3    0.72    0.12
  -3   6   3    0.57    0.06
  -3   6   3    0.52    0.07
  -3   6   3    0.47    0.09
  -3   6   3    0.51    0.07
   2  -6  -3    0.89    0.09
  -2  -6   3    0.90    0.07
   2  -6  -3    0.84    0.09
   2   6  -3    0.89    0.07
  -2   6   3    1.15    0.14
  -2   6   3    1.07    0.10
  -2   6   3    0.80    0.07
  -2   6   3    0.81    0.10
  -2   6   3    0.83    0.06
  -2   6   3    0.91    0.08
   2   6  -3    0.86    0.07
  -2   6   3    0.98    0.05
   1  -6  -3   32.18    1.29
  -1  -6   3   31.59    1.27
   1  -6  -3   30.02    1.28
   1   6  -3   37.37    1.53
  -1   6   3   32.64    1.19
  -1   6   3   32.31    1.53
  -1   6   3   31.58    1.56
   1   6  -3   35.06    1.53
  -1   6   3   31.94    1.20
  -1   6   3   32.15    1.37
   0  -6   3   17.86    0.73
   0  -6  -3   18.33    0.74
   0  -6  -3   17.62    0.73
   0   6   3   18.87    0.80
   0   6   3   18.89    0.89
   0   6  -3   18.13    0.88
   0   6  -3   18.11    0.88
   0   6   3   17.59    0.86
   1  -6   3   19.56    0.79
  -1  -6  -3   18.32    0.78
  -1   6  -3   20.13    0.75
  -1   6  -3   19.75    0.72
  -1   6  -3   19.12    0.73
   1   6   3   20.58    0.84
   1   6   3   19.24    0.92
  -1   6  -3   20.78    0.96
   1   6   3   19.48    0.94
  -1   6  -3   18.69    0.95
   2  -6   3    0.06    0.04
  -2  -6  -3    0.01    0.03
   2   6   3    0.05    0.05
  -2   6  -3    0.12    0.06
  -2   6  -3    0.10    0.04
  -2   6  -3    0.04    0.03
   2   6   3    0.04    0.03
   2   6   3    0.07    0.04
  -2   6  -3    0.05    0.05
   2   6   3    0.04    0.03
  -2   6  -3    0.07    0.03
  -2   6  -3    0.07    0.05
  -2   6  -3    0.06    0.03
   3  -6   3    9.49    0.37
  -3  -6  -3   10.36    0.43
  -3  -6  -3    9.31    0.41
   3  -6   3   10.23    0.43
  -3   6  -3    9.43    0.41
  -3   6  -3    9.94    0.42
  -3   6  -3   10.05    0.40
  -3   6  -3    9.53    0.43
   4  -6   3   43.80    1.46
   4  -6   3   43.39    1.60
  -4  -6  -3   43.39    1.57
  -4  -6  -3   42.34    1.67
   4  -6   3   45.50    1.70
  -4   6  -3   41.80    1.62
  -4   6  -3   41.97    1.58
  -5  -6  -3    4.34    0.21
  -5  -6  -3    4.31    0.24
   5  -6   3    4.38    0.21
   5  -6   3    4.11    0.21
  -5   6  -3    4.20    0.25
  -5   6  -3    4.19    0.24
  -6  -6  -3    0.50    0.10
   6  -6   3    0.55    0.07
  -6  -6  -3    0.50    0.07
   6  -6   3    0.42    0.08
  -6   6  -3    0.58    0.10
  -6   6  -3    0.51    0.11
  -7  -6  -3    1.17    0.15
   7  -6   3    1.18    0.10
  -7  -6  -3    1.27    0.11
  -7   6  -3    1.38    0.15
  -7   6  -3    1.19    0.15
  -8  -6  -3   12.35    0.52
   8  -6   3   11.32    0.49
  -8   6  -3   11.22    0.54
  -8   6  -3   12.38    0.57
   8  -7  -3    8.14    0.37
  -8  -7   3    7.84    0.33
  -8   7   3    7.93    0.41
  -7  -7   3    2.31    0.12
   7  -7  -3    2.40    0.16
  -7   7   3    2.64    0.19
   6  -7  -3   37.08    1.27
  -6  -7   3   37.56    1.42
   6  -7  -3   37.95    1.40
  -6   7   3   35.37    1.42
   5  -7  -3   25.81    1.05
  -5  -7   3   24.62    0.97
   5  -7  -3   25.68    1.05
  -5   7   3   24.65    0.97
  -4  -7   3   13.28    0.51
   4  -7  -3   11.95    0.57
   4  -7  -3   12.47    0.57
  -4   7   3   13.29    0.53
  -4   7   3   12.84    0.52
  -3  -7   3   19.71    0.77
   3  -7  -3   19.10    0.81
   3  -7  -3   19.32    0.81
  -3   7   3   19.73    0.75
  -3   7   3   18.82    0.73
  -3   7   3   19.16    0.88
  -3   7   3   20.36    0.76
   2  -7  -3    1.99    0.14
  -2  -7   3    1.90    0.11
   2  -7  -3    1.71    0.13
  -2   7   3    2.06    0.16
  -2   7   3    1.94    0.15
  -2   7   3    2.03    0.19
  -2   7   3    1.80    0.11
  -2   7   3    1.90    0.11
   1  -7  -3    0.14    0.05
  -1  -7   3    0.06    0.03
   1  -7  -3    0.15    0.05
   1   7  -3    0.05    0.05
  -1   7   3    0.02    0.06
  -1   7   3    0.09    0.02
  -1   7   3    0.02    0.04
   1   7  -3    0.10    0.05
  -1   7   3    0.11    0.07
   0  -7  -3    7.50    0.36
   0  -7  -3    7.80    0.36
   0  -7   3    7.32    0.35
   0   7   3    7.42    0.43
   0   7   3    8.83    0.41
   0   7  -3    8.55    0.43
   0   7  -3    8.49    0.44
   0   7   3    8.22    0.41
  -1  -7  -3    3.40    0.19
   1  -7   3    3.73    0.19
   1   7   3    3.33    0.22
  -1   7  -3    3.53    0.15
  -1   7  -3    3.69    0.15
  -1   7  -3    3.41    0.25
  -1   7  -3    3.70    0.24
   1   7   3    3.51    0.20
   1   7   3    3.74    0.22
  -2  -7  -3   11.35    0.47
   2  -7   3   10.83    0.48
  -2   7  -3   11.16    0.60
  -2   7  -3   11.12    0.43
   2   7   3   11.11    0.52
   2   7   3   10.77    0.53
  -2   7  -3   11.13    0.45
  -2   7  -3   11.19    0.47
  -3  -7  -3   38.28    1.49
   3  -7   3   39.85    1.51
  -3  -7  -3   37.73    1.40
  -3   7  -3   38.55    1.41
  -3   7  -3   39.19    1.41
  -3   7  -3   35.66    1.41
  -3   7  -3   38.08    1.43
   4  -7   3    0.22    0.07
  -4  -7  -3    0.30    0.05
  -4  -7  -3    0.19    0.08
  -4   7  -3    0.25    0.07
  -4   7  -3    0.33    0.09
   5  -7   3    3.67    0.20
  -5  -7  -3    3.76    0.23
  -5  -7  -3    3.55    0.19
  -5   7  -3    3.70    0.24
  -5   7  -3    3.50    0.21
  -6  -7  -3   14.45    0.61
  -6  -7  -3   13.99    0.58
   6  -7   3   14.38    0.57
  -6   7  -3   13.32    0.61
  -6   7  -3   13.62    0.60
   7  -7   3    0.49    0.07
  -7  -7  -3    0.50    0.08
  -7   7  -3    0.46    0.12
  -7   7  -3    0.60    0.11
   7  -8  -3    2.68    0.18
  -7   8   3    2.65    0.20
  -6  -8   3    0.09    0.03
  -6   8   3   -0.04    0.06
  -5  -8   3    2.32    0.12
   5  -8  -3    2.47    0.19
  -5   8   3    2.22    0.15
   4  -8  -3   10.22    0.50
   4  -8  -3   10.51    0.50
  -4  -8   3   10.55    0.43
  -4   8   3   10.58    0.44
  -4   8   3   10.37    0.41
  -3  -8   3   10.77    0.46
   3  -8  -3   11.22    0.51
   3  -8  -3   11.31    0.51
  -3   8   3   11.22    0.45
  -3   8   3   11.15    0.45
   2  -8  -3    0.35    0.07
   2  -8  -3    0.29    0.07
  -2  -8   3    0.24    0.05
  -2   8   3    0.28    0.04
  -2   8   3    0.29    0.05
  -2   8   3    0.33    0.09
   1  -8  -3    3.93    0.23
  -1  -8   3    4.15    0.21
   1  -8  -3    4.02    0.23
   1   8  -3    3.87    0.24
  -1   8   3    4.09    0.25
  -1   8   3    4.37    0.26
   1   8  -3    4.26    0.25
  -1   8   3    4.10    0.28
   0  -8  -3    0.14    0.05
   0  -8  -3    0.10    0.05
   0  -8   3    0.11    0.05
   0   8  -3    0.14    0.07
   0   8   3    0.15    0.07
   0   8   3    0.12    0.05
   0   8  -3    0.04    0.06
   0   8  -3    0.15    0.06
   0   8   3    0.15    0.07
   1  -8   3   23.99    0.97
  -1  -8  -3   23.38    0.96
  -1   8  -3   25.04    1.17
  -1   8  -3   24.87    1.18
   1   8   3   24.04    1.12
   1   8   3   22.64    1.14
   2  -8   3   15.89    0.69
  -2  -8  -3   16.23    0.68
  -2   8  -3   16.85    0.86
  -2   8  -3   16.43    0.62
  -2   8  -3   16.82    0.63
  -3  -8  -3    5.27    0.26
  -3  -8  -3    5.07    0.28
   3  -8   3    5.41    0.28
  -3   8  -3    5.30    0.24
  -3   8  -3    5.66    0.26
  -4  -8  -3    0.33    0.06
   4  -8   3    0.65    0.10
  -4  -8  -3    0.40    0.09
  -4   8  -3    0.35    0.06
  -4   8  -3    0.30    0.07
  -4   8  -3    0.34    0.10
  -5  -8  -3   51.56    1.82
  -5  -8  -3   47.38    1.91
  -5   8  -3   47.94    1.84
  -5   8  -3   51.17    1.83
  -6  -8  -3    6.19    0.34
  -6  -8  -3    5.74    0.28
  -6   8  -3    5.72    0.30
  -6   8  -3    5.93    0.34
  -6  -9   3    4.05    0.18
  -6   9   3    3.75    0.21
  -5  -9   3    0.01    0.03
  -5   9   3   -0.04    0.04
   4  -9  -3    2.86    0.21
   4  -9  -3    2.65    0.20
  -4  -9   3    2.76    0.15
  -4   9   3    2.83    0.17
  -4   9   3    2.82    0.17
  -3  -9   3    4.88    0.22
   3  -9  -3    4.56    0.27
   3  -9  -3    4.30    0.27
  -3   9   3    4.47    0.21
  -3   9   3    4.61    0.21
   2  -9  -3    0.04    0.06
   2  -9  -3    0.11    0.06
  -2  -9   3    0.06    0.04
  -2   9   3    0.03    0.08
   1  -9  -3    4.20    0.23
   1  -9  -3    4.10    0.23
  -1  -9   3    3.99    0.21
  -1   9   3    3.89    0.28
  -1   9   3    4.05    0.24
   1   9  -3    3.69    0.24
   1   9  -3    3.66    0.23
   0  -9  -3    3.62    0.22
   0  -9   3    3.53    0.20
   0   9   3    3.40    0.22
   0   9  -3    3.56    0.25
   0   9  -3    3.95    0.26
   0   9  -3    4.17    0.26
   0   9   3    3.71    0.26
  -1  -9  -3    0.08    0.06
   1  -9   3    0.04    0.05
   1   9   3    0.05    0.04
  -1   9  -3    0.08    0.07
  -1   9  -3    0.14    0.08
   1   9   3    0.12    0.06
   2  -9   3    6.94    0.35
  -2  -9  -3    7.18    0.34
   3  -9   3    0.44    0.08
  -3  -9  -3    0.38    0.07
  -3  -9  -3    0.35    0.09
  -3   9  -3    0.50    0.07
  -3   9  -3    0.43    0.06
  -4  -9  -3    1.28    0.15
  -4  -9  -3    1.13    0.10
   4  -9   3    1.16    0.13
  -4   9  -3    1.34    0.12
  -4   9  -3    1.10    0.10
  -5  -9  -3    1.70    0.13
  -5  -9  -3    1.52    0.17
  -5   9  -3    1.66    0.11
   4 -10  -3    5.31    0.32
   4 -10  -3    4.98    0.31
  -4 -10   3    5.12    0.24
  -4  10   3    5.25    0.24
  -4  10   3    5.20    0.24
  -3 -10   3    1.08    0.09
   3 -10  -3    1.04    0.13
   3 -10  -3    1.03    0.13
   2 -10  -3    1.99    0.17
   2 -10  -3    1.87    0.16
  -2 -10   3    1.64    0.12
  -2  10   3    1.59    0.19
  -1 -10   3    1.96    0.14
   1 -10  -3    2.23    0.17
   1 -10  -3    1.90    0.16
   1  10  -3    1.74    0.14
  -1  10   3    2.09    0.16
   1  10  -3    1.92    0.13
  -1  10   3    1.76    0.19
   0 -10   3    1.37    0.13
   0 -10  -3    1.29    0.13
   0  10  -3    1.34    0.15
   0  10   3    1.65    0.16
   0  10   3    1.50    0.13
   0  10  -3    1.49    0.15
  -1 -10  -3    3.02    0.19
   1 -10   3    3.07    0.19
  -1  10  -3    2.95    0.23
   1  10   3    2.34    0.16
  -1  10  -3    2.44    0.22
   1  10   3    2.90    0.16
   2 -10   3    1.06    0.12
  -2 -10  -3    1.10    0.11
  -3 -10  -3    4.77    0.29
  -3 -10  -3    4.56    0.25
   3 -10   3    4.69    0.28
  10   0  -4    0.76    0.13
 -10   0   4    0.66    0.10
  -9   0   4   24.37    1.05
   9   0  -4   26.42    1.26
   9   0  -4   25.80    1.25
  -8   0   4   63.38    2.52
   8   0  -4   66.23    3.04
   8   0  -4   65.79    3.02
   7   0  -4   45.54    2.14
   7   0  -4   45.45    1.65
   7   0  -4   45.62    1.64
   7   0  -4   44.34    2.13
  -7   0   4   46.38    1.88
  -7   0   4   46.47    1.78
   6   0  -4    9.04    0.48
   6   0  -4    9.33    0.36
  -6   0   4    9.49    0.43
   6   0  -4    9.35    0.35
   6   0  -4    9.29    0.49
  -6   0   4    9.07    0.40
  -5   0   4    3.46    0.19
   5   0  -4    3.74    0.15
   5   0  -4    3.41    0.23
   5   0  -4    3.75    0.16
  -5   0   4    3.87    0.19
  -5   0   4    3.71    0.19
   5   0  -4    3.70    0.23
   4   0  -4    4.66    0.19
  -4   0   4    4.66    0.23
   4   0  -4    5.26    0.22
   4   0  -4    4.41    0.27
   4   0  -4    4.19    0.20
   4   0  -4    4.57    0.19
  -4   0   4    4.60    0.22
  -4   0   4    4.73    0.21
   4   0  -4    4.52    0.27
   4   0  -4    4.50    0.18
  -3   0   4   65.08    2.80
   3   0  -4   70.61    2.26
   3   0  -4   69.63    2.26
   3   0  -4   68.53    2.51
   3   0  -4   68.01    2.50
   3   0  -4   68.26    3.19
  -3   0   4   71.11    2.65
   3   0  -4   71.58    2.80
   3   0  -4   72.17    2.51
  -3   0   4   68.84    2.52
   3   0  -4   69.75    2.50
   3   0  -4   65.99    3.19
   3   0  -4   69.72    2.39
   3   0  -4   73.20    2.65
   2   0  -4  222.69    8.94
   2   0  -4  232.50    8.07
   2   0  -4  225.13    7.70
   2   0  -4  228.44   10.14
   2   0  -4  204.76   10.13
   2   0  -4  221.91    8.45
   2   0  -4  228.12    8.02
   2   0  -4  215.62    8.02
  -2   0   4  222.09    8.43
  -2   0   4  220.91    8.91
  -2   0   4  236.95    8.10
  -1   0   4  205.11    7.05
   1   0  -4  195.23    7.82
  -1   0   4  192.54    6.99
   1   0  -4  199.31    7.03
  -1   0   4  181.93    8.87
   1   0  -4  194.57    6.99
   1   0  -4  189.23    7.38
  -1   0   4  203.63    8.87
   1   0  -4  191.49    6.33
  -1   0   4  198.12    6.99
   1   0  -4  196.73    8.87
  -1   0   4  194.13    7.38
   1   0  -4  197.29    7.02
   1   0  -4  198.00    6.71
   0   0  -4    0.20    0.03
   0   0  -4    0.16    0.03
   0   0   4    0.17    0.03
   0   0  -4    0.18    0.04
   0   0   4    0.06    0.04
   0   0   4    0.20    0.03
   0   0  -4    0.17    0.04
   0   0   4    0.15    0.03
   0   0   4    0.28    0.03
   0   0   4    0.30    0.03
   0   0  -4    0.16    0.03
   1   0   4    2.45    0.11
  -1   0  -4    2.51    0.12
  -1   0  -4    3.06    0.18
   1   0   4    2.57    0.16
   1   0   4    2.47    0.13
   1   0   4    2.15    0.12
  -1   0  -4    2.43    0.14
  -1   0  -4    2.46    0.13
  -1   0  -4    3.17    0.19
  -1   0  -4    2.44    0.12
  -1   0  -4    2.31    0.12
   1   0   4    2.39    0.17
   1   0   4    2.60    0.13
  -2   0  -4    4.19    0.20
   2   0   4    3.97    0.24
  -2   0  -4    3.87    0.20
   2   0   4    3.82    0.16
   2   0   4    3.99    0.22
  -2   0  -4    3.98    0.18
   2   0   4    3.96    0.18
   2   0   4    3.82    0.17
   2   0   4    3.65    0.18
   3   0   4   23.70    0.86
   3   0   4   23.51    0.91
  -3   0  -4   23.99    0.88
   3   0   4   23.61    1.12
   3   0   4   23.49    0.87
   3   0   4   22.57    1.10
  -3   0  -4   23.96    0.93
   3   0   4   21.75    0.85
   3   0   4   23.59    0.87
  -4   0  -4    7.48    0.34
  -4   0  -4    7.96    0.32
   4   0   4    7.62    0.31
   4   0   4    7.18    0.39
   4   0   4    7.81    0.29
   4   0   4    7.06    0.41
   4   0   4    7.44    0.29
  -4   0  -4    7.37    0.34
   4   0   4    7.39    0.31
  -5   0  -4    0.94    0.11
   5   0   4    0.81    0.07
   5   0   4    0.74    0.07
   5   0   4    0.67    0.10
   5   0   4    0.82    0.04
  -5   0  -4    1.13    0.11
   5   0   4    0.74    0.09
  -6   0  -4  136.67    4.68
   6   0   4  130.06    4.80
  -6   0  -4  136.26    5.10
   6   0   4  131.09    6.10
   6   0   4  137.96    6.14
   6   0   4  130.79    4.80
   7   0   4   69.09    2.49
   7   0   4   67.69    2.48
  -7   0  -4   67.89    2.67
  -7   0  -4   72.14    2.48
   7   0   4   67.30    3.17
  -8   0  -4   22.93    0.91
   8   0   4   23.56    1.11
  -8   0  -4   21.59    0.95
  -9   0  -4   50.93    1.86
  -9   0  -4   49.27    1.98
 -10  -1   4    2.31    0.18
 -10   1   4    2.16    0.19
  10   1  -4    2.54    0.20
  10   1  -4    2.29    0.21
   9  -1  -4    0.58    0.05
   9  -1  -4    0.56    0.05
  -9  -1   4    0.54    0.09
   9   1  -4    0.52    0.10
  -9   1   4    0.50    0.09
   9   1  -4    0.50    0.09
   8  -1  -4   45.33    1.74
   8  -1  -4   48.36    1.74
   8  -1  -4   48.15    2.26
  -8  -1   4   46.30    1.87
   8   1  -4   45.90    2.22
  -8   1   4   51.76    2.00
  -8   1   4   47.80    1.88
   8   1  -4   49.37    2.25
   7  -1  -4    2.00    0.17
   7  -1  -4    1.79    0.10
  -7  -1   4    1.72    0.13
   7  -1  -4    1.76    0.11
   7  -1  -4    1.90    0.17
   7   1  -4    1.80    0.15
  -7   1   4    1.97    0.15
   7   1  -4    1.76    0.16
  -7   1   4    1.83    0.14
   6  -1  -4    6.21    0.25
   6  -1  -4    6.41    0.26
   6  -1  -4    6.51    0.25
   6  -1  -4    6.41    0.37
   6  -1  -4    6.35    0.36
  -6  -1   4    6.39    0.29
   6  -1  -4    6.26    0.28
  -6  -1   4    6.05    0.30
   6   1  -4    6.05    0.34
  -6   1   4    6.44    0.32
  -6   1   4    6.64    0.30
   6   1  -4    6.09    0.35
   5  -1  -4   52.97    1.93
   5  -1  -4   54.72    1.74
   5  -1  -4   49.11    2.48
   5  -1  -4   54.04    2.48
   5  -1  -4   53.16    1.74
  -5  -1   4   51.66    2.05
  -5  -1   4   55.93    2.05
  -5  -1   4   51.57    2.16
   5  -1  -4   54.21    1.95
   5  -1  -4   51.22    1.94
   5  -1  -4   54.24    1.94
   5  -1  -4   54.96    2.06
  -5   1   4   54.07    2.06
   5   1  -4   54.76    2.47
  -5   1   4   53.96    1.97
   5   1  -4   54.56    2.47
  -5   1   4   52.51    2.18
  -4  -1   4   74.55    2.98
   4  -1  -4   71.13    2.68
   4  -1  -4   73.52    2.67
   4  -1  -4   73.51    2.41
   4  -1  -4   67.57    3.42
  -4  -1   4   78.06    2.83
  -4  -1   4   70.82    2.82
   4  -1  -4   75.80    2.84
   4  -1  -4   79.06    2.70
   4  -1  -4   74.60    2.68
   4  -1  -4   74.78    3.41
   4   1  -4   73.27    2.66
   4   1  -4   70.94    2.66
  -4   1   4   75.51    2.70
   4   1  -4   74.12    3.40
   4   1  -4   80.31    3.41
  -4   1   4   75.23    2.83
  -4   1   4   72.32    3.00
   3  -1  -4   70.49    2.54
   3  -1  -4   68.03    2.55
   3  -1  -4   71.46    2.54
   3  -1  -4   63.41    2.68
  -3  -1   4   70.23    2.67
   3  -1  -4   68.81    3.23
  -3  -1   4   73.78    2.83
   3  -1  -4   71.53    2.53
   3  -1  -4   66.91    3.23
  -3  -1   4   65.46    2.68
  -3  -1   4   70.88    2.54
  -3   1   4   72.38    2.56
  -3   1   4   66.19    2.68
   3   1  -4   73.00    3.22
   3   1  -4   70.17    2.52
   3   1  -4   80.37    3.23
  -3   1   4   70.15    2.84
   3   1  -4   69.13    2.52
   3   1  -4   72.89    2.82
  -2  -1   4  164.45    5.33
   2  -1  -4  166.60    6.57
  -2  -1   4  174.15    6.22
   2  -1  -4  168.94    6.22
   2  -1  -4  151.15    5.90
  -2  -1   4  164.48    5.91
   2  -1  -4  168.79    5.65
  -2  -1   4  163.85    6.21
   2  -1  -4  164.28    5.88
   2  -1  -4  168.27    5.89
   2  -1  -4  146.25    7.47
  -2   1   4  162.64    5.89
  -2   1   4  171.71    7.47
  -2   1   4  156.84    6.57
   2   1  -4  164.61    5.91
   2   1  -4  154.38    5.93
   2   1  -4  169.24    5.93
  -2   1   4  164.68    6.21
   2   1  -4  165.73    6.58
   2   1  -4  161.30    7.47
   2   1  -4  167.07    5.66
   2   1  -4  168.25    7.47
  -2   1   4  173.61    5.92
  -2   1   4  163.19    7.48
   2   1  -4  164.28    5.89
  -2   1   4  167.05    5.89
   1  -1  -4   16.89    0.64
  -1  -1   4   16.56    0.68
  -1  -1   4   16.68    0.64
  -1  -1   4   17.49    0.58
   1  -1  -4   18.13    0.83
   1  -1  -4   16.77    0.72
   1  -1  -4   16.50    0.62
   1  -1  -4   17.33    0.64
   1  -1  -4   16.86    0.68
   1   1  -4   17.12    0.62
  -1   1   4   18.02    0.64
   1   1  -4   16.91    0.57
   1   1  -4   18.06    0.64
  -1   1   4   16.46    0.64
  -1   1   4   16.58    0.83
   1   1  -4   16.59    0.82
  -1   1   4   17.15    0.68
  -1   1   4   17.69    0.65
   1   1  -4   17.58    0.68
   1   1  -4   16.46    0.64
   1   1  -4   16.61    0.82
   1   1  -4   16.92    0.63
   1   1  -4   17.29    0.63
   0  -1   4    9.28    0.46
   0  -1  -4    8.83    0.38
   0  -1   4    9.45    0.36
   0  -1  -4    9.69    0.47
   0  -1   4    9.04    0.35
   0  -1   4    9.15    0.36
   0  -1   4    8.95    0.32
   0  -1   4    8.40    0.38
   0  -1  -4    8.19    0.36
   0  -1   4    9.06    0.35
   0  -1   4    8.97    0.47
   0  -1  -4    9.04    0.47
   0  -1  -4    9.60    0.41
   0  -1   4    8.84    0.46
   0  -1  -4    9.69    0.35
   0   1  -4    9.16    0.35
   0   1   4    8.94    0.36
   0   1  -4    9.24    0.36
   0   1  -4    8.85    0.38
   0   1  -4    9.43    0.32
   0   1  -4    9.11    0.46
   0   1  -4    9.12    0.36
   0   1   4    9.11    0.47
   0   1   4    8.39    0.46
   0   1  -4    8.84    0.47
   0   1  -4    9.33    0.36
   0   1   4    9.71    0.38
   0   1   4    9.19    0.35
   0   1   4    9.00    0.36
   0   1   4    9.44    0.35
  -1  -1  -4   88.61    2.99
   1  -1   4   82.36    3.10
   1  -1   4   92.21    3.27
  -1  -1  -4   88.91    3.10
   1  -1   4   81.18    3.10
  -1  -1  -4   91.34    3.28
   1  -1   4   85.31    2.81
   1  -1   4   88.32    3.93
   1   1   4   91.46    3.09
   1   1   4   90.18    3.09
   1   1   4   79.70    3.09
  -1   1  -4   86.17    3.93
   1   1   4   80.86    3.26
  -1   1  -4   87.34    2.80
   1   1   4   79.35    3.93
  -1   1  -4   84.36    3.27
  -1   1  -4   80.12    3.09
   1   1   4   88.84    3.93
  -1   1  -4   89.49    3.10
  -1   1  -4   89.37    3.11
   1   1   4   85.66    3.09
  -1   1  -4   77.91    2.98
   1   1   4   88.06    3.93
  -2  -1  -4   30.40    1.21
   2  -1   4   31.97    1.21
   2  -1   4   30.44    1.15
  -2  -1  -4   30.74    1.12
   2  -1   4   31.08    1.14
   2  -1   4   31.45    1.47
   2  -1   4   31.68    1.45
   2  -1   4   30.82    1.15
  -2   1  -4   31.77    1.04
  -2   1  -4   30.64    1.14
   2   1   4   30.88    1.14
   2   1   4   31.92    1.46
   2   1   4   31.05    1.45
  -2   1  -4   30.30    1.13
  -2   1  -4   29.59    1.21
   2   1   4   31.21    1.13
  -2   1  -4   30.98    1.15
   2   1   4   29.92    1.14
  -2   1  -4   33.72    1.47
  -2   1  -4   31.44    1.46
   2   1   4   30.68    1.13
  -2   1  -4   30.77    1.15
  -3  -1  -4  168.21    5.69
   3  -1   4  155.07    5.69
   3  -1   4  158.37    7.18
   3  -1   4  160.28    5.67
  -3  -1  -4  154.28    5.99
   3  -1   4  167.29    7.21
   3  -1   4  155.69    5.97
   3  -1   4  166.59    5.67
  -3   1  -4  152.89    5.69
   3   1   4  147.36    5.65
   3   1   4  157.01    5.69
   3   1   4  165.49    5.66
  -3   1  -4  153.44    7.19
  -3   1  -4  155.36    5.99
   3   1   4  163.25    7.19
  -3   1  -4  151.07    5.47
   3   1   4  153.13    5.70
   3   1   4  160.03    7.17
   4  -1   4   50.68    2.12
   4  -1   4   57.50    2.11
   4  -1   4   61.12    2.23
   4  -1   4   54.70    2.71
  -4  -1  -4   55.46    2.24
   4  -1   4   59.38    2.68
   4  -1   4   58.64    2.12
  -4  -1  -4   59.10    2.07
   4  -1   4   59.47    2.12
   4   1   4   58.91    2.10
  -4   1  -4   60.09    2.08
  -4   1  -4   60.17    2.14
   4   1   4   59.07    2.10
  -4   1  -4   58.48    2.25
   4   1   4   58.97    2.67
   4   1   4   58.82    2.70
   5  -1   4   12.46    0.46
   5  -1   4   11.92    0.49
  -5  -1  -4   12.03    0.53
   5  -1   4   12.47    0.66
  -5  -1  -4   12.43    0.51
   5  -1   4   12.03    0.61
   5  -1   4   12.29    0.49
  -5   1  -4   11.89    0.53
  -5   1  -4   12.46    0.51
   5   1   4   12.04    0.60
   5   1   4   12.41    0.46
   5   1   4   11.95    0.63
  -5   1  -4   12.45    0.52
   5   1   4   12.11    0.46
  -6  -1  -4   58.16    2.06
   6  -1   4   56.62    2.09
   6  -1   4   56.87    2.06
   6  -1   4   59.05    2.65
  -6  -1  -4   55.33    2.22
   6  -1   4   55.86    2.09
   6   1   4   58.68    2.63
  -6   1  -4   53.42    2.22
  -6   1  -4   57.12    2.06
   6   1   4   59.48    2.67
   7  -1   4    1.07    0.10
  -7  -1  -4    1.09    0.12
   7  -1   4    1.03    0.09
  -7  -1  -4    1.35    0.15
  -7   1  -4    1.13    0.14
   7   1   4    1.07    0.14
   7   1   4    1.25    0.12
  -7   1  -4    1.00    0.12
   8  -1   4   10.83    0.44
  -8  -1  -4    9.88    0.49
  -8  -1  -4   10.05    0.49
   8  -1   4   11.08    0.44
   8   1   4   11.16    0.61
  -8   1  -4   10.70    0.50
  -8   1  -4   11.03    0.50
   8   1   4   11.21    0.57
  -9  -1  -4    0.01    0.09
  -9  -1  -4    0.05    0.07
   9  -1   4    0.10    0.04
   9  -1   4    0.03    0.03
   9   1   4    0.10    0.07
  -9   1  -4    0.12    0.10
  -9   1  -4    0.05    0.07
  10  -2  -4    0.02    0.04
  10  -2  -4    0.03    0.04
 -10  -2   4    0.03    0.06
  10   2  -4    0.10    0.06
 -10   2   4   -0.03    0.07
  10   2  -4    0.12    0.06
   9  -2  -4    1.41    0.10
   9  -2  -4    1.48    0.11
  -9  -2   4    1.40    0.12
   9   2  -4    1.44    0.12
   9   2  -4    1.37    0.13
  -9   2   4    1.29    0.14
   8  -2  -4    2.02    0.13
  -8  -2   4    1.95    0.13
   8  -2  -4    1.72    0.11
   8   2  -4    1.90    0.15
  -8   2   4    1.86    0.15
   8   2  -4    1.73    0.14
  -8   2   4    1.87    0.16
   7  -2  -4    1.13    0.08
   7  -2  -4    1.03    0.10
  -7  -2   4    1.15    0.10
   7  -2  -4    0.91    0.07
   7   2  -4    1.27    0.11
   7   2  -4    1.21    0.11
  -7   2   4    1.14    0.12
  -7   2   4    1.20    0.12
   6  -2  -4   10.00    0.38
  -6  -2   4    8.90    0.40
   6  -2  -4    9.79    0.52
   6  -2  -4    9.67    0.40
   6  -2  -4    9.60    0.38
   6  -2  -4    9.56    0.33
  -6   2   4    9.33    0.45
   6   2  -4    8.95    0.47
   6   2  -4    9.01    0.48
  -6   2   4    9.37    0.42
  -6   2   4    9.69    0.42
   5  -2  -4   74.14    2.70
   5  -2  -4   75.29    2.72
   5  -2  -4   70.36    3.44
   5  -2  -4   76.18    2.44
  -5  -2   4   77.69    2.99
  -5  -2   4   74.59    2.43
   5  -2  -4   67.63    3.45
  -5  -2   4   74.84    2.84
   5  -2  -4   78.22    2.87
   5  -2  -4   71.40    2.69
  -5  -2   4   79.97    2.85
   5   2  -4   69.77    3.41
  -5   2   4   74.89    3.03
   5   2  -4   74.48    3.42
  -5   2   4   77.70    2.87
  -5   2   4   76.75    2.73
   4  -2  -4    5.51    0.23
  -4  -2   4    4.96    0.24
   4  -2  -4    5.21    0.25
   4  -2  -4    5.32    0.26
  -4  -2   4    5.47    0.25
   4  -2  -4    5.71    0.32
   4  -2  -4    5.64    0.23
  -4  -2   4    5.40    0.19
  -4   2   4    5.26    0.25
  -4   2   4    5.28    0.28
  -4   2   4    5.40    0.26
  -4   2   4    5.19    0.25
  -4   2   4    6.43    0.34
   4   2  -4    5.62    0.29
   4   2  -4    6.00    0.30
   3  -2  -4   38.01    1.59
   3  -2  -4   39.96    1.51
   3  -2  -4   40.92    1.50
   3  -2  -4   39.47    1.49
   3  -2  -4   40.92    1.91
   3  -2  -4   45.66    1.93
  -3  -2   4   42.47    1.58
  -3  -2   4   41.18    1.57
  -3  -2   4   40.69    1.34
   3   2  -4   42.56    1.90
  -3   2   4   41.05    1.93
  -3   2   4   39.63    1.68
   3   2  -4   41.05    1.66
  -3   2   4   39.14    1.59
  -3   2   4   41.51    1.50
   3   2  -4   41.90    1.89
  -3   2   4   42.46    1.91
  -3   2   4   40.45    1.51
  -3   2   4   39.57    1.51
  -2  -2   4    2.04    0.08
  -2  -2   4    1.91    0.11
  -2  -2   4    2.08    0.11
   2  -2  -4    1.83    0.15
   2  -2  -4    1.81    0.10
   2  -2  -4    1.82    0.12
   2  -2  -4    1.86    0.15
   2  -2  -4    1.94    0.12
   2  -2  -4    2.00    0.10
  -2   2   4    1.86    0.11
   2   2  -4    2.06    0.10
  -2   2   4    1.96    0.14
  -2   2   4    2.08    0.16
   2   2  -4    1.85    0.11
  -2   2   4    1.92    0.11
   2   2  -4    1.71    0.13
  -2   2   4    2.02    0.11
   2   2  -4    1.89    0.08
  -2   2   4    1.76    0.12
   2   2  -4    1.98    0.13
   2   2  -4    1.78    0.08
  -2   2   4    1.94    0.11
   1  -2  -4    6.90    0.31
   1  -2  -4    6.88    0.28
  -1  -2   4    7.19    0.31
  -1  -2   4    7.62    0.29
   1  -2  -4    6.99    0.33
   1  -2  -4    7.11    0.28
  -1  -2   4    6.87    0.25
   1  -2  -4    7.23    0.39
   1  -2  -4    7.03    0.29
   1  -2  -4    7.67    0.39
  -1  -2   4    7.86    0.31
  -1   2   4    7.10    0.38
   1   2  -4    7.38    0.30
  -1   2   4    7.08    0.29
   1   2  -4    6.97    0.27
   1   2  -4    7.49    0.27
   1   2  -4    6.92    0.28
  -1   2   4    6.48    0.37
   1   2  -4    7.44    0.38
  -1   2   4    6.99    0.29
  -1   2   4    6.74    0.29
   1   2  -4    7.04    0.27
  -1   2   4    7.20    0.31
   1   2  -4    7.12    0.28
  -1   2   4    7.49    0.33
  -1   2   4    7.05    0.29
   1   2  -4    7.14    0.37
   0  -2  -4  173.72    7.06
   0  -2  -4  182.91    6.68
   0  -2  -4  170.10    6.08
   0  -2  -4  184.00    6.40
   0  -2   4  169.79    5.75
   0  -2   4  174.11    6.68
   0  -2   4  181.55    6.35
   0  -2   4  184.32    6.35
   0   2  -4  192.49    6.37
   0   2  -4  181.08    6.35
   0   2   4  181.47    6.33
   0   2  -4  185.26    5.76
   0   2   4  152.77    7.06
   0   2  -4  176.47    6.09
   0   2  -4  181.48    6.68
   0   2   4  182.19    8.03
   0   2   4  186.07    6.36
   0   2   4  170.75    6.34
   0   2  -4  185.12    8.03
   0   2   4  171.50    6.68
   0   2   4  172.97    6.33
   0   2  -4  180.10    8.04
   0   2   4  169.77    6.33
   0   2   4  168.18    8.04
   0   2  -4  163.43    6.33
   0   2  -4  177.53    6.37
   1  -2   4   27.01    0.91
   1  -2   4   27.81    1.29
   1  -2   4   26.52    1.06
   1  -2   4   27.45    1.00
  -1  -2  -4   27.33    1.12
   1  -2   4   27.76    1.27
  -1  -2  -4   28.65    0.99
  -1  -2  -4   26.61    0.98
  -1  -2  -4   27.63    1.06
   1  -2   4   26.84    1.01
   1  -2   4   26.36    1.00
  -1   2  -4   26.99    1.01
  -1   2  -4   27.88    1.28
  -1   2  -4   28.21    1.06
   1   2   4   27.00    1.27
   1   2   4   26.26    0.99
   1   2   4   26.66    0.99
   1   2   4   25.11    1.27
  -1   2  -4   24.53    1.27
  -1   2  -4   26.82    0.99
  -1   2  -4   27.44    0.90
   1   2   4   27.10    0.98
  -1   2  -4   27.29    1.01
  -1   2  -4   27.89    1.28
  -1   2  -4   26.88    0.98
   1   2   4   27.58    1.00
   1   2   4   27.10    0.98
  -2  -2  -4  127.44    4.60
   2  -2   4  119.07    4.59
   2  -2   4  123.34    5.51
   2  -2   4  124.32    3.95
  -2  -2  -4  125.97    4.20
  -2  -2  -4  114.47    4.35
  -2  -2  -4  128.39    4.59
  -2  -2  -4  112.94    4.85
   2  -2   4  117.02    4.36
   2  -2   4  126.08    4.35
  -2   2  -4  111.20    5.52
   2   2   4  114.15    5.51
   2   2   4  123.94    5.51
  -2   2  -4  119.32    5.52
  -2   2  -4  118.40    4.20
   2   2   4  116.00    4.33
  -2   2  -4  121.88    4.34
  -2   2  -4  122.70    4.60
  -2   2  -4  114.00    4.37
  -2   2  -4  127.09    4.36
  -2   2  -4  131.25    3.94
   2   2   4  124.88    4.34
   3  -2   4   24.83    0.93
  -3  -2  -4   25.85    0.98
   3  -2   4   25.32    0.93
   3  -2   4   24.70    0.92
  -3  -2  -4   25.13    0.98
   3  -2   4   24.23    1.20
   3  -2   4   24.69    0.84
  -3  -2  -4   23.93    0.92
   3  -2   4   24.40    1.17
   3  -2   4   25.92    0.98
  -3   2  -4   24.64    0.94
   3   2   4   24.54    0.90
   3   2   4   24.80    1.16
  -3   2  -4   24.49    0.94
   3   2   4   22.82    1.17
  -3   2  -4   24.88    0.92
  -3   2  -4   23.47    0.92
   3   2   4   24.76    0.90
  -3   2  -4   25.98    1.19
  -3   2  -4   24.68    1.18
   3   2   4   25.09    0.90
  -3   2  -4   24.91    0.99
   4  -2   4   54.17    2.52
   4  -2   4   53.14    1.99
  -4  -2  -4   53.30    2.11
   4  -2   4   54.81    1.81
  -4  -2  -4   52.12    1.95
   4  -2   4   57.71    2.57
   4  -2   4   57.47    2.01
   4  -2   4   57.93    2.01
   4  -2   4   56.59    2.11
  -4   2  -4   54.11    2.02
  -4   2  -4   52.76    1.95
   4   2   4   53.64    2.53
  -4   2  -4   54.46    2.12
   4   2   4   53.46    2.51
   5  -2   4    1.21    0.08
  -5  -2  -4    1.21    0.12
   5  -2   4    1.31    0.10
  -5  -2  -4    1.16    0.11
   5  -2   4    1.35    0.10
  -5   2  -4    1.17    0.11
  -5   2  -4    0.99    0.11
   5   2   4    1.23    0.10
   5   2   4    1.20    0.13
   6  -2   4   42.13    1.52
  -6  -2  -4   40.25    1.60
  -6  -2  -4   42.08    1.50
   6  -2   4   39.97    1.49
   6  -2   4   39.48    1.52
  -6   2  -4   41.72    1.51
   6   2   4   39.90    1.92
  -6   2  -4   39.32    1.61
   6   2   4   41.73    1.89
   7  -2   4    2.93    0.18
  -7  -2  -4    3.07    0.22
   7  -2   4    3.22    0.14
   7  -2   4    3.12    0.18
  -7  -2  -4    2.68    0.19
  -7   2  -4    3.02    0.20
   7   2   4    3.18    0.23
  -7   2  -4    2.94    0.22
   7   2   4    3.05    0.19
  -8  -2  -4    2.92    0.20
  -8  -2  -4    3.23    0.24
   8  -2   4    3.38    0.18
   8  -2   4    3.17    0.19
  -8   2  -4    2.62    0.22
   8   2   4    3.16    0.23
  -8   2  -4    3.23    0.21
   8   2   4    3.08    0.20
   9  -2   4    1.31    0.12
   9  -2   4    1.32    0.11
  -9  -2  -4    1.10    0.13
   9   2   4    1.28    0.16
  -9   2  -4    1.67    0.16
   9   2   4    1.34    0.13
  -9   2  -4    1.43    0.17
  10  -3  -4    0.01    0.06
 -10  -3   4    0.01    0.05
  10  -3  -4   -0.07    0.04
 -10   3   4   -0.07    0.07
   9  -3  -4    0.96    0.09
  -9  -3   4    0.91    0.09
   9  -3  -4    0.83    0.06
  -9   3   4    1.04    0.13
  -8  -3   4    1.00    0.09
   8  -3  -4    0.96    0.08
   8  -3  -4    1.10    0.09
  -8   3   4    0.95    0.11
   7  -3  -4    0.04    0.03
   7  -3  -4    0.06    0.03
   7  -3  -4   -0.03    0.03
  -7  -3   4    0.02    0.03
  -7   3   4    0.00    0.05
   7   3  -4    0.04    0.03
  -7   3   4   -0.01    0.05
   7   3  -4    0.04    0.03
  -6  -3   4    1.63    0.11
   6  -3  -4    1.57    0.09
   6  -3  -4    1.61    0.11
   6  -3  -4    1.84    0.11
  -6   3   4    1.80    0.13
  -6   3   4    2.01    0.16
  -6   3   4    1.70    0.13
   6   3  -4    1.60    0.10
   6   3  -4    1.68    0.11
  -5  -3   4    1.65    0.10
   5  -3  -4    1.82    0.11
   5  -3  -4    1.91    0.13
   5  -3  -4    1.71    0.11
  -5  -3   4    1.73    0.11
   5  -3  -4    1.66    0.09
   5   3  -4    1.78    0.11
  -5   3   4    1.60    0.13
   5   3  -4    1.76    0.11
  -5   3   4    1.70    0.14
  -5   3   4    1.79    0.13
   4  -3  -4   23.82    0.94
   4  -3  -4   25.15    0.92
  -4  -3   4   24.70    0.97
   4  -3  -4   25.12    0.99
   4  -3  -4   24.84    0.92
   4  -3  -4   25.61    1.19
  -4  -3   4   25.10    0.96
   4  -3  -4   25.03    1.20
  -4   3   4   25.95    1.18
   4   3  -4   24.00    1.14
  -4   3   4   26.34    0.95
  -4   3   4   23.40    1.05
  -4   3   4   24.04    0.99
  -4   3   4   24.46    1.21
  -4   3   4   24.67    0.94
   4   3  -4   22.31    1.14
   3  -3  -4   61.02    2.82
  -3  -3   4   62.32    2.33
   3  -3  -4   61.45    2.22
   3  -3  -4   61.06    2.35
  -3  -3   4   60.98    2.32
   3  -3  -4   66.61    2.85
   3  -3  -4   60.39    2.21
  -3   3   4   60.96    2.34
   3   3  -4   59.68    2.79
  -3   3   4   60.33    2.23
  -3   3   4   62.36    2.23
   3   3  -4   62.10    2.45
  -3   3   4   57.90    2.48
  -3   3   4   60.68    2.81
  -3   3   4   55.62    2.22
   3   3  -4   59.86    2.79
  -3   3   4   63.91    2.84
   2  -3  -4    1.03    0.10
   2  -3  -4    0.97    0.07
  -2  -3   4    0.85    0.07
   2  -3  -4    0.90    0.06
  -2  -3   4    0.96    0.08
   2  -3  -4    0.90    0.08
  -2  -3   4    0.89    0.04
  -2   3   4    0.88    0.09
  -2   3   4    0.91    0.08
  -2   3   4    1.03    0.09
   2   3  -4    0.70    0.08
  -2   3   4    0.91    0.07
  -2   3   4    0.98    0.08
  -2   3   4    0.81    0.07
  -2   3   4    0.68    0.09
   2   3  -4    0.86    0.08
   2   3  -4    0.91    0.07
  -1  -3   4    8.34    0.36
  -1  -3   4    8.97    0.37
   1  -3  -4    8.47    0.34
   1  -3  -4    8.33    0.37
   1  -3  -4    8.54    0.40
  -1  -3   4    8.39    0.30
  -1   3   4    8.28    0.35
  -1   3   4    8.65    0.37
  -1   3   4    9.07    0.46
  -1   3   4    8.73    0.44
  -1   3   4    8.82    0.33
  -1   3   4    8.63    0.34
   1   3  -4    8.88    0.34
  -1   3   4    7.91    0.35
   1   3  -4    8.80    0.33
   1   3  -4   10.09    0.45
   1   3  -4    9.03    0.44
   1   3  -4    8.35    0.32
   0  -3  -4  102.82    3.72
   0  -3  -4  111.46    3.86
   0  -3  -4  106.68    4.31
   0  -3   4  104.62    3.49
   0  -3  -4  101.63    4.07
   0  -3   4  107.94    4.07
   0  -3   4  109.14    3.87
   0  -3   4  110.14    3.87
   0   3  -4  102.28    3.85
   0   3   4  109.51    4.89
   0   3   4  110.38    3.86
   0   3  -4  105.65    3.84
   0   3  -4  104.30    3.87
   0   3  -4  117.41    4.91
   0   3  -4  113.78    3.86
   0   3   4  105.40    3.85
   0   3   4  102.43    4.90
   0   3   4  109.55    3.86
   0   3  -4  105.44    4.89
   0   3   4   98.75    4.31
   0   3  -4  109.19    3.72
   0   3   4  112.74    3.86
   1  -3   4    3.51    0.18
  -1  -3  -4    3.68    0.18
  -1  -3  -4    3.80    0.18
  -1  -3  -4    3.73    0.18
   1  -3   4    3.40    0.16
  -1  -3  -4    3.75    0.19
   1  -3   4    3.44    0.15
  -1  -3  -4    3.62    0.15
  -1   3  -4    3.53    0.17
   1   3   4    3.82    0.15
  -1   3  -4    3.41    0.22
   1   3   4    3.62    0.15
  -1   3  -4    3.73    0.22
  -1   3  -4    3.50    0.18
  -1   3  -4    3.38    0.18
  -1   3  -4    3.48    0.16
  -1   3  -4    3.42    0.17
   1   3   4    3.11    0.21
   1   3   4    3.27    0.21
  -2  -3  -4   20.84    0.84
   2  -3   4   19.94    0.74
   2  -3   4   18.60    0.97
  -2  -3  -4   19.77    0.79
   2  -3   4   19.63    0.79
   2  -3   4   20.12    0.94
   2  -3   4   20.65    0.75
   2  -3   4   20.17    0.68
  -2  -3  -4   20.45    0.79
  -2  -3  -4   19.43    0.74
   2  -3   4   20.05    0.76
   2   3   4   19.31    0.94
  -2   3  -4   19.70    0.75
  -2   3  -4   19.06    0.96
  -2   3  -4   19.35    0.96
  -2   3  -4   18.95    0.79
  -2   3  -4   18.28    0.74
  -2   3  -4   20.84    0.76
   2   3   4   18.64    0.94
  -2   3  -4   20.13    0.76
  -2   3  -4   20.85    0.67
   3  -3   4  178.81    6.89
   3  -3   4  185.20    7.27
  -3  -3  -4  192.29    7.68
  -3  -3  -4  184.24    7.27
   3  -3   4  197.49    8.73
   3  -3   4  195.73    6.25
   3  -3   4  195.84    6.90
  -3  -3  -4  201.55    6.65
  -3  -3  -4  189.53    7.26
   3   3   4  180.44    8.72
  -3   3  -4  191.23    6.65
  -3   3  -4  202.67    6.91
  -3   3  -4  189.35    8.74
  -3   3  -4  203.85    8.74
  -3   3  -4  203.77    6.88
  -3   3  -4  194.19    7.27
  -3   3  -4  197.52    6.23
   3   3   4  192.54    8.71
  -3   3  -4  176.30    6.93
   4  -3   4    2.12    0.12
   4  -3   4    2.32    0.12
  -4  -3  -4    2.20    0.15
   4  -3   4    2.08    0.13
  -4  -3  -4    1.98    0.14
   4   3   4    2.19    0.13
  -4   3  -4    2.11    0.15
  -4   3  -4    2.10    0.15
  -4   3  -4    2.06    0.15
   5  -3   4    4.70    0.21
  -5  -3  -4    4.56    0.24
   5  -3   4    4.42    0.20
  -5  -3  -4    4.58    0.25
  -5   3  -4    4.98    0.26
   5   3   4    4.70    0.27
  -5   3  -4    4.53    0.25
  -5   3  -4    4.61    0.24
   5   3   4    4.60    0.25
   6  -3   4    5.22    0.23
  -6  -3  -4    5.33    0.27
  -6  -3  -4    5.15    0.28
   6   3   4    5.14    0.28
  -6   3  -4    5.58    0.28
  -6   3  -4    5.44    0.29
  -6   3  -4    5.38    0.28
   6   3   4    5.31    0.31
  -7  -3  -4    0.05    0.06
   7  -3   4    0.10    0.04
  -7  -3  -4   -0.02    0.08
   7   3   4    0.09    0.06
   7   3   4    0.06    0.04
  -7   3  -4    0.09    0.06
  -7   3  -4    0.04    0.08
   8  -3   4    0.78    0.07
  -8  -3  -4    0.87    0.11
  -8  -3  -4    0.93    0.14
   8   3   4    0.84    0.10
  -8   3  -4    0.95    0.14
   8   3   4    0.79    0.09
  -8   3  -4    0.89    0.12
  -9  -3  -4    0.18    0.08
   9   3   4    0.23    0.07
  -9   3  -4    0.06    0.10
   9   3   4    0.19    0.05
  -9  -4   4    7.87    0.36
   9  -4  -4    7.64    0.33
   8  -4  -4   16.64    0.64
  -8  -4   4   16.18    0.67
   8  -4  -4   16.40    0.58
   7  -4  -4    0.02    0.04
  -7  -4   4    0.08    0.04
   7  -4  -4    0.11    0.04
  -7   4   4    0.30    0.08
  -7   4   4    0.03    0.06
   6  -4  -4    9.25    0.38
   6  -4  -4    9.11    0.34
  -6  -4   4    9.00    0.38
  -6   4   4    9.26    0.46
  -6   4   4    8.39    0.42
  -6   4   4    9.12    0.41
   5  -4  -4    4.72    0.25
   5  -4  -4    4.35    0.19
  -5  -4   4    4.33    0.21
   5  -4  -4    4.49    0.21
  -5  -4   4    4.38    0.20
  -5   4   4    4.48    0.23
  -5   4   4    4.95    0.25
  -5   4   4    4.58    0.27
   4  -4  -4   37.90    1.42
   4  -4  -4   39.33    1.52
  -4  -4   4   38.85    1.48
  -4  -4   4   40.15    1.49
  -4   4   4   36.00    1.44
  -4   4   4   37.15    1.62
  -4   4   4   39.00    1.52
  -4   4   4   40.66    1.45
  -3  -4   4    5.58    0.24
  -3  -4   4    5.62    0.25
   3  -4  -4    5.49    0.27
   3  -4  -4    5.51    0.24
  -3   4   4    5.56    0.34
  -3   4   4    5.73    0.26
   3   4  -4    5.61    0.24
   3   4  -4    5.22    0.28
  -3   4   4    5.26    0.29
  -3   4   4    5.70    0.25
  -3   4   4    5.34    0.31
  -3   4   4    5.55    0.27
  -3   4   4    5.83    0.25
   3   4  -4    5.43    0.27
   2  -4  -4   21.98    0.91
  -2  -4   4   23.05    0.90
  -2  -4   4   22.06    0.89
   2  -4  -4   23.25    0.85
  -2   4   4   22.70    1.09
  -2   4   4   23.45    1.12
   2   4  -4   20.65    1.06
  -2   4   4   24.05    0.86
  -2   4   4   21.52    0.97
  -2   4   4   23.48    0.91
   2   4  -4   23.12    0.82
  -2   4   4   22.81    0.86
  -2   4   4   24.36    0.84
  -2   4   4   23.21    0.86
   2   4  -4   22.28    1.07
   1  -4  -4   98.77    3.38
  -1  -4   4   88.73    3.56
   1  -4  -4   94.99    3.57
  -1  -4   4  103.36    3.57
  -1  -4   4   90.81    3.04
  -1   4   4   95.37    3.38
  -1   4   4  100.43    3.37
  -1   4   4   99.80    3.57
  -1   4   4   79.58    3.37
   1   4  -4   92.93    4.29
   1   4  -4   93.16    4.28
  -1   4   4   97.37    3.38
  -1   4   4   81.79    3.78
  -1   4   4   86.91    4.28
  -1   4   4  100.57    4.31
   1   4  -4   96.28    3.25
   0  -4  -4   32.54    1.21
   0  -4  -4   34.60    1.38
   0  -4  -4   35.16    1.29
   0  -4   4   32.65    1.29
   0  -4  -4   33.19    1.29
   0  -4   4   32.31    1.10
   0  -4   4   34.91    1.22
   0   4  -4   31.58    1.55
   0   4  -4   33.42    1.20
   0   4   4   33.47    1.37
   0   4   4   32.77    1.56
   0   4  -4   33.19    1.21
   0   4   4   34.49    1.21
   0   4  -4   32.92    1.19
   0   4  -4   32.03    1.54
   0   4   4   32.65    1.54
   0   4   4   30.31    1.21
   0   4  -4   33.22    1.56
  -1  -4  -4   30.47    1.17
   1  -4   4   29.25    1.17
  -1  -4  -4   30.26    1.24
   1  -4   4   28.65    1.00
   1  -4   4   30.62    1.10
  -1  -4  -4   29.82    1.09
  -1  -4  -4   31.87    1.17
   1   4   4   28.73    1.41
  -1   4  -4   29.41    1.09
  -1   4  -4   30.50    1.16
  -1   4  -4   30.00    1.11
  -1   4  -4   30.55    1.41
  -1   4  -4   30.32    1.42
   1   4   4   30.82    1.25
  -1   4  -4   28.82    1.09
  -1   4  -4   29.81    1.11
   1   4   4   29.32    1.39
   1   4   4   28.31    1.08
  -1   4  -4   30.26    1.10
  -2  -4  -4    0.01    0.03
   2  -4   4    0.02    0.03
  -2  -4  -4    0.11    0.04
   2  -4   4    0.06    0.03
  -2  -4  -4   -0.01    0.04
  -2  -4  -4    0.01    0.04
   2  -4   4    0.02    0.02
  -2   4  -4    0.07    0.05
  -2   4  -4    0.02    0.04
  -2   4  -4    0.02    0.05
   2   4   4   -0.05    0.03
   2   4   4    0.00    0.03
  -2   4  -4    0.00    0.04
   2   4   4    0.03    0.03
  -2   4  -4    0.03    0.04
  -2   4  -4    0.04    0.04
  -2   4  -4    0.03    0.03
   3  -4   4    1.58    0.10
  -3  -4  -4    1.54    0.11
  -3  -4  -4    1.58    0.12
   3  -4   4    1.67    0.12
   3  -4   4    1.51    0.09
  -3  -4  -4    1.63    0.13
  -3   4  -4    1.45    0.12
   3   4   4    1.49    0.11
  -3   4  -4    1.38    0.09
   3   4   4    1.41    0.11
  -3   4  -4    1.49    0.15
  -3   4  -4    1.46    0.14
  -3   4  -4    1.70    0.12
  -3   4  -4    1.67    0.11
   4  -4   4    1.44    0.10
   4  -4   4    1.49    0.11
  -4  -4  -4    1.66    0.12
  -4  -4  -4    1.77    0.14
   4  -4   4    1.49    0.12
  -4   4  -4    1.60    0.14
   4   4   4    1.80    0.11
  -4   4  -4    1.63    0.12
  -4   4  -4    1.53    0.14
   4   4   4    1.89    0.12
  -5  -4  -4    1.37    0.12
  -5  -4  -4    1.50    0.14
   5  -4   4    1.51    0.10
   5  -4   4    1.58    0.11
  -5   4  -4    1.51    0.13
   5   4   4    1.56    0.11
  -5   4  -4    1.60    0.15
  -5   4  -4    1.64    0.15
   5   4   4    1.64    0.10
   6  -4   4    1.64    0.11
  -6  -4  -4    1.40    0.15
   6  -4   4    1.73    0.11
  -6  -4  -4    1.57    0.13
  -6   4  -4    1.32    0.14
   6   4   4    1.56    0.11
  -6   4  -4    1.71    0.16
   6   4   4    1.62    0.10
  -7  -4  -4   16.00    0.66
  -7  -4  -4   14.89    0.66
   7  -4   4   15.32    0.60
  -7   4  -4   15.15    0.66
   7   4   4   15.57    0.72
  -7   4  -4   15.41    0.68
  -8  -4  -4    1.15    0.12
  -8  -4  -4    1.47    0.16
   8  -4   4    1.14    0.09
  -8   4  -4    1.26    0.16
   9  -5  -4   41.44    1.54
  -9  -5   4   40.86    1.60
  -8  -5   4    5.09    0.25
   8  -5  -4    5.32    0.26
  -8   5   4    5.40    0.30
   7  -5  -4    0.01    0.04
   7  -5  -4   -0.02    0.04
  -7  -5   4    0.02    0.03
  -7   5   4   -0.01    0.06
   6  -5  -4    7.36    0.33
   6  -5  -4    7.59    0.30
  -6  -5   4    7.44    0.32
  -6   5   4    7.37    0.36
   5  -5  -4   27.12    1.10
  -5  -5   4   26.97    1.04
   5  -5  -4   27.40    1.02
  -5   5   4   26.69    1.04
  -5   5   4   25.98    1.17
   4  -5  -4    4.10    0.19
  -4  -5   4    3.98    0.19
   4  -5  -4    3.88    0.22
  -4  -5   4    3.95    0.19
  -4   5   4    4.05    0.21
  -4   5   4    3.79    0.24
   3  -5  -4    3.02    0.16
  -3  -5   4    3.11    0.17
   3  -5  -4    3.10    0.19
  -3  -5   4    3.01    0.16
  -3   5   4    3.04    0.17
  -3   5   4    3.53    0.18
  -3   5   4    3.13    0.17
   3   5  -4    3.52    0.17
  -3   5   4    3.68    0.26
  -3   5   4    3.00    0.20
   3   5  -4    3.49    0.17
   2  -5  -4   97.17    3.43
   2  -5  -4   85.60    3.63
  -2  -5   4  103.68    3.62
  -2  -5   4   91.10    3.61
  -2   5   4   94.86    3.43
   2   5  -4   92.49    4.32
  -2   5   4   96.81    4.35
  -2   5   4   97.83    3.43
  -2   5   4   95.37    3.43
   2   5  -4   92.14    4.33
  -2   5   4   98.38    3.42
  -2   5   4   96.97    4.38
  -2   5   4   92.87    3.85
  -1  -5   4   87.23    3.38
  -1  -5   4   89.44    2.89
   1  -5  -4   89.05    3.21
   1  -5  -4   88.09    3.40
  -1   5   4   86.36    3.20
  -1   5   4   86.94    4.09
  -1   5   4   87.50    3.60
   1   5  -4   93.02    3.10
  -1   5   4   89.35    3.19
   1   5  -4   89.26    4.06
  -1   5   4   88.97    4.07
   1   5  -4   87.99    4.07
  -1   5   4   92.51    3.21
  -1   5   4   88.92    3.20
   0  -5  -4    4.28    0.21
   0  -5   4    4.35    0.17
   0  -5   4    4.12    0.20
   0   5  -4    3.93    0.20
   0   5  -4    4.34    0.18
   0   5  -4    4.12    0.25
   0   5   4    4.25    0.17
   0   5   4    3.99    0.24
   0   5   4    4.14    0.17
   0   5  -4    4.02    0.26
   0   5  -4    4.32    0.17
   0   5   4    4.08    0.26
   0   5   4    4.06    0.23
   0   5  -4    4.18    0.25
  -1  -5  -4   55.08    2.15
   1  -5   4   55.96    2.15
   1  -5   4   55.40    1.85
  -1  -5  -4   56.03    1.99
  -1   5  -4   57.47    2.03
  -1   5  -4   57.04    2.02
  -1   5  -4   57.89    2.04
   1   5   4   56.36    2.57
   1   5   4   55.19    2.29
  -1   5  -4   57.68    1.99
   1   5   4   50.16    2.58
  -1   5  -4   56.54    2.59
  -1   5  -4   55.36    2.02
  -1   5  -4   56.80    2.60
   2  -5   4    1.30    0.09
   2  -5   4    1.36    0.11
  -2  -5  -4    1.37    0.10
  -2  -5  -4    1.43    0.12
   2  -5   4    1.36    0.09
  -2   5  -4    1.36    0.13
  -2   5  -4    1.24    0.10
  -2   5  -4    1.28    0.12
  -2   5  -4    1.37    0.09
   2   5   4    1.50    0.12
  -2   5  -4    1.32    0.10
  -2   5  -4    1.36    0.13
   2   5   4    1.33    0.10
   2   5   4    1.41    0.11
   3  -5   4   21.71    0.92
   3  -5   4   22.44    0.80
  -3  -5  -4   23.23    0.91
  -3  -5  -4   23.40    0.87
   3  -5   4   23.47    0.86
  -3   5  -4   23.78    0.89
  -3   5  -4   22.90    0.88
   3   5   4   21.42    1.06
  -3   5  -4   22.75    0.89
   3   5   4   23.10    1.06
   4  -5   4    1.82    0.12
   4  -5   4    1.89    0.13
  -4  -5  -4    1.73    0.13
  -4  -5  -4    1.79    0.15
   4  -5   4    1.72    0.11
  -4   5  -4    1.84    0.16
  -4   5  -4    1.82    0.14
   4   5   4    1.76    0.10
   4   5   4    1.78    0.10
   5  -5   4    4.44    0.21
  -5  -5  -4    3.90    0.24
   5  -5   4    4.55    0.21
  -5  -5  -4    4.24    0.22
  -5   5  -4    4.34    0.25
  -5   5  -4    3.96    0.24
   6  -5   4   15.54    0.62
  -6  -5  -4   15.90    0.66
  -6  -5  -4   15.97    0.66
   6  -5   4   15.95    0.59
  -6   5  -4   15.73    0.68
  -6   5  -4   15.15    0.66
  -7  -5  -4    0.14    0.07
   7  -5   4    0.18    0.05
  -7  -5  -4    0.26    0.10
  -7   5  -4    0.08    0.08
  -7   5  -4    0.22    0.09
   8  -5   4    3.81    0.20
  -8  -5  -4    3.93    0.23
  -8   5  -4    4.34    0.28
  -8   5  -4    3.90    0.27
  -8  -6   4    0.31    0.05
   8  -6  -4    0.22    0.06
  -8   6   4    0.32    0.09
  -7  -6   4    0.89    0.08
   7  -6  -4    0.91    0.10
  -7   6   4    0.80    0.11
   6  -6  -4   81.34    2.66
   6  -6  -4   82.89    2.95
  -6  -6   4   82.21    3.06
  -6   6   4   75.49    2.97
   5  -6  -4   32.89    1.21
  -5  -6   4   31.54    1.24
   5  -6  -4   31.19    1.31
  -5   6   4   33.00    1.23
   4  -6  -4   25.80    1.00
   4  -6  -4   26.16    1.08
  -4  -6   4   26.73    1.03
  -4   6   4   26.01    1.16
  -4   6   4   27.53    1.01
  -3  -6   4   48.80    1.87
   3  -6  -4   46.38    1.91
  -3   6   4   50.51    2.04
  -3   6   4   46.64    1.79
  -3   6   4   50.23    1.80
  -3   6   4   50.03    1.80
  -2  -6   4   18.47    0.76
   2  -6  -4   18.63    0.79
  -2   6   4   19.00    0.70
   2   6  -4   19.50    0.89
  -2   6   4   18.85    0.84
  -2   6   4   20.40    0.73
  -2   6   4   18.08    0.73
   2   6  -4   19.08    0.90
  -2   6   4   19.56    0.96
  -2   6   4   19.15    0.70
  -2   6   4   17.91    0.92
  -1  -6   4   44.60    1.76
   1  -6  -4   45.96    1.78
  -1   6   4   45.95    2.15
   1   6  -4   44.43    2.11
  -1   6   4   46.06    2.12
  -1   6   4   45.77    1.90
  -1   6   4   45.62    1.66
   1   6  -4   46.66    2.13
  -1   6   4   46.08    1.66
   0  -6   4    4.43    0.21
   0  -6  -4    4.21    0.22
   0   6  -4    4.31    0.27
   0   6  -4    4.40    0.26
   0   6   4    4.08    0.24
   0   6  -4    4.59    0.27
   0   6   4    4.33    0.28
   0   6  -4    4.38    0.22
   0   6   4    4.10    0.24
   1  -6   4    0.55    0.07
  -1  -6  -4    0.54    0.07
   1   6   4    0.75    0.09
  -1   6  -4    0.42    0.08
   1   6   4    0.60    0.09
  -1   6  -4    0.52    0.06
  -1   6  -4    0.58    0.09
  -1   6  -4    0.57    0.05
  -1   6  -4    0.45    0.08
   1   6   4    0.64    0.07
  -2  -6  -4    0.59    0.09
   2  -6   4    0.58    0.07
  -2  -6  -4    0.39    0.06
  -2   6  -4    0.53    0.09
  -2   6  -4    0.51    0.05
   2   6   4    0.46    0.07
  -2   6  -4    0.46    0.08
  -2   6  -4    0.46    0.05
   2   6   4    0.61    0.06
  -2   6  -4    0.48    0.07
   2   6   4    0.47    0.07
  -3  -6  -4   18.10    0.73
  -3  -6  -4   19.29    0.76
   3  -6   4   17.51    0.77
   3  -6   4   18.47    0.67
  -3   6  -4   19.75    0.74
  -3   6  -4   18.25    0.73
   3   6   4   17.57    0.86
  -3   6  -4   19.08    0.73
  -3   6  -4   18.92    0.71
   3   6   4   18.55    0.86
  -4  -6  -4   12.34    0.53
   4  -6   4   12.98    0.48
   4  -6   4   11.86    0.50
  -4  -6  -4   12.25    0.53
   4  -6   4   12.66    0.55
  -4   6  -4   12.68    0.53
  -4   6  -4   12.30    0.54
  -5  -6  -4   15.64    0.64
  -5  -6  -4   15.09    0.64
   5  -6   4   15.41    0.61
   5  -6   4   15.77    0.58
  -5   6  -4   14.20    0.64
  -5   6  -4   15.35    0.64
  -6  -6  -4    1.37    0.15
   6  -6   4    1.26    0.11
  -6  -6  -4    1.35    0.12
  -6   6  -4    1.32    0.14
  -6   6  -4    1.35    0.15
   7  -6   4    1.43    0.11
  -7  -6  -4    1.47    0.16
  -7  -6  -4    1.20    0.12
  -7   6  -4    1.23    0.15
  -7   6  -4    1.32    0.16
  -8  -7   4   20.09    0.80
   8  -7  -4   20.10    0.81
  -8   7   4   20.22    0.85
   7  -7  -4    0.13    0.06
  -7  -7   4    0.13    0.04
  -7   7   4    0.08    0.07
   6  -7  -4    3.83    0.20
   6  -7  -4    3.69    0.21
  -6  -7   4    4.26    0.19
  -6   7   4    3.87    0.24
   5  -7  -4    0.22    0.08
  -5  -7   4    0.02    0.04
  -5   7   4    0.11    0.06
   4  -7  -4   64.86    2.58
  -4  -7   4   62.92    2.52
  -4   7   4   66.11    2.42
  -4   7   4   70.20    2.43
  -3  -7   4   12.64    0.54
   3  -7  -4   13.52    0.59
  -3   7   4   13.20    0.51
  -3   7   4   13.48    0.53
  -3   7   4   13.70    0.54
   2  -7  -4    1.16    0.11
  -2  -7   4    1.02    0.09
  -2   7   4    0.95    0.13
   2   7  -4    1.04    0.10
  -2   7   4    1.27    0.13
   2   7  -4    0.89    0.09
  -2   7   4    1.15    0.09
  -2   7   4    1.15    0.08
  -1  -7   4    0.13    0.05
   1  -7  -4    0.20    0.06
   1   7  -4    0.24    0.06
  -1   7   4    0.22    0.06
  -1   7   4    0.23    0.03
  -1   7   4    0.27    0.08
   1   7  -4    0.36    0.08
  -1   7   4    0.27    0.03
  -1   7   4    0.22    0.07
   0  -7  -4    4.15    0.21
   0  -7   4    3.76    0.20
   0   7   4    3.61    0.26
   0   7  -4    3.67    0.25
   0   7  -4    3.86    0.25
   0   7   4    3.88    0.24
   0   7   4    4.05    0.23
   0   7  -4    3.58    0.25
  -1  -7  -4    0.66    0.08
   1  -7   4    0.55    0.07
   1   7   4    0.60    0.09
  -1   7  -4    0.62    0.06
  -1   7  -4    0.72    0.11
  -1   7  -4    0.60    0.05
  -1   7  -4    0.75    0.10
   1   7   4    0.59    0.07
   1   7   4    0.52    0.09
  -1   7  -4    0.69    0.10
  -2  -7  -4   27.94    1.11
  -2  -7  -4   28.15    1.06
   2  -7   4   27.28    1.12
   2   7   4   27.54    1.31
   2   7   4   28.14    1.29
  -2   7  -4   28.04    1.36
  -2   7  -4   29.43    1.06
  -2   7  -4   27.71    1.06
   2   7   4   27.46    1.31
  -2   7  -4   28.11    1.04
   3  -7   4   16.02    0.68
  -3  -7  -4   15.93    0.67
  -3  -7  -4   15.89    0.66
  -3   7  -4   15.20    0.66
  -3   7  -4   17.17    0.65
  -3   7  -4   16.13    0.62
  -3   7  -4   16.32    0.63
  -4  -7  -4   23.37    0.95
  -4  -7  -4   23.33    0.92
   4  -7   4   25.50    0.98
  -4   7  -4   22.75    0.91
  -4   7  -4   23.06    0.93
   5  -7   4    5.01    0.25
  -5  -7  -4    5.20    0.29
  -5  -7  -4    4.98    0.26
  -5   7  -4    5.18    0.30
  -5   7  -4    4.99    0.27
  -6  -7  -4    0.19    0.07
   6  -7   4    0.22    0.06
  -6  -7  -4    0.27    0.10
  -6   7  -4    0.27    0.09
  -6   7  -4    0.31    0.11
  -7  -7  -4    6.46    0.36
   7  -7   4    5.99    0.30
  -7  -7  -4    6.56    0.32
  -7   7  -4    6.26    0.36
  -7   7  -4    6.14    0.35
   7  -8  -4    7.46    0.35
  -7  -8   4    7.46    0.32
  -7   8   4    7.33    0.37
  -6  -8   4    5.76    0.25
  -6   8   4    5.53    0.28
  -5  -8   4    3.37    0.17
  -5   8   4    3.68    0.19
   4  -8  -4   19.43    0.84
  -4  -8   4   19.37    0.77
  -4   8   4   18.52    0.73
  -4   8   4   19.69    0.76
  -3  -8   4    5.66    0.26
   3  -8  -4    5.84    0.31
  -3   8   4    5.49    0.26
  -3   8   4    5.67    0.26
  -2  -8   4    2.43    0.14
   2  -8  -4    2.51    0.18
  -2   8   4    2.25    0.12
   2   8  -4    2.87    0.15
  -2   8   4    2.46    0.13
   2   8  -4    2.48    0.15
  -2   8   4    2.61    0.23
   1  -8  -4   24.06    1.01
  -1  -8   4   23.73    0.98
  -1   8   4   25.60    1.22
   1   8  -4   25.12    1.18
  -1   8   4   25.62    1.09
  -1   8   4   24.46    1.17
   1   8  -4   23.29    1.18
   0  -8   4    1.04    0.10
   0  -8  -4    1.01    0.10
   0   8   4    0.84    0.12
   0   8  -4    0.70    0.11
   0   8   4    0.80    0.09
   0   8  -4    0.87    0.12
   0   8  -4    0.80    0.11
   0   8   4    0.87    0.11
  -1  -8  -4    3.06    0.19
   1  -8   4    3.43    0.19
   1   8   4    3.14    0.19
   1   8   4    2.97    0.22
  -1   8  -4    3.25    0.25
  -1   8  -4    3.75    0.26
  -2  -8  -4    0.09    0.05
  -2  -8  -4    0.03    0.06
  -2   8  -4    0.10    0.04
   2   8   4    0.16    0.03
  -2   8  -4    0.03    0.04
   2   8   4    0.07    0.04
  -3  -8  -4    0.39    0.10
   3  -8   4    0.40    0.08
  -3  -8  -4    0.49    0.08
  -3   8  -4    0.47    0.11
  -3   8  -4    0.36    0.06
  -3   8  -4    0.49    0.08
   4  -8   4    1.53    0.14
  -4  -8  -4    1.56    0.15
  -4  -8  -4    1.46    0.12
  -4   8  -4    1.56    0.16
  -4   8  -4    1.56    0.11
  -5  -8  -4    2.81    0.21
  -5  -8  -4    2.63    0.17
  -5   8  -4    2.72    0.18
  -5   8  -4    2.87    0.23
  -6  -8  -4    2.50    0.22
  -6  -8  -4    2.60    0.17
  -6   8  -4    2.42    0.18
  -6   8  -4    2.45    0.21
  -5  -9   4    0.70    0.07
  -5   9   4    0.53    0.06
  -4  -9   4    0.03    0.04
   4  -9  -4    0.01    0.07
  -4   9   4    0.09    0.05
  -4   9   4    0.17    0.06
  -3  -9   4    0.15    0.05
   3  -9  -4    0.10    0.07
  -3   9   4    0.06    0.04
  -3   9   4    0.15    0.05
   2  -9  -4    1.49    0.15
  -2  -9   4    1.43    0.11
  -2   9   4    1.68    0.19
   1  -9  -4   32.96    1.30
  -1  -9   4   32.30    1.27
  -1   9   4   33.97    1.51
   1   9  -4   30.70    1.51
  -1   9   4   32.30    1.56
   1   9  -4   29.36    1.50
   0  -9   4    2.21    0.15
   0  -9  -4    2.16    0.16
   0   9  -4    1.85    0.18
   0   9   4    2.19    0.15
   0   9  -4    1.82    0.18
   0   9   4    1.78    0.18
  -1  -9  -4    0.02    0.05
   1  -9   4    0.04    0.06
  -1   9  -4   -0.01    0.07
  -1   9  -4   -0.06    0.07
   1   9   4    0.02    0.06
   1   9   4    0.05    0.04
  -2  -9  -4    6.76    0.33
   2  -9   4    6.28    0.33
  -2  -9  -4    7.00    0.35
   3  -9   4    4.10    0.25
  -3  -9  -4    3.81    0.26
  -3  -9  -4    3.90    0.23
  -3   9  -4    4.09    0.20
  -3   9  -4    3.94    0.19
  -4  -9  -4    0.74    0.12
  -4  -9  -4    0.90    0.10
   4  -9   4    0.84    0.12
  -4   9  -4    0.81    0.10
   3 -10  -4    2.03    0.18
  -3 -10   4    1.95    0.13
   2 -10  -4    5.25    0.31
  -2 -10   4    5.43    0.27
  -1 -10   4    0.01    0.05
   1 -10  -4    0.09    0.07
   1  10  -4   -0.02    0.05
  -1  10   4    0.04    0.06
  -1  10   4   -0.02    0.08
   1  10  -4   -0.02    0.05
   0 -10   4    0.21    0.07
   0 -10  -4    0.10    0.07
   0  10  -4    0.16    0.08
   0  10   4    0.17    0.06
   0  10   4    0.10    0.08
   0  10  -4    0.27    0.09
  -1 -10  -4    0.38    0.08
   1 -10   4    0.30    0.08
   1  10   4    0.30    0.07
   1  10   4    0.37    0.05
  -1  10  -4    0.39    0.11
  -2 -10  -4    0.81    0.13
   2 -10   4    1.10    0.12
  -2 -10  -4    0.88    0.11
 -10   0   5    0.16    0.07
  10   0  -5    0.05    0.08
  -9   0   5   -0.03    0.06
   9   0  -5   -0.06    0.07
   8   0  -5   -0.03    0.06
   8   0  -5   -0.03    0.07
  -8   0   5   -0.01    0.05
   7   0  -5   -0.01    0.02
  -7   0   5   -0.03    0.04
  -7   0   5    0.06    0.05
   7   0  -5   -0.01    0.02
   7   0  -5   -0.03    0.06
   7   0  -5    0.08    0.06
  -6   0   5   -0.05    0.04
  -6   0   5    0.10    0.04
   6   0  -5    0.01    0.05
   6   0  -5    0.02    0.03
   6   0  -5    0.03    0.02
   6   0  -5    0.04    0.06
   5   0  -5   -0.02    0.04
  -5   0   5    0.01    0.04
   5   0  -5    0.03    0.03
  -5   0   5    0.04    0.04
   5   0  -5   -0.01    0.05
   5   0  -5    0.01    0.02
   4   0  -5    0.01    0.03
   4   0  -5    0.02    0.02
   4   0  -5    0.00    0.04
   4   0  -5    0.01    0.02
   4   0  -5    0.02    0.03
   4   0  -5    0.05    0.05
   4   0  -5    0.01    0.01
  -4   0   5    0.02    0.03
  -4   0   5   -0.01    0.03
   4   0  -5   -0.01    0.02
  -4   0   5    0.01    0.03
   3   0  -5    0.20    0.04
   3   0  -5   -0.02    0.03
   3   0  -5    0.04    0.03
  -3   0   5    0.00    0.03
  -3   0   5    0.01    0.03
   3   0  -5    0.00    0.04
   3   0  -5    0.00    0.02
   3   0  -5    0.06    0.05
   3   0  -5    0.04    0.02
   3   0  -5   -0.01    0.03
   3   0  -5    0.01    0.04
  -3   0   5    0.05    0.04
  -2   0   5    0.05    0.05
   2   0  -5    0.01    0.03
   2   0  -5    0.00    0.02
  -2   0   5    0.00    0.03
   2   0  -5    0.01    0.03
   2   0  -5   -0.01    0.04
   2   0  -5    0.01    0.04
   2   0  -5    0.01    0.03
   2   0  -5   -0.01    0.03
   2   0  -5    0.01    0.03
   2   0  -5   -0.02    0.02
   2   0  -5   -0.03    0.04
  -2   0   5    0.05    0.03
  -1   0   5    0.03    0.05
   1   0  -5    0.00    0.03
   1   0  -5    0.09    0.05
   1   0  -5    0.21    0.05
   1   0  -5    0.03    0.03
   1   0  -5   -0.01    0.03
   1   0  -5   -0.01    0.03
   1   0  -5    0.03    0.04
  -1   0   5    0.00    0.05
  -1   0   5    0.00    0.03
  -1   0   5    0.01    0.03
   1   0  -5    0.02    0.03
  -1   0   5    0.02    0.03
  -1   0   5    0.00    0.03
   0   0  -5    0.08    0.04
   0   0  -5   -0.01    0.02
   0   0   5   -0.01    0.02
   0   0  -5   -0.01    0.03
   0   0   5    0.05    0.03
   0   0   5    0.01    0.05
   0   0  -5    0.02    0.03
   0   0  -5    0.03    0.04
   0   0   5   -0.01    0.02
   0   0  -5    0.01    0.02
   0   0   5    0.03    0.03
   0   0   5   -0.01    0.03
   0   0  -5    0.02    0.04
   0   0  -5   -0.02    0.03
   0   0   5    0.02    0.03
  -1   0  -5    0.00    0.04
   1   0   5    0.04    0.04
  -1   0  -5    0.02    0.03
  -1   0  -5    0.02    0.04
   1   0   5   -0.02    0.02
  -1   0  -5   -0.03    0.03
   1   0   5    0.00    0.03
  -1   0  -5    0.11    0.05
  -1   0  -5    0.04    0.05
  -1   0  -5    0.05    0.03
   1   0   5    0.03    0.04
  -1   0  -5    0.04    0.03
   1   0   5   -0.01    0.03
   1   0   5   -0.01    0.03
   2   0   5    0.03    0.02
   2   0   5    0.01    0.02
   2   0   5    0.05    0.04
  -2   0  -5    0.03    0.04
  -2   0  -5   -0.01    0.04
   2   0   5   -0.01    0.03
  -2   0  -5    0.03    0.03
   2   0   5    0.01    0.04
   2   0   5   -0.03    0.03
   2   0   5    0.05    0.03
   3   0   5   -0.01    0.02
  -3   0  -5   -0.01    0.04
   3   0   5    0.01    0.03
  -3   0  -5   -0.01    0.03
   3   0   5    0.05    0.02
   3   0   5   -0.02    0.03
   3   0   5    0.04    0.05
   3   0   5    0.07    0.03
  -3   0  -5   -0.03    0.04
   3   0   5    0.02    0.03
  -4   0  -5    0.01    0.06
  -4   0  -5    0.02    0.04
   4   0   5   -0.02    0.05
   4   0   5    0.02    0.03
   4   0   5    0.00    0.03
   4   0   5   -0.02    0.03
  -4   0  -5    0.04    0.05
   4   0   5    0.07    0.02
   4   0   5    0.02    0.02
  -5   0  -5    0.03    0.06
   6   0   5   -0.01    0.04
  -6   0  -5    0.00    0.08
   6   0   5   -0.02    0.03
  -6   0  -5    0.03    0.06
   6   0   5    0.02    0.04
  -7   0  -5    0.04    0.09
   7   0   5   -0.03    0.03
   7   0   5    0.01    0.03
  -7   0  -5   -0.02    0.06
  -8   0  -5    0.10    0.08
  -8   0  -5   -0.04    0.08
  -9   0  -5    0.04    0.08
  -9   0  -5   -0.04    0.10
 -10  -1   5    1.28    0.14
 -10   1   5    1.36    0.15
  10   1  -5    1.60    0.17
  10   1  -5    1.31    0.15
  -9  -1   5    5.71    0.30
   9  -1  -5    5.69    0.23
   9  -1  -5    5.57    0.23
  -9   1   5    6.01    0.32
   9   1  -5    5.90    0.34
   9   1  -5    5.52    0.36
  -8  -1   5   -0.03    0.05
   8  -1  -5    0.01    0.03
   8  -1  -5    0.01    0.04
   8  -1  -5    0.01    0.07
   8   1  -5   -0.06    0.06
   8   1  -5   -0.03    0.06
  -8   1   5    0.08    0.06
   7  -1  -5    2.16    0.13
  -7  -1   5    2.17    0.15
   7  -1  -5    2.28    0.12
   7  -1  -5    2.07    0.19
   7   1  -5    2.37    0.17
  -7   1   5    2.34    0.16
  -7   1   5    1.97    0.15
   7   1  -5    2.25    0.18
   6  -1  -5    1.57    0.09
   6  -1  -5    1.33    0.09
   6  -1  -5    1.33    0.10
  -6  -1   5    1.43    0.11
   6  -1  -5    1.37    0.15
   6  -1  -5    1.59    0.15
  -6  -1   5    1.35    0.11
  -6   1   5    1.27    0.12
   6   1  -5    1.29    0.13
  -6   1   5    1.31    0.12
   6   1  -5    1.71    0.15
   5  -1  -5  125.85    4.30
   5  -1  -5  117.02    5.49
  -5  -1   5  120.00    4.55
   5  -1  -5  115.93    5.49
   5  -1  -5  119.96    4.32
   5  -1  -5  118.82    3.89
   5  -1  -5  128.05    4.33
   5  -1  -5  122.67    4.32
  -5  -1   5  123.71    4.80
   5  -1  -5  120.13    3.88
  -5   1   5  120.35    4.56
   5   1  -5  109.49    5.47
  -5   1   5  119.87    4.35
   5   1  -5  127.61    5.48
   5   1  -5  113.03    4.29
  -5   1   5  117.55    4.82
   5   1  -5  117.36    4.29
   4  -1  -5   15.34    0.79
   4  -1  -5   15.78    0.61
   4  -1  -5   15.02    0.53
   4  -1  -5   16.67    0.79
   4  -1  -5   14.90    0.59
   4  -1  -5   15.83    0.61
  -4  -1   5   15.88    0.61
   4  -1  -5   15.16    0.65
   4  -1  -5   14.73    0.59
  -4  -1   5   15.38    0.64
  -4  -1   5   15.25    0.67
  -4  -1   5   17.15    0.65
   4   1  -5   15.87    0.58
  -4   1   5   15.20    0.68
  -4   1   5   15.74    0.62
   4   1  -5   15.81    0.77
   4   1  -5   17.19    0.78
   4   1  -5   15.49    0.58
  -4   1   5   14.92    0.64
   4   1  -5   16.40    0.67
   3  -1  -5    1.20    0.10
   3  -1  -5    1.20    0.09
   3  -1  -5    1.39    0.08
  -3  -1   5    1.08    0.09
   3  -1  -5    1.60    0.11
   3  -1  -5    1.58    0.14
   3  -1  -5    1.10    0.08
   3  -1  -5    1.39    0.08
   3  -1  -5    1.10    0.12
  -3  -1   5    1.33    0.09
  -3   1   5    1.25    0.10
   3   1  -5    1.36    0.12
   3   1  -5    1.13    0.09
   3   1  -5    1.16    0.07
  -3   1   5    1.59    0.14
   3   1  -5    1.43    0.07
   3   1  -5    1.17    0.08
  -3   1   5    1.26    0.10
   3   1  -5    0.97    0.11
   3   1  -5    1.22    0.06
   3   1  -5    1.22    0.07
  -3   1   5    1.23    0.10
   2  -1  -5   63.16    2.38
   2  -1  -5   61.75    3.03
   2  -1  -5   63.91    2.66
  -2  -1   5   64.61    2.52
   2  -1  -5   67.71    2.39
   2  -1  -5   64.10    2.39
   2  -1  -5   66.10    2.53
   2  -1  -5   64.41    3.04
   2  -1  -5   64.48    2.28
  -2  -1   5   67.25    2.39
   2   1  -5   67.10    3.03
   2   1  -5   66.31    2.38
   2   1  -5   68.05    2.28
   2   1  -5   67.80    2.14
   2   1  -5   67.77    2.37
   2   1  -5   66.44    3.03
   2   1  -5   66.03    2.38
   2   1  -5   68.05    2.66
  -2   1   5   65.79    2.52
  -2   1   5   65.83    2.39
  -2   1   5   63.97    3.03
  -2   1   5   73.06    3.05
  -2   1   5   66.32    2.39
   2   1  -5   63.91    2.37
  -2   1   5   58.14    2.66
   2   1  -5   67.65    2.52
  -2   1   5   67.08    2.39
   1  -1  -5   26.79    1.10
  -1  -1   5   28.32    0.98
   1  -1  -5   26.91    0.95
   1  -1  -5   26.76    1.26
   1  -1  -5   26.59    1.05
   1  -1  -5   26.99    0.98
  -1  -1   5   24.36    1.04
   1  -1  -5   26.56    0.98
  -1   1   5   27.51    1.04
  -1   1   5   26.75    0.98
  -1   1   5   26.63    1.26
   1   1  -5   26.88    1.26
  -1   1   5   22.73    1.26
   1   1  -5   26.97    0.98
   1   1  -5   24.85    1.26
  -1   1   5   26.76    0.99
   1   1  -5   24.25    0.98
   1   1  -5   27.99    1.04
   1   1  -5   26.83    0.95
   1   1  -5   25.89    0.97
  -1   1   5   27.62    0.99
   0  -1   5    7.51    0.32
   0  -1   5    8.27    0.42
   0  -1   5    8.05    0.42
   0  -1   5    7.77    0.34
   0  -1   5    7.96    0.32
   0  -1   5    7.76    0.42
   0  -1  -5    8.46    0.43
   0  -1  -5    7.92    0.37
   0  -1  -5    7.90    0.33
   0  -1  -5    7.74    0.35
   0  -1   5    7.90    0.32
   0  -1   5    7.59    0.32
   0  -1  -5    7.33    0.32
   0  -1  -5    7.91    0.32
   0  -1  -5    8.20    0.43
   0   1   5    8.34    0.32
   0   1   5    7.63    0.32
   0   1  -5    7.58    0.32
   0   1   5    8.37    0.43
   0   1   5    8.00    0.34
   0   1  -5    8.03    0.35
   0   1  -5    7.76    0.32
   0   1   5    8.04    0.31
   0   1  -5    8.02    0.29
   0   1  -5    6.96    0.42
   0   1  -5    7.59    0.32
   0   1   5    7.61    0.32
   0   1  -5    7.73    0.32
   0   1   5    8.02    0.42
   0   1  -5    8.35    0.43
   1  -1   5    4.67    0.20
   1  -1   5    4.48    0.19
  -1  -1  -5    4.11    0.21
   1  -1   5    4.39    0.25
  -1  -1  -5    4.34    0.22
   1  -1   5    4.05    0.20
  -1  -1  -5    4.10    0.22
   1  -1   5    4.34    0.21
  -1   1  -5    4.43    0.18
   1   1   5    4.52    0.26
  -1   1  -5    4.72    0.20
  -1   1  -5    4.78    0.27
  -1   1  -5    4.54    0.22
   1   1   5    4.14    0.18
   1   1   5    4.17    0.20
  -1   1  -5    4.19    0.20
   1   1   5    4.45    0.20
   1   1   5    4.37    0.21
  -1   1  -5    3.87    0.22
  -1   1  -5    3.99    0.20
   1   1   5    4.12    0.25
   1   1   5    4.81    0.27
   2  -1   5   49.18    1.76
   2  -1   5   47.20    1.75
   2  -1   5   49.78    2.25
   2  -1   5   48.24    1.74
  -2  -1  -5   48.43    1.86
   2  -1   5   48.68    2.22
  -2  -1  -5   46.35    1.75
   2  -1   5   52.30    1.85
   2   1   5   49.56    2.22
   2   1   5   52.99    1.85
   2   1   5   48.51    1.75
   2   1   5   48.94    2.24
  -2   1  -5   49.28    1.86
  -2   1  -5   47.86    1.76
   2   1   5   45.63    1.73
  -2   1  -5   41.23    2.22
  -2   1  -5   49.02    1.76
  -2   1  -5   45.73    1.75
   2   1   5   46.86    1.73
  -2   1  -5   46.29    2.24
  -2   1  -5   45.88    1.71
   2   1   5   46.01    1.74
  -2   1  -5   47.83    2.23
  -3  -1  -5    0.03    0.03
   3  -1   5   -0.03    0.04
  -3  -1  -5    0.04    0.04
   3  -1   5    0.05    0.04
   3  -1   5    0.03    0.03
   3  -1   5    0.01    0.03
   3  -1   5    0.04    0.02
   3  -1   5    0.03    0.03
  -3   1  -5    0.03    0.04
   3   1   5    0.07    0.03
  -3   1  -5   -0.03    0.05
   3   1   5   -0.01    0.03
  -3   1  -5    0.00    0.04
   3   1   5    0.00    0.05
   3   1   5   -0.02    0.01
   3   1   5    0.00    0.01
   3   1   5    0.05    0.04
  -3   1  -5    0.02    0.04
   4  -1   5    0.93    0.12
   4  -1   5    0.81    0.08
  -4  -1  -5    0.84    0.10
   4  -1   5    0.90    0.09
   4  -1   5    0.86    0.08
   4  -1   5    0.89    0.06
  -4  -1  -5    0.94    0.11
  -4   1  -5    1.09    0.10
   4   1   5    0.94    0.07
   4   1   5    0.92    0.09
  -4   1  -5    0.98    0.10
   4   1   5    1.06    0.13
  -4   1  -5    1.09    0.12
   4   1   5    0.98    0.07
   5  -1   5    8.98    0.46
   5  -1   5    8.58    0.37
  -5  -1  -5    8.56    0.41
   5  -1   5    8.48    0.37
   5  -1   5    8.78    0.34
  -5  -1  -5    8.37    0.40
  -5   1  -5    9.17    0.41
   5   1   5    9.14    0.35
  -5   1  -5    8.05    0.40
   5   1   5    8.57    0.45
   5   1   5    9.04    0.35
   5   1   5    8.28    0.48
   6  -1   5    1.36    0.08
  -6  -1  -5    1.37    0.13
   6  -1   5    1.40    0.11
  -6  -1  -5    1.48    0.16
   6  -1   5    1.52    0.11
  -6   1  -5    1.37    0.15
  -6   1  -5    1.42    0.13
   6   1   5    1.47    0.08
   6   1   5    1.23    0.16
   6   1   5    1.40    0.12
   6   1   5    1.44    0.08
   7  -1   5    5.10    0.24
   7  -1   5    4.70    0.24
  -7  -1  -5    5.65    0.31
  -7  -1  -5    5.21    0.29
   7   1   5    4.85    0.30
  -7   1  -5    5.29    0.29
  -7   1  -5    5.52    0.31
   7   1   5    5.11    0.34
   8  -1   5    6.45    0.28
  -8  -1  -5    6.03    0.35
  -8  -1  -5    5.46    0.32
   8  -1   5    6.33    0.28
   8   1   5    5.97    0.35
  -8   1  -5    6.32    0.34
  -8   1  -5    6.26    0.35
  -9  -1  -5    0.49    0.10
   9  -1   5    0.58    0.06
   9  -1   5    0.59    0.06
  -9  -1  -5    0.50    0.13
   9  -1   5    0.48    0.05
  -9   1  -5    0.42    0.10
  -9   1  -5    0.44    0.13
   9   1   5    0.63    0.10
 -10  -2   5    1.67    0.15
  10  -2  -5    1.69    0.10
  10  -2  -5    1.66    0.11
  10   2  -5    1.68    0.14
 -10   2   5    1.53    0.16
  10   2  -5    1.65    0.15
   9  -2  -5    0.00    0.05
   9  -2  -5   -0.02    0.03
  -9  -2   5    0.05    0.05
   9   2  -5    0.06    0.06
   9   2  -5   -0.01    0.05
  -9   2   5    0.04    0.06
   8  -2  -5    2.56    0.12
  -8  -2   5    2.67    0.17
   8  -2  -5    2.76    0.14
   8  -2  -5    2.62    0.16
   8   2  -5    2.78    0.19
  -8   2   5    2.65    0.20
  -8   2   5    3.01    0.20
   8   2  -5    2.64    0.19
   7  -2  -5   21.75    0.81
   7  -2  -5   21.13    0.80
   7  -2  -5   21.62    0.83
  -7  -2   5   20.29    0.86
   7   2  -5   21.07    1.03
   7   2  -5   22.20    1.02
  -7   2   5   21.46    0.94
  -7   2   5   21.63    0.89
   6  -2  -5   38.65    1.39
   6  -2  -5   35.62    1.41
  -6  -2   5   37.97    1.47
   6  -2  -5   38.17    1.25
   6  -2  -5   37.90    1.39
  -6   2   5   37.72    1.49
  -6   2   5   36.87    1.58
   6   2  -5   38.06    1.76
   6   2  -5   38.41    1.77
  -5  -2   5   39.12    1.52
   5  -2  -5   39.22    1.29
   5  -2  -5   36.51    1.43
   5  -2  -5   40.51    1.87
   5  -2  -5   40.14    1.44
   5  -2  -5   39.50    1.46
   5  -2  -5   39.88    1.86
   5   2  -5   40.09    1.83
  -5   2   5   38.94    1.54
  -5   2   5   39.63    1.63
   5   2  -5   38.94    1.82
  -5   2   5   37.30    1.47
   4  -2  -5   31.06    1.25
   4  -2  -5   31.81    1.16
  -4  -2   5   31.17    1.23
   4  -2  -5   32.07    1.50
  -4  -2   5   30.67    1.22
   4  -2  -5   30.94    1.18
  -4  -2   5   32.11    1.04
   4  -2  -5   31.14    1.16
   4  -2  -5   31.56    1.51
  -4   2   5   30.42    1.24
  -4   2   5   29.31    1.31
   4   2  -5   32.18    1.29
  -4   2   5   34.26    1.52
   4   2  -5   30.93    1.47
   4   2  -5   31.05    1.48
  -4   2   5   32.00    1.19
   3  -2  -5    9.90    0.53
   3  -2  -5    9.65    0.39
   3  -2  -5   10.36    0.53
  -3  -2   5   10.34    0.42
  -3  -2   5    9.88    0.35
   3  -2  -5    9.76    0.39
   3  -2  -5    9.60    0.40
  -3  -2   5    9.53    0.41
   3  -2  -5    9.43    0.43
   3   2  -5    9.36    0.36
   3   2  -5    9.82    0.50
   3   2  -5    9.66    0.36
  -3   2   5    9.40    0.45
  -3   2   5    9.24    0.42
   3   2  -5   10.11    0.36
  -3   2   5   10.85    0.54
  -3   2   5    9.50    0.41
   3   2  -5    9.86    0.43
  -3   2   5    9.63    0.40
  -3   2   5   10.23    0.51
   3   2  -5   10.36    0.50
   2  -2  -5  157.55    5.50
   2  -2  -5  159.37    6.14
   2  -2  -5  147.33    6.99
  -2  -2   5  159.97    5.51
  -2  -2   5  148.59    5.80
   2  -2  -5  148.34    5.51
  -2  -2   5  153.12    4.97
  -2  -2   5  153.69    5.80
   2  -2  -5  159.90    5.28
   2  -2  -5  151.68    5.81
   2  -2  -5  144.75    6.99
  -2   2   5  157.99    5.51
  -2   2   5  146.47    5.52
  -2   2   5  146.14    5.51
  -2   2   5  158.61    5.50
  -2   2   5  153.46    6.14
   2   2  -5  154.91    5.27
   2   2  -5  149.78    5.48
   2   2  -5  141.96    6.97
   2   2  -5  150.50    6.97
  -2   2   5  160.76    5.81
   2   2  -5  144.43    6.12
  -2   2   5  172.82    7.00
   2   2  -5  152.78    5.52
  -2   2   5  157.07    6.98
   1  -2  -5   33.86    1.39
  -1  -2   5   34.29    1.23
   1  -2  -5   32.04    1.58
   1  -2  -5   33.43    1.19
   1  -2  -5   33.35    1.31
  -1  -2   5   34.12    1.31
   1  -2  -5   32.63    1.23
  -1  -2   5   31.62    1.11
   1  -2  -5   33.93    1.24
  -1   2   5   34.40    1.31
  -1   2   5   34.31    1.24
  -1   2   5   34.32    1.23
  -1   2   5   32.44    1.59
  -1   2   5   33.19    1.24
  -1   2   5   31.72    1.24
   1   2  -5   32.56    1.57
   1   2  -5   33.21    1.23
   1   2  -5   34.58    1.30
  -1   2   5   35.99    1.58
   1   2  -5   33.21    1.09
   1   2  -5   35.18    1.23
   1   2  -5   33.61    1.22
   1   2  -5   33.07    1.22
   1   2  -5   34.10    1.19
  -1   2   5   31.45    1.38
   0  -2  -5  120.34    4.56
   0  -2   5  120.24    4.32
   0  -2  -5  124.52    4.32
   0  -2   5  121.40    3.90
   0  -2  -5  122.70    4.15
   0  -2  -5  119.80    4.82
   0  -2   5  124.12    4.32
   0  -2   5  125.96    4.55
   0   2   5  122.21    4.31
   0   2   5  113.71    5.47
   0   2  -5  123.70    4.31
   0   2   5  118.29    4.31
   0   2  -5  123.02    4.15
   0   2  -5  119.72    4.55
   0   2   5  124.66    4.31
   0   2   5  111.92    4.31
   0   2   5  113.95    5.48
   0   2  -5  120.43    4.32
   0   2  -5  106.77    4.30
   0   2  -5  117.44    5.47
   0   2  -5  119.88    5.48
   0   2   5  123.52    4.55
  -1  -2  -5    5.24    0.21
   1  -2   5    4.86    0.23
   1  -2   5    4.77    0.24
  -1  -2  -5    5.35    0.26
   1  -2   5    4.89    0.20
   1  -2   5    4.97    0.30
  -1  -2  -5    4.30    0.24
  -1  -2  -5    4.64    0.23
   1  -2   5    4.78    0.22
   1  -2   5    5.20    0.22
   1  -2   5    4.99    0.28
  -1   2  -5    4.74    0.22
  -1   2  -5    5.32    0.22
  -1   2  -5    5.03    0.24
  -1   2  -5    5.01    0.23
   1   2   5    5.10    0.22
   1   2   5    5.05    0.20
  -1   2  -5    4.61    0.29
   1   2   5    5.02    0.20
  -1   2  -5    5.03    0.30
   1   2   5    5.44    0.23
   1   2   5    4.82    0.22
  -1   2  -5    4.99    0.23
   1   2   5    4.93    0.29
   1   2   5    5.06    0.29
  -1   2  -5    5.07    0.20
  -2  -2  -5   11.90    0.48
   2  -2   5   12.05    0.48
  -2  -2  -5   11.71    0.51
  -2  -2  -5   11.24    0.46
   2  -2   5   12.64    0.60
   2  -2   5   12.32    0.48
   2  -2   5   11.07    0.43
   2  -2   5   11.84    0.50
   2  -2   5   12.45    0.46
  -2   2  -5   12.59    0.62
   2   2   5   11.62    0.46
   2   2   5   12.25    0.60
  -2   2  -5   11.89    0.61
  -2   2  -5   12.77    0.62
  -2   2  -5   11.47    0.43
  -2   2  -5   12.34    0.48
   2   2   5   12.02    0.44
   2   2   5   11.96    0.46
  -2   2  -5   11.81    0.51
   2   2   5   11.47    0.44
  -2   2  -5   11.43    0.48
   2   2   5   12.20    0.61
  -2   2  -5   11.63    0.47
  -2   2  -5   11.36    0.48
   3  -2   5    9.35    0.38
   3  -2   5    8.71    0.36
  -3  -2  -5    8.81    0.39
   3  -2   5    9.36    0.38
   3  -2   5    8.90    0.39
   3  -2   5    8.72    0.47
  -3  -2  -5   10.64    0.41
   3  -2   5    9.29    0.50
  -3   2  -5    8.77    0.39
   3   2   5    8.71    0.35
   3   2   5    8.38    0.48
   3   2   5    8.59    0.46
  -3   2  -5    9.29    0.38
   3   2   5    8.61    0.35
  -3   2  -5    8.84    0.40
  -4  -2  -5    1.04    0.11
   4  -2   5    0.96    0.07
   4  -2   5    1.11    0.10
  -4  -2  -5    0.93    0.11
   4   2   5    1.05    0.12
  -4   2  -5    0.90    0.10
   4   2   5    1.03    0.09
   4   2   5    0.96    0.06
   4   2   5    1.00    0.06
   4   2   5    1.03    0.06
  -4   2  -5    0.89    0.10
  -4   2  -5    0.87    0.11
   5  -2   5    1.04    0.10
   5  -2   5    0.76    0.06
  -5  -2  -5    0.85    0.12
  -5  -2  -5    0.79    0.10
  -5   2  -5    0.93    0.10
  -5   2  -5    0.78    0.11
   5   2   5    0.88    0.09
   5   2   5    0.93    0.12
  -5   2  -5    0.76    0.10
   6  -2   5    3.45    0.19
   6  -2   5    3.37    0.16
  -6  -2  -5    3.51    0.23
  -6  -2  -5    3.28    0.21
  -6   2  -5    3.18    0.23
   6   2   5    3.35    0.24
  -6   2  -5    3.24    0.21
   6   2   5    3.33    0.21
  -7  -2  -5    2.02    0.16
  -7  -2  -5    2.29    0.20
   7  -2   5    2.00    0.11
   7  -2   5    2.03    0.14
   7   2   5    2.04    0.19
  -7   2  -5    2.03    0.17
   7   2   5    2.06    0.15
  -7   2  -5    1.67    0.17
   8  -2   5    0.09    0.06
  -8  -2  -5    0.06    0.07
  -8  -2  -5   -0.05    0.08
   8   2   5    0.02    0.08
  -8   2  -5    0.09    0.09
  -8   2  -5    0.05    0.07
   8   2   5    0.00    0.05
  -9  -2  -5    3.18    0.26
   9  -2   5    3.35    0.19
  -9  -2  -5    3.10    0.23
   9  -2   5    3.24    0.19
   9   2   5    3.22    0.26
  -9   2  -5    3.23    0.23
  -9   2  -5    3.45    0.26
   9   2   5    3.16    0.22
  10  -3  -5   31.63    1.17
 -10  -3   5   29.94    1.25
  10  -3  -5   31.99    1.19
 -10   3   5   30.53    1.30
  -9  -3   5   12.66    0.56
   9  -3  -5   12.46    0.48
   9  -3  -5   12.97    0.52
  -9   3   5   12.99    0.60
   8  -3  -5   16.60    0.62
   8  -3  -5   15.18    0.60
  -8  -3   5   15.45    0.65
  -8   3   5   16.84    0.70
   8   3  -5   15.05    0.74
   8   3  -5   14.76    0.73
  -7  -3   5   16.40    0.70
   7  -3  -5   16.83    0.66
   7  -3  -5   17.14    0.59
  -7   3   5   17.37    0.79
   7   3  -5   16.82    0.82
  -7   3   5   18.07    0.74
   7   3  -5   17.41    0.81
  -6  -3   5    5.34    0.26
   6  -3  -5    5.58    0.25
   6  -3  -5    6.04    0.23
  -6   3   5    5.72    0.29
   6   3  -5    5.82    0.29
   6   3  -5    5.64    0.30
  -6   3   5    5.37    0.28
  -6   3   5    5.66    0.32
   5  -3  -5   10.58    0.38
  -5  -3   5   10.10    0.44
   5  -3  -5   11.07    0.43
   5  -3  -5   10.65    0.43
   5   3  -5   10.37    0.52
  -5   3   5   10.44    0.50
  -5   3   5   10.20    0.45
   5   3  -5   10.82    0.52
  -5   3   5   10.24    0.47
   4  -3  -5    3.14    0.15
  -4  -3   5    2.77    0.15
   4  -3  -5    2.77    0.15
   4  -3  -5    2.76    0.17
  -4  -3   5    2.86    0.11
  -4  -3   5    2.84    0.16
   4   3  -5    3.02    0.15
  -4   3   5    2.81    0.17
  -4   3   5    2.98    0.17
   4   3  -5    3.10    0.18
  -4   3   5    2.48    0.18
   4   3  -5    3.01    0.18
   3  -3  -5   16.49    0.64
   3  -3  -5   16.46    0.64
   3  -3  -5   17.34    0.70
  -3  -3   5   17.16    0.56
   3  -3  -5   16.89    0.84
  -3  -3   5   16.82    0.67
   3  -3  -5   16.01    0.84
  -3  -3   5   16.91    0.68
  -3   3   5   16.82    0.65
  -3   3   5   16.60    0.74
  -3   3   5   17.42    0.83
   3   3  -5   16.92    0.60
  -3   3   5   15.33    0.65
  -3   3   5   16.86    0.69
   3   3  -5   16.31    0.81
  -3   3   5   17.08    0.66
   3   3  -5   17.57    0.70
   3   3  -5   16.67    0.81
  -3   3   5   15.98    0.85
   2  -3  -5   28.58    1.06
  -2  -3   5   29.26    1.12
   2  -3  -5   31.17    1.38
  -2  -3   5   29.17    0.95
   2  -3  -5   28.14    1.13
   2  -3  -5   28.48    1.06
   2  -3  -5   28.42    1.07
  -2  -3   5   25.58    1.11
  -2   3   5   30.25    1.36
  -2   3   5   27.79    1.07
  -2   3   5   30.88    1.38
  -2   3   5   29.02    1.07
   2   3  -5   27.81    1.03
  -2   3   5   27.21    1.13
   2   3  -5   29.15    1.35
   2   3  -5   28.23    1.01
  -2   3   5   27.41    1.20
   2   3  -5   29.54    1.34
   2   3  -5   27.57    1.03
  -2   3   5   27.26    1.07
  -1  -3   5   10.27    0.40
   1  -3  -5   10.48    0.44
   1  -3  -5    9.61    0.40
  -1  -3   5   10.60    0.36
   1  -3  -5   10.21    0.40
  -1  -3   5    9.62    0.43
   1   3  -5   10.02    0.39
  -1   3   5    9.35    0.41
  -1   3   5   10.45    0.41
   1   3  -5   10.62    0.53
   1   3  -5   10.55    0.40
   1   3  -5   10.24    0.38
  -1   3   5   10.51    0.44
  -1   3   5    9.36    0.47
  -1   3   5   10.04    0.52
  -1   3   5   10.62    0.39
  -1   3   5   10.43    0.40
   1   3  -5   10.55    0.52
   0  -3   5    4.55    0.18
   0  -3  -5    4.18    0.21
   0  -3  -5    4.52    0.23
   0  -3   5    4.39    0.22
   0  -3   5    4.76    0.20
   0  -3  -5    4.56    0.19
   0   3   5    4.50    0.18
   0   3   5    4.71    0.24
   0   3   5    4.48    0.20
   0   3  -5    4.47    0.20
   0   3   5    4.56    0.28
   0   3  -5    4.71    0.21
   0   3  -5    4.55    0.28
   0   3   5    4.66    0.22
   0   3  -5    4.58    0.21
   0   3  -5    4.40    0.19
   0   3  -5    4.47    0.26
   0   3   5    4.07    0.20
   0   3   5    4.23    0.26
   0   3  -5    4.39    0.20
   0   3   5    4.44    0.18
   0   3  -5    4.71    0.19
   1  -3   5    3.09    0.17
   1  -3   5    2.92    0.14
  -1  -3  -5    3.41    0.15
  -1  -3  -5    2.98    0.17
  -1  -3  -5    3.02    0.17
   1  -3   5    3.19    0.15
  -1   3  -5    3.47    0.22
   1   3   5    2.98    0.15
  -1   3  -5    2.96    0.17
   1   3   5    3.12    0.20
  -1   3  -5    3.16    0.15
  -1   3  -5    2.88    0.18
   1   3   5    3.54    0.21
  -1   3  -5    3.54    0.23
  -1   3  -5    3.45    0.21
  -1   3  -5    3.07    0.16
   1   3   5    2.95    0.14
  -1   3  -5    3.03    0.16
   2  -3   5   89.33    3.18
   2  -3   5   88.73    4.02
  -2  -3  -5   90.20    3.36
   2  -3   5   82.29    2.88
  -2  -3  -5   86.87    3.08
   2  -3   5   88.70    3.35
   2   3   5   90.65    4.02
  -2   3  -5   89.64    3.19
   2   3   5   88.75    3.15
  -2   3  -5   91.76    2.87
  -2   3  -5   88.78    3.36
  -2   3  -5   87.78    4.04
  -2   3  -5   89.54    3.17
  -2   3  -5   85.18    3.08
  -2   3  -5   88.05    3.20
   2   3   5   81.79    3.15
   2   3   5   83.14    4.02
  -2   3  -5   89.89    4.04
   3  -3   5    2.66    0.14
   3  -3   5    2.53    0.15
   3  -3   5    2.52    0.13
  -3  -3  -5    2.34    0.17
  -3  -3  -5    2.61    0.16
  -3   3  -5    2.51    0.16
  -3   3  -5    2.77    0.16
  -3   3  -5    2.46    0.17
   3   3   5    2.63    0.17
   3   3   5    2.99    0.19
   4  -3   5    1.30    0.11
  -4  -3  -5    1.10    0.12
   4  -3   5    1.23    0.08
  -4  -3  -5    1.02    0.11
   4  -3   5    1.25    0.10
   4   3   5    1.31    0.13
  -4   3  -5    1.30    0.13
  -4   3  -5    1.79    0.13
  -4   3  -5    1.67    0.12
   4   3   5    1.08    0.10
  -5  -3  -5   17.40    0.74
   5  -3   5   17.68    0.68
  -5  -3  -5   17.79    0.72
  -5   3  -5   17.54    0.72
   5   3   5   17.33    0.84
  -5   3  -5   18.05    0.75
  -5   3  -5   16.90    0.71
   5   3   5   18.12    0.87
  -6  -3  -5    6.37    0.32
  -6  -3  -5    6.36    0.33
   6  -3   5    6.09    0.26
   6   3   5    5.62    0.32
  -6   3  -5    6.08    0.33
  -6   3  -5    6.07    0.31
   6   3   5    5.91    0.35
  -6   3  -5    6.16    0.32
   7  -3   5    0.52    0.06
  -7  -3  -5    0.43    0.11
  -7  -3  -5    0.44    0.09
   7   3   5    0.44    0.09
  -7   3  -5    0.59    0.09
  -7   3  -5    0.52    0.11
   7   3   5    0.43    0.07
   8  -3   5    5.64    0.24
  -8  -3  -5    6.42    0.35
  -8  -3  -5    5.77    0.32
  -8   3  -5    5.39    0.33
   8   3   5    5.60    0.31
   8   3   5    5.77    0.34
  -9  -4   5   10.67    0.48
   9  -4  -5   11.00    0.44
  -8  -4   5    4.70    0.24
   8  -4  -5    4.68    0.23
   7  -4  -5   17.74    0.63
  -7  -4   5   17.66    0.73
   7  -4  -5   17.66    0.70
  -7   4   5   17.85    0.74
  -7   4   5   18.67    0.78
   6  -4  -5    2.81    0.16
   6  -4  -5    2.87    0.14
  -6  -4   5    2.88    0.16
  -6   4   5    3.11    0.22
  -6   4   5    2.93    0.19
  -6   4   5    2.99    0.19
  -5  -4   5   11.92    0.49
   5  -4  -5   11.80    0.47
  -5   4   5   12.03    0.52
  -5   4   5   11.37    0.50
   5   4  -5   11.52    0.55
   5   4  -5   11.90    0.55
  -5   4   5   11.51    0.56
  -4  -4   5    0.55    0.06
   4  -4  -5    0.34    0.07
   4  -4  -5    0.57    0.06
  -4   4   5    0.49    0.08
   4   4  -5    0.55    0.07
   4   4  -5    0.44    0.05
  -4   4   5    0.49    0.07
  -4   4   5    0.44    0.07
  -3  -4   5   10.56    0.44
   3  -4  -5   10.43    0.46
   3  -4  -5   10.39    0.42
   3   4  -5   10.81    0.45
  -3   4   5   10.09    0.43
   3   4  -5   10.31    0.52
  -3   4   5   10.81    0.58
   3   4  -5   10.27    0.51
  -3   4   5   10.26    0.44
  -3   4   5   11.24    0.44
  -3   4   5   10.40    0.46
  -2  -4   5    0.13    0.03
  -2  -4   5    0.14    0.04
   2  -4  -5    0.04    0.04
  -2  -4   5    0.08    0.04
   2  -4  -5    0.09    0.03
  -2   4   5    0.02    0.04
  -2   4   5    0.06    0.04
  -2   4   5    0.06    0.04
   2   4  -5    0.25    0.06
  -2   4   5    0.09    0.05
  -2   4   5    0.03    0.05
   2   4  -5    0.16    0.04
  -2   4   5    0.01    0.04
   2   4  -5    0.09    0.04
  -2   4   5    0.09    0.05
  -1  -4   5    2.88    0.13
   1  -4  -5    2.70    0.14
   1  -4  -5    2.83    0.17
  -1  -4   5    2.82    0.16
  -1   4   5    2.71    0.18
   1   4  -5    3.13    0.19
  -1   4   5    2.71    0.15
   1   4  -5    2.72    0.15
  -1   4   5    2.76    0.13
  -1   4   5    2.93    0.12
   1   4  -5    2.86    0.12
   1   4  -5    3.09    0.20
  -1   4   5    3.06    0.17
   1   4  -5    2.73    0.12
  -1   4   5    2.99    0.21
  -1   4   5    2.82    0.18
  -1   4   5    2.74    0.13
  -1   4   5    2.83    0.15
   0  -4  -5   29.55    1.07
   0  -4   5   30.25    1.07
   0  -4  -5   28.12    1.05
   0  -4  -5   28.39    1.14
   0  -4   5   27.26    1.13
   0  -4   5   30.23    0.97
   0   4   5   29.29    1.07
   0   4  -5   28.53    1.05
   0   4   5   29.67    1.39
   0   4  -5   28.98    1.05
   0   4   5   27.38    1.36
   0   4  -5   31.32    1.39
   0   4   5   28.24    1.06
   0   4  -5   30.12    1.37
   0   4   5   28.57    1.04
   0   4  -5   29.90    1.06
   0   4  -5   26.64    1.05
   0   4   5   28.03    1.04
   0   4  -5   28.16    1.07
   0   4   5   28.67    1.22
  -1  -4  -5   25.48    1.03
   1  -4   5   26.73    0.97
   1  -4   5   25.67    0.88
   1  -4   5   23.00    1.02
  -1  -4  -5   25.33    0.96
  -1   4  -5   26.16    0.96
  -1   4  -5   28.07    1.24
  -1   4  -5   26.32    1.25
  -1   4  -5   26.48    0.97
   1   4   5   23.79    0.94
  -1   4  -5   27.35    1.25
  -1   4  -5   27.28    0.96
   1   4   5   27.65    1.24
   1   4   5   24.77    1.22
  -1   4  -5   24.86    0.95
   1   4   5   25.67    0.94
  -1   4  -5   24.15    0.97
  -2  -4  -5   39.14    1.51
   2  -4   5   42.22    1.54
  -2  -4  -5   40.27    1.63
   2  -4   5   41.44    1.63
   2  -4   5   43.19    1.41
  -2   4  -5   41.86    1.53
  -2   4  -5   40.93    1.51
   2   4   5   42.08    1.95
   2   4   5   42.71    1.95
  -2   4  -5   44.35    1.97
  -2   4  -5   41.35    1.97
   2   4   5   42.35    1.94
  -2   4  -5   42.64    1.55
  -2   4  -5   40.79    1.56
   3  -4   5    0.03    0.03
   3  -4   5    0.06    0.04
  -3  -4  -5    0.08    0.06
  -3  -4  -5    0.00    0.05
  -3   4  -5    0.05    0.05
  -3   4  -5    0.06    0.06
   3   4   5    0.00    0.04
   3   4   5    0.03    0.04
  -4  -4  -5    1.24    0.13
   4  -4   5    1.33    0.09
   4  -4   5    1.58    0.11
  -4  -4  -5    1.35    0.12
   4  -4   5    1.61    0.12
  -4   4  -5    1.33    0.12
   4   4   5    1.39    0.12
  -4   4  -5    1.66    0.15
   4   4   5    1.36    0.11
   5  -4   5   46.50    1.74
  -5  -4  -5   46.05    1.73
   5  -4   5   48.59    1.60
  -5  -4  -5   46.53    1.85
  -5   4  -5   47.98    1.80
  -5   4  -5   47.92    1.74
   5   4   5   47.64    2.17
   5   4   5   47.54    2.19
  -6  -4  -5    5.40    0.30
   6  -4   5    5.17    0.24
  -6  -4  -5    5.40    0.29
   6  -4   5    5.37    0.24
   6   4   5    5.32    0.30
  -6   4  -5    5.17    0.30
   6   4   5    5.19    0.28
  -6   4  -5    5.49    0.31
  -7  -4  -5    6.65    0.36
  -7  -4  -5    6.83    0.34
   7  -4   5    6.35    0.29
  -7   4  -5    6.60    0.36
   7   4   5    6.19    0.33
   7   4   5    6.70    0.35
  -7   4  -5    6.76    0.36
  -8  -4  -5    0.39    0.12
  -8  -4  -5    0.17    0.08
   8  -4   5    0.33    0.05
   8   4   5    0.24    0.04
  -8   4  -5    0.28    0.11
  -9  -5   5   14.15    0.61
   9  -5  -5   14.91    0.59
  -8  -5   5   15.15    0.63
   8  -5  -5   14.34    0.61
  -8   5   5   15.87    0.67
   7  -5  -5    0.11    0.05
  -7  -5   5    0.05    0.04
  -7   5   5    0.08    0.07
   6  -5  -5    1.64    0.12
   6  -5  -5    1.61    0.10
  -6  -5   5    1.72    0.11
  -6   5   5    1.58    0.14
   5  -5  -5   61.16    2.20
  -5  -5   5   58.93    2.30
  -5   5   5   58.10    2.49
  -5   5   5   61.49    2.23
   4  -5  -5   11.70    0.47
  -4  -5   5   11.54    0.48
   4  -5  -5   11.92    0.52
  -4   5   5   11.65    0.56
   4   5  -5   11.65    0.54
  -4   5   5   11.18    0.48
   3  -5  -5    1.03    0.10
   3  -5  -5    1.13    0.08
  -3  -5   5    1.08    0.09
  -3   5   5    0.92    0.09
  -3   5   5    1.05    0.10
   3   5  -5    0.91    0.09
  -3   5   5    1.19    0.10
   3   5  -5    0.99    0.08
  -3   5   5    0.87    0.11
   2  -5  -5   40.77    1.52
   2  -5  -5   38.62    1.62
  -2  -5   5   40.59    1.60
  -2   5   5   43.08    1.96
   2   5  -5   41.68    1.92
   2   5  -5   42.62    1.46
  -2   5   5   42.57    1.53
   2   5  -5   37.45    1.90
  -2   5   5   42.42    1.53
  -2   5   5   42.47    1.93
  -2   5   5   41.93    1.51
  -2   5   5   40.02    1.72
   1  -5  -5    1.06    0.10
  -1  -5   5    1.24    0.10
   1   5  -5    1.33    0.11
  -1   5   5    1.36    0.09
  -1   5   5    1.59    0.15
  -1   5   5    1.18    0.11
  -1   5   5    1.17    0.09
   1   5  -5    1.48    0.12
  -1   5   5    1.17    0.06
   1   5  -5    1.34    0.13
  -1   5   5    1.22    0.07
  -1   5   5    1.06    0.12
   0  -5   5    3.37    0.19
   0  -5  -5    3.43    0.20
   0   5   5    3.86    0.25
   0   5  -5    4.53    0.26
   0   5   5    3.69    0.16
   0   5  -5    3.53    0.23
   0   5  -5    3.37    0.19
   0   5   5    3.69    0.22
   0   5   5    3.23    0.16
   0   5  -5    3.63    0.16
   0   5  -5    3.58    0.15
   0   5   5    3.84    0.22
  -1  -5  -5   29.51    1.21
   1  -5   5   30.63    1.20
  -1  -5  -5   32.09    1.13
   1  -5   5   30.10    1.04
   1   5   5   31.17    1.29
  -1   5  -5   29.43    1.46
  -1   5  -5   30.95    1.13
  -1   5  -5   30.76    1.12
   1   5   5   29.88    1.43
   1   5   5   29.08    1.45
  -1   5  -5   29.96    1.12
  -1   5  -5   31.14    1.12
  -1   5  -5   31.22    1.47
  -1   5  -5   29.34    1.13
  -1   5  -5   31.47    1.45
  -2  -5  -5   15.27    0.60
  -2  -5  -5   15.30    0.63
   2  -5   5   15.10    0.63
   2  -5   5   15.51    0.55
   2  -5   5   14.55    0.58
  -2   5  -5   15.48    0.60
  -2   5  -5   14.83    0.60
  -2   5  -5   14.14    0.76
  -2   5  -5   15.73    0.58
   2   5   5   14.16    0.74
   2   5   5   14.79    0.74
   2   5   5   14.78    0.73
  -2   5  -5   15.54    0.61
   3  -5   5    3.91    0.21
  -3  -5  -5    3.77    0.22
   3  -5   5    3.70    0.18
   3  -5   5    3.82    0.18
  -3  -5  -5    3.84    0.21
  -3   5  -5    3.56    0.23
  -3   5  -5    3.37    0.20
  -3   5  -5    3.54    0.20
   3   5   5    3.56    0.21
   3   5   5    3.61    0.21
   4  -5   5    6.68    0.30
  -4  -5  -5    6.73    0.34
   4  -5   5    6.59    0.33
  -4  -5  -5    6.70    0.33
   4  -5   5    6.79    0.29
   4   5   5    7.00    0.34
   4   5   5    6.94    0.35
  -4   5  -5    6.67    0.35
  -4   5  -5    7.27    0.34
   5  -5   5    0.35    0.07
   5  -5   5    0.30    0.05
  -5  -5  -5    0.31    0.09
  -5  -5  -5    0.49    0.08
   5   5   5    0.32    0.05
   5   5   5    0.33    0.04
  -5   5  -5    0.20    0.08
  -5   5  -5    0.23    0.09
  -6  -5  -5    1.95    0.17
  -6  -5  -5    1.78    0.15
   6  -5   5    1.84    0.12
  -6   5  -5    1.78    0.17
  -6   5  -5    1.81    0.18
  -7  -5  -5    2.93    0.20
   7  -5   5    2.91    0.17
  -7  -5  -5    3.37    0.24
  -7   5  -5    3.07    0.24
  -7   5  -5    2.82    0.23
   8  -5   5    3.97    0.20
  -8  -5  -5    3.74    0.27
  -8   5  -5    3.56    0.27
  -8  -6   5    1.06    0.10
   8  -6  -5    1.12    0.11
  -8   6   5    0.88    0.13
  -7  -6   5    1.35    0.11
   7  -6  -5    1.42    0.12
  -7   6   5    1.56    0.15
  -6  -6   5   47.57    1.85
   6  -6  -5   48.07    1.62
   6  -6  -5   48.03    1.79
  -6   6   5   48.55    1.82
  -5  -6   5    4.22    0.22
   5  -6  -5    4.53    0.23
  -5   6   5    4.81    0.24
   4  -6  -5   18.94    0.72
   4  -6  -5   18.44    0.78
  -4  -6   5   17.45    0.73
  -4   6   5   18.37    0.72
  -3  -6   5    6.48    0.29
   3  -6  -5    6.33    0.32
  -3   6   5    6.11    0.29
  -3   6   5    6.37    0.29
  -3   6   5    6.08    0.28
  -3   6   5    6.21    0.35
   3   6  -5    6.67    0.32
   3   6  -5    6.22    0.31
   2  -6  -5   48.43    1.85
  -2  -6   5   46.50    1.82
  -2   6   5   46.55    1.71
   2   6  -5   43.66    2.17
  -2   6   5   50.08    1.74
  -2   6   5   46.55    1.74
  -2   6   5   47.72    1.71
  -2   6   5   48.10    1.97
   2   6  -5   46.08    2.19
  -2   6   5   48.17    2.24
   1  -6  -5    0.20    0.06
  -1  -6   5    0.19    0.05
  -1   6   5    0.17    0.05
   1   6  -5    0.06    0.06
  -1   6   5    0.14    0.06
  -1   6   5    0.06    0.07
   1   6  -5    0.28    0.06
  -1   6   5    0.25    0.05
   1   6  -5    0.15    0.06
  -1   6   5    0.18    0.04
   0  -6  -5   47.71    1.84
   0  -6   5   45.84    1.82
   0   6  -5   46.90    1.70
   0   6   5   47.70    2.18
   0   6  -5   48.39    1.69
   0   6  -5   44.09    2.19
   0   6   5   45.62    2.21
   0   6  -5   47.84    1.69
   0   6   5   47.15    1.69
   0   6   5   46.15    1.95
   0   6  -5   49.10    2.21
  -1  -6  -5    0.30    0.06
  -1  -6  -5    0.32    0.07
   1  -6   5    0.33    0.06
  -1   6  -5    0.54    0.09
  -1   6  -5    0.41    0.09
  -1   6  -5    0.38    0.09
  -1   6  -5    0.19    0.07
  -1   6  -5    0.47    0.06
   1   6   5    0.24    0.07
  -1   6  -5    0.33    0.04
   1   6   5    0.31    0.06
   1   6   5    0.37    0.08
  -2  -6  -5    4.88    0.27
   2  -6   5    5.01    0.26
  -2  -6  -5    4.81    0.26
  -2   6  -5    4.85    0.23
   2   6   5    5.15    0.29
   2   6   5    5.46    0.30
   2   6   5    5.23    0.28
  -2   6  -5    5.57    0.28
  -2   6  -5    5.20    0.23
  -2   6  -5    5.10    0.25
   3  -6   5    0.13    0.05
  -3  -6  -5    0.15    0.06
   3  -6   5    0.13    0.05
  -3  -6  -5    0.12    0.07
  -3   6  -5    0.06    0.05
   3   6   5    0.18    0.04
  -3   6  -5    0.10    0.08
  -3   6  -5    0.33    0.07
   3   6   5    0.19    0.05
  -4  -6  -5    7.68    0.36
   4  -6   5    7.61    0.33
   4  -6   5    7.61    0.33
   4  -6   5    8.29    0.38
  -4  -6  -5    7.77    0.38
  -4   6  -5    7.76    0.36
   4   6   5    7.35    0.37
   4   6   5    7.49    0.37
  -4   6  -5    7.82    0.38
   5  -6   5    0.98    0.10
  -5  -6  -5    0.82    0.13
  -5  -6  -5    1.01    0.11
   5  -6   5    0.86    0.09
  -5   6  -5    0.94    0.12
  -5   6  -5    0.96    0.13
   6  -6   5    9.16    0.40
  -6  -6  -5    9.98    0.47
  -6  -6  -5    9.41    0.44
  -6   6  -5    9.05    0.46
  -6   6  -5    9.04    0.45
  -7  -6  -5    0.96    0.15
   7  -6   5    1.08    0.10
  -7  -6  -5    1.19    0.12
  -7   6  -5    0.90    0.14
  -7   6  -5    1.08    0.16
  -7  -7   5    0.03    0.05
   7  -7  -5    0.04    0.05
  -7   7   5    0.01    0.07
  -6  -7   5    0.43    0.06
   6  -7  -5    0.36    0.07
   6  -7  -5    0.38    0.07
  -6   7   5    0.36    0.09
  -5  -7   5    5.88    0.28
  -5   7   5    6.05    0.29
  -4  -7   5   18.59    0.76
   4  -7  -5   19.32    0.82
  -4   7   5   18.90    0.74
   3  -7  -5    0.45    0.08
  -3  -7   5    0.49    0.06
  -3   7   5    0.47    0.07
  -3   7   5    0.52    0.06
  -3   7   5    0.58    0.08
  -2  -7   5   63.99    2.42
   2  -7  -5   63.65    2.45
  -2   7   5   59.32    2.29
  -2   7   5   58.55    2.95
  -2   7   5   64.25    2.29
  -2   7   5   65.02    2.61
   2   7  -5   65.89    2.89
   2   7  -5   62.04    2.90
   1  -7  -5   25.94    1.12
  -1  -7   5   27.71    1.10
  -1   7   5   27.58    1.02
  -1   7   5   29.78    1.21
   1   7  -5   29.44    1.32
  -1   7   5   26.45    1.32
   1   7  -5   26.30    1.33
  -1   7   5   29.68    1.37
  -1   7   5   26.68    1.01
   0  -7  -5    2.27    0.17
   0  -7   5    2.30    0.16
   0   7   5    2.75    0.22
   0   7   5    2.71    0.18
   0   7   5    2.65    0.20
   0   7  -5    2.66    0.18
   0   7  -5    2.59    0.19
   0   7  -5    2.86    0.22
  -1  -7  -5   59.16    2.13
   1  -7   5   58.39    2.29
  -1  -7  -5   60.02    2.30
  -1   7  -5   58.50    2.77
   1   7   5   58.17    2.75
   1   7   5   58.88    2.72
  -1   7  -5   59.28    2.77
  -1   7  -5   58.11    2.12
  -1   7  -5   55.92    2.75
   1   7   5   62.44    2.44
  -1   7  -5   59.35    2.13
  -1   7  -5   61.13    2.14
   2  -7   5    3.93    0.23
  -2  -7  -5    4.37    0.24
  -2  -7  -5    4.50    0.25
  -2   7  -5    4.45    0.21
   2   7   5    4.27    0.24
  -2   7  -5    4.31    0.20
   2   7   5    4.34    0.25
  -2   7  -5    4.15    0.25
   2   7   5    4.05    0.25
  -3  -7  -5    1.15    0.14
   3  -7   5    1.21    0.12
  -3  -7  -5    1.11    0.11
  -3   7  -5    0.77    0.12
  -3   7  -5    1.30    0.11
  -3   7  -5    1.00    0.09
   3   7   5    1.19    0.08
   3   7   5    1.20    0.09
  -4  -7  -5    0.76    0.09
  -4  -7  -5    0.75    0.12
   4  -7   5    0.77    0.10
  -4   7  -5    0.84    0.13
  -4   7  -5    0.75    0.10
  -5  -7  -5    1.14    0.14
  -5  -7  -5    1.34    0.13
   5  -7   5    1.19    0.12
  -5   7  -5    1.02    0.12
  -5   7  -5    1.28    0.16
  -6  -7  -5    0.33    0.08
  -6  -7  -5    0.50    0.12
   6  -7   5    0.37    0.07
  -6   7  -5    0.20    0.09
  -6   7  -5    0.31    0.11
  -6  -8   5    2.62    0.15
  -6   8   5    2.64    0.17
  -5  -8   5    2.54    0.15
  -5   8   5    2.44    0.15
  -4  -8   5    0.00    0.04
   4  -8  -5    0.04    0.07
  -4   8   5    0.02    0.04
  -4   8   5    0.03    0.05
  -3  -8   5    8.26    0.38
   3  -8  -5    8.66    0.42
  -3   8   5    8.44    0.37
  -3   8   5    8.69    0.36
  -2  -8   5   14.92    0.62
   2  -8  -5   14.92    0.66
  -2   8   5   15.24    0.57
  -2   8   5   15.07    0.57
   2   8  -5   14.35    0.72
   2   8  -5   14.24    0.72
   1  -8  -5    0.89    0.11
  -1  -8   5    1.02    0.09
  -1   8   5    0.92    0.11
  -1   8   5    0.77    0.14
   1   8  -5    0.88    0.11
   1   8  -5    1.08    0.13
   0  -8  -5    0.44    0.08
   0  -8   5    0.82    0.09
   0   8   5    0.74    0.11
   0   8  -5    0.55    0.10
   0   8   5    0.43    0.11
   0   8   5    0.48    0.08
   0   8  -5    0.41    0.10
   1  -8   5   16.87    0.72
  -1  -8  -5   17.01    0.73
  -1  -8  -5   17.53    0.71
  -1   8  -5   17.51    0.88
   1   8   5   16.12    0.86
   1   8   5   17.70    0.83
  -2  -8  -5    0.81    0.12
  -2  -8  -5    0.87    0.10
   2  -8   5    0.77    0.10
  -2   8  -5    0.87    0.08
  -2   8  -5    0.92    0.08
  -2   8  -5    0.93    0.12
   2   8   5    0.89    0.08
   2   8   5    0.89    0.10
   3  -8   5    0.60    0.10
  -3  -8  -5    0.91    0.13
  -3  -8  -5    0.76    0.10
  -3   8  -5    0.98    0.09
  -3   8  -5    0.77    0.13
  -3   8  -5    0.79    0.09
  -4  -8  -5    1.28    0.15
  -4  -8  -5    1.23    0.12
  -4   8  -5    1.16    0.10
  -4   8  -5    1.19    0.15
  -5  -8  -5    0.86    0.11
  -5  -8  -5    0.87    0.14
  -5   8  -5    0.66    0.13
  -5   8  -5    0.94    0.11
  -5  -9   5    0.12    0.05
  -5   9   5    0.07    0.04
   4  -9  -5    8.48    0.44
  -4  -9   5    8.50    0.37
  -4   9   5    8.57    0.37
  -4   9   5    8.13    0.38
   3  -9  -5    0.66    0.11
  -3  -9   5    0.80    0.08
  -3   9   5    0.64    0.07
  -3   9   5    0.67    0.07
  -2  -9   5    2.82    0.17
   2  -9  -5    3.16    0.21
   2   9  -5    2.79    0.16
  -1  -9   5    4.18    0.22
   1  -9  -5    4.29    0.25
  -1   9   5    3.66    0.30
   1   9  -5    3.73    0.25
   1   9  -5    3.73    0.26
   0  -9  -5    6.09    0.33
   0  -9   5    5.98    0.31
   0   9   5    5.79    0.38
   0   9   5    6.52    0.35
   0   9  -5    6.01    0.38
   0   9  -5    6.29    0.38
  -1  -9  -5    1.90    0.16
  -1  -9  -5    2.14    0.18
   1  -9   5    2.12    0.16
  -1   9  -5    2.10    0.21
   1   9   5    1.92    0.17
   1   9   5    1.93    0.14
  -2  -9  -5    0.67    0.12
   2  -9   5    0.57    0.09
  -2  -9  -5    0.66    0.10
   2   9   5    0.53    0.06
  -2   9  -5    0.60    0.04
   2   9   5    0.57    0.06
  -3  -9  -5    3.58    0.22
  -3  -9  -5    3.73    0.26
   3  -9   5    3.90    0.24
  -3   9  -5    3.79    0.20
  -3   9  -5    3.56    0.18
  -4  -9  -5    1.88    0.15
  -4  -9  -5    1.82    0.19
  -4   9  -5    1.80    0.15
  -4   9  -5    1.98    0.20
   3 -10  -5    1.33    0.15
  -2 -10   5    0.74    0.09
   2 -10  -5    0.91    0.13
  -1 -10   5    1.92    0.14
   1 -10  -5    1.58    0.16
   1  10  -5    1.52    0.14
   1  10  -5    1.60    0.15
  -1  10   5    1.29    0.18
   0 -10   5    0.21    0.07
   0 -10  -5    0.37    0.09
   0  10   5    0.32    0.07
   0  10  -5    0.18    0.09
   0  10  -5    0.19    0.10
   0  10   5    0.19    0.09
   1 -10   5    1.94    0.15
  -1 -10  -5    1.55    0.17
  -1 -10  -5    1.33    0.14
   1  10   5    1.54    0.12
  -1  10  -5    1.54    0.19
   1  10   5    1.35    0.14
  10   0  -6    0.42    0.12
 -10   0   6    0.54    0.10
  -9   0   6    0.96    0.12
   9   0  -6    0.97    0.14
  -8   0   6    0.96    0.11
   8   0  -6    1.06    0.14
  -7   0   6    6.38    0.31
   7   0  -6    6.09    0.36
  -7   0   6    5.71    0.30
   7   0  -6    5.56    0.23
   7   0  -6    5.93    0.37
   7   0  -6    5.78    0.24
  -6   0   6  117.03    4.82
   6   0  -6  133.14    5.80
   6   0  -6  129.75    4.53
  -6   0   6  123.28    5.09
   6   0  -6  130.33    5.81
   6   0  -6  125.82    4.55
  -5   0   6   27.88    1.09
   5   0  -6   28.21    1.01
  -5   0   6   26.96    1.14
   5   0  -6   26.89    0.99
   5   0  -6   25.66    1.31
   5   0  -6   26.24    1.00
   5   0  -6   27.13    0.99
   5   0  -6   27.75    1.32
  -4   0   6    3.65    0.20
   4   0  -6    3.75    0.17
  -4   0   6    3.59    0.19
  -4   0   6    4.14    0.21
   4   0  -6    3.84    0.18
   4   0  -6    3.97    0.16
   4   0  -6    3.44    0.25
   4   0  -6    3.55    0.16
   4   0  -6    3.60    0.13
   4   0  -6    3.72    0.25
   4   0  -6    3.58    0.18
   3   0  -6  512.50   16.84
   3   0  -6  466.40   18.77
   3   0  -6  460.20   15.22
   3   0  -6  469.45   16.15
   3   0  -6  470.92   16.91
   3   0  -6  449.92   16.87
  -3   0   6  460.92   17.76
  -3   0   6  463.74   18.86
   3   0  -6  458.01   16.84
   3   0  -6  471.86   17.74
   3   0  -6  477.09   21.41
  -3   0   6  473.28   16.91
   2   0  -6   62.40    2.16
   2   0  -6   67.23    3.06
   2   0  -6   66.35    2.68
   2   0  -6   66.92    2.40
   2   0  -6   67.03    2.40
  -2   0   6   65.93    2.41
   2   0  -6   63.52    3.06
   2   0  -6   69.81    2.54
  -2   0   6   64.37    3.07
   2   0  -6   67.68    2.40
  -2   0   6   64.65    2.54
   2   0  -6   66.44    2.30
   1   0  -6  225.26    8.35
  -1   0   6  214.22    7.91
   1   0  -6  211.08   10.03
  -1   0   6  216.44   10.04
   1   0  -6  233.02    7.91
   1   0  -6  227.01    7.59
  -1   0   6  225.85    7.93
   1   0  -6  228.66    8.82
  -1   0   6  217.91    8.34
  -1   0   6  229.03   10.03
   1   0  -6  230.41    7.16
   1   0  -6  219.36   10.03
   1   0  -6  202.37    7.90
   1   0  -6  204.16    7.92
  -1   0   6  225.93    7.91
   0   0   6   45.71    1.73
   0   0  -6   45.09    1.48
   0   0   6   44.37    1.64
   0   0   6   46.36    1.63
   0   0  -6   44.03    1.73
   0   0  -6   44.53    1.64
   0   0  -6   43.92    2.09
   0   0   6   44.04    1.63
   0   0  -6   45.52    1.64
   0   0  -6   43.16    1.64
   0   0   6   43.45    2.09
   0   0   6   44.12    1.64
  -1   0  -6   36.96    1.79
  -1   0  -6   38.30    1.39
  -1   0  -6   37.51    1.48
   1   0   6   36.25    1.39
   1   0   6   35.30    1.38
  -1   0  -6   39.92    1.40
   1   0   6   40.24    1.47
   1   0   6   38.72    1.40
  -1   0  -6   40.35    1.79
  -1   0  -6   37.31    1.36
  -1   0  -6   36.56    1.40
   1   0   6   36.64    1.77
   1   0   6   35.74    1.78
   2   0   6    2.18    0.13
   2   0   6    2.13    0.13
  -2   0  -6    2.20    0.13
  -2   0  -6    2.34    0.15
   2   0   6    2.19    0.14
  -2   0  -6    2.35    0.16
   2   0   6    2.16    0.19
   2   0   6    2.37    0.17
   2   0   6    2.21    0.11
  -2   0  -6    2.55    0.19
   3   0   6    3.65    0.23
  -3   0  -6    3.48    0.19
   3   0   6    3.31    0.15
  -3   0  -6    3.41    0.21
   3   0   6    3.41    0.18
   3   0   6    3.90    0.18
   3   0   6    3.57    0.25
   4   0   6    0.03    0.06
   4   0   6    0.10    0.03
   4   0   6    0.20    0.05
   4   0   6    0.05    0.04
   4   0   6    0.04    0.04
  -4   0  -6    0.08    0.07
  -4   0  -6    0.09    0.06
  -5   0  -6   11.14    0.52
  -5   0  -6   11.36    0.52
   5   0   6   12.01    0.47
   5   0   6   11.97    0.48
   5   0   6   11.71    0.43
   5   0   6   11.32    0.59
   6   0   6    7.26    0.31
  -6   0  -6    6.72    0.36
  -6   0  -6    6.95    0.37
   6   0   6    7.17    0.31
  -7   0  -6    2.35    0.19
  -7   0  -6    2.56    0.22
   7   0   6    2.71    0.14
   7   0   6    2.77    0.15
  -8   0  -6    0.56    0.11
  -8   0  -6    0.45    0.12
   8   0   6    0.54    0.05
 -10  -1   6    0.95    0.12
 -10   1   6    1.00    0.13
  10   1  -6    1.00    0.14
  10   1  -6    0.93    0.13
  -9  -1   6    3.61    0.23
   9  -1  -6    3.63    0.17
   9  -1  -6    3.84    0.16
   9   1  -6    4.11    0.27
  -9   1   6    3.60    0.24
   9   1  -6    4.03    0.28
  -8  -1   6    2.89    0.18
   8  -1  -6    2.72    0.15
   8  -1  -6    2.77    0.14
   8   1  -6    2.49    0.22
   8   1  -6    2.87    0.21
  -8   1   6    2.70    0.19
   7  -1  -6    9.19    0.38
   7  -1  -6    8.90    0.52
  -7  -1   6    8.89    0.42
   7  -1  -6    9.24    0.36
   7   1  -6    8.99    0.51
  -7   1   6    8.81    0.42
   7   1  -6    9.44    0.49
  -7   1   6    9.06    0.45
   6  -1  -6    0.23    0.04
  -6  -1   6    0.19    0.06
  -6  -1   6    0.30    0.06
   6  -1  -6    0.23    0.04
   6  -1  -6    0.20    0.08
   6  -1  -6    0.24    0.06
  -6   1   6    0.23    0.07
   6   1  -6    0.29    0.08
   6   1  -6    0.29    0.08
  -6   1   6    0.20    0.07
   5  -1  -6   13.37    0.74
   5  -1  -6   14.06    0.57
   5  -1  -6   13.75    0.55
   5  -1  -6   13.45    0.74
  -5  -1   6   15.49    0.63
   5  -1  -6   15.40    0.49
  -5  -1   6   13.68    0.60
   5  -1  -6   14.55    0.55
   5  -1  -6   14.59    0.48
  -5   1   6   13.95    0.61
   5   1  -6   14.14    0.53
   5   1  -6   14.34    0.53
  -5   1   6   14.88    0.64
   5   1  -6   14.63    0.73
   5   1  -6   12.89    0.72
  -5   1   6   14.53    0.58
   4  -1  -6    0.78    0.09
   4  -1  -6    0.68    0.10
   4  -1  -6    0.91    0.07
   4  -1  -6    0.76    0.07
   4  -1  -6    0.91    0.08
   4  -1  -6    0.76    0.07
  -4  -1   6    0.93    0.09
   4   1  -6    0.85    0.06
  -4   1   6    0.66    0.08
  -4   1   6    0.72    0.08
   4   1  -6    0.89    0.09
  -4   1   6    0.76    0.09
   4   1  -6    0.63    0.09
   4   1  -6    0.85    0.06
   3  -1  -6  286.36   10.43
   3  -1  -6  292.32    9.96
   3  -1  -6  302.82   13.19
  -3  -1   6  286.97   10.99
   3  -1  -6  303.26   10.97
   3  -1  -6  295.85   10.39
  -3  -1   6  288.60   10.42
   3  -1  -6  285.63   10.37
   3  -1  -6  301.38   13.18
   3   1  -6  298.18   13.17
  -3   1   6  254.92   11.57
   3   1  -6  287.15   10.38
  -3   1   6  295.07   10.39
   3   1  -6  279.57   10.45
   3   1  -6  296.90   11.57
   3   1  -6  289.56   10.42
   3   1  -6  295.10   13.17
   3   1  -6  273.71    9.95
   3   1  -6  320.19   10.45
  -3   1   6  269.09   10.42
  -3   1   6  294.95   10.96
   2  -1  -6  196.25    9.57
   2  -1  -6  216.24    7.56
   2  -1  -6  205.90    7.24
  -2  -1   6  210.97    7.96
   2  -1  -6  215.01    7.97
   2  -1  -6  213.17    9.58
  -2  -1   6  210.01    7.57
   2  -1  -6  197.37    7.53
   2  -1  -6  216.03    7.54
  -2   1   6  215.48    8.41
  -2   1   6  227.24    9.59
  -2   1   6  214.93    7.55
   2   1  -6  209.67    9.57
  -2   1   6  190.61    7.57
   2   1  -6  194.56    7.53
   2   1  -6  219.09    7.96
  -2   1   6  211.10    7.96
  -2   1   6  203.31    9.57
   2   1  -6  200.71    6.82
   2   1  -6  208.51    8.40
   2   1  -6  231.09    7.56
   2   1  -6  218.30    9.57
   2   1  -6  207.61    7.56
  -2   1   6  219.15    7.55
   2   1  -6  218.09    7.24
   2   1  -6  202.54    7.53
   1  -1  -6   14.70    0.59
  -1  -1   6   15.07    0.58
   1  -1  -6   15.73    0.77
   1  -1  -6   15.05    0.63
   1  -1  -6   14.78    0.58
  -1  -1   6   14.59    0.62
   1  -1  -6   14.61    0.59
   1  -1  -6   15.30    0.58
  -1   1   6   15.12    0.76
   1   1  -6   15.52    0.76
  -1   1   6   17.17    0.78
   1   1  -6   14.85    0.52
   1   1  -6   14.85    0.58
  -1   1   6   14.73    0.59
  -1   1   6   15.04    0.58
  -1   1   6   15.21    0.59
   1   1  -6   14.90    0.63
   1   1  -6   15.15    0.66
   1   1  -6   15.05    0.58
   1   1  -6   15.33    0.59
  -1   1   6   14.70    0.63
   1   1  -6   14.90    0.57
   1   1  -6   15.88    0.77
   1   1  -6   15.10    0.59
   0  -1  -6  122.88    4.75
   0  -1   6  133.12    5.01
   0  -1   6  128.83    4.76
   0  -1   6  122.09    6.02
   0  -1  -6  131.02    6.03
   0  -1  -6  130.83    4.75
   0  -1   6  129.02    4.76
   0  -1  -6  130.60    4.57
   0  -1   6  132.51    4.75
   0  -1   6  132.81    4.75
   0  -1  -6  129.29    4.76
   0  -1   6  134.44    6.04
   0  -1  -6  134.88    5.02
   0  -1   6  137.12    6.03
   0   1   6  136.43    5.01
   0   1  -6  137.50    6.04
   0   1  -6  131.86    4.74
   0   1  -6  127.80    4.29
   0   1   6  138.38    4.76
   0   1  -6  132.09    4.57
   0   1   6  138.07    6.04
   0   1  -6  130.69    4.76
   0   1  -6  128.10    4.75
   0   1  -6  133.19    6.04
   0   1   6  132.76    4.75
   0   1   6  129.48    6.03
   0   1   6  133.93    4.75
   0   1  -6  135.98    5.02
   1  -1   6   28.68    1.11
   1  -1   6   27.46    1.34
   1  -1   6   29.19    1.06
   1  -1   6   27.14    1.06
  -1  -1  -6   27.22    1.03
  -1  -1  -6   27.33    1.12
  -1  -1  -6   30.70    1.06
   1  -1   6   29.71    1.05
   1   1   6   28.12    1.35
  -1   1  -6   27.33    1.12
   1   1   6   29.40    1.11
  -1   1  -6   27.59    1.05
   1   1   6   28.93    1.04
   1   1   6   27.54    1.05
  -1   1  -6   28.20    1.06
  -1   1  -6   29.06    0.95
  -1   1  -6   29.37    1.36
   1   1   6   27.83    1.34
   1   1   6   29.35    1.34
   1   1   6   26.78    1.05
  -1   1  -6   25.83    1.05
  -1   1  -6   25.17    1.03
   2  -1   6   42.49    2.11
   2  -1   6   45.58    2.09
  -2  -1  -6   43.72    1.75
   2  -1   6   43.46    1.65
   2  -1   6   44.79    1.64
   2  -1   6   46.17    1.74
  -2  -1  -6   44.09    1.65
   2  -1   6   44.03    1.65
  -2  -1  -6   43.26    1.61
  -2   1  -6   45.88    1.66
  -2   1  -6   43.50    2.11
  -2   1  -6   42.34    1.75
   2   1   6   45.56    1.65
   2   1   6   43.87    1.62
  -2   1  -6   48.46    2.11
   2   1   6   48.36    1.73
  -2   1  -6   42.25    1.65
   2   1   6   46.03    2.09
   2   1   6   43.71    2.10
   2   1   6   46.77    1.63
   2   1   6   44.54    1.64
   3  -1   6   15.02    0.59
   3  -1   6   14.99    0.56
   3  -1   6   15.01    0.59
  -3  -1  -6   14.65    0.58
  -3  -1  -6   14.27    0.63
   3  -1   6   14.80    0.73
   3  -1   6   15.43    0.61
  -3   1  -6   14.60    0.60
   3   1   6   15.38    0.73
   3   1   6   15.20    0.57
   3   1   6   14.95    0.76
  -3   1  -6   13.85    0.59
   3   1   6   14.80    0.55
   3   1   6   13.41    0.55
  -3   1  -6   14.92    0.63
   3   1   6   15.00    0.58
  -4  -1  -6   10.25    0.48
   4  -1   6   11.22    0.45
   4  -1   6   11.33    0.43
  -4  -1  -6   10.30    0.50
   4  -1   6   10.78    0.46
  -4   1  -6   10.52    0.48
   4   1   6   11.27    0.56
  -4   1  -6   10.85    0.49
   4   1   6   11.42    0.44
  -4   1  -6   11.77    0.47
   4   1   6   11.53    0.44
   4   1   6   10.55    0.40
   4   1   6   11.22    0.60
   5  -1   6    1.54    0.12
   5  -1   6    1.62    0.09
  -5  -1  -6    1.40    0.14
   5  -1   6    1.59    0.12
  -5  -1  -6    1.51    0.15
   5   1   6    1.37    0.13
   5   1   6    1.36    0.10
  -5   1  -6    1.68    0.15
   5   1   6    1.66    0.18
   5   1   6    1.62    0.10
  -5   1  -6    1.55    0.15
   6  -1   6    0.03    0.05
   6  -1   6   -0.02    0.02
   6  -1   6    0.00    0.04
  -6  -1  -6    0.02    0.07
  -6  -1  -6    0.00    0.08
   6   1   6    0.04    0.03
   6   1   6    0.06    0.05
  -6   1  -6   -0.02    0.06
  -6   1  -6    0.13    0.09
   6   1   6    0.00    0.03
  -7  -1  -6    0.75    0.13
  -7  -1  -6    1.17    0.13
   7  -1   6    0.78    0.09
   7  -1   6    0.77    0.09
  -7   1  -6    0.69    0.11
   7   1   6    0.86    0.11
  -7   1  -6    0.79    0.14
   8  -1   6    0.44    0.07
   8  -1   6    0.46    0.07
  -8  -1  -6    0.36    0.11
  -8  -1  -6    0.33    0.10
  -8   1  -6    0.46    0.10
  -8   1  -6    0.47    0.13
  10  -2  -6    9.72    0.39
  10  -2  -6    9.76    0.38
 -10  -2   6    9.44    0.46
 -10   2   6    9.23    0.49
  10   2  -6    9.42    0.51
  10   2  -6    9.65    0.50
   9  -2  -6   43.12    1.55
   9  -2  -6   41.94    1.53
  -9  -2   6   41.24    1.65
  -9   2   6   41.30    1.68
   9   2  -6   40.22    1.95
   9   2  -6   41.06    1.94
   8  -2  -6   16.52    0.62
  -8  -2   6   15.56    0.68
   8  -2  -6   16.42    0.60
   8  -2  -6   16.77    0.65
   8   2  -6   16.32    0.79
  -8   2   6   15.46    0.71
   8   2  -6   15.57    0.81
   7  -2  -6    3.96    0.21
   7  -2  -6    3.67    0.18
  -7  -2   6    3.51    0.20
   7  -2  -6    3.54    0.17
   7   2  -6    3.38    0.24
  -7   2   6    3.82    0.24
   7   2  -6    3.15    0.22
  -7   2   6    3.68    0.22
   6  -2  -6  163.43    5.72
   6  -2  -6  164.39    5.16
   6  -2  -6  157.78    5.74
  -6  -2   6  157.28    6.04
   6  -2  -6  150.02    5.73
  -6   2   6  166.75    6.07
   6   2  -6  157.15    7.26
   6   2  -6  155.79    7.25
  -6   2   6  160.33    6.41
  -5  -2   6   12.13    0.51
   5  -2  -6   12.37    0.48
   5  -2  -6   12.14    0.50
   5  -2  -6   11.54    0.42
   5  -2  -6   12.01    0.48
   5   2  -6   11.75    0.62
  -5   2   6   11.74    0.53
   5   2  -6   12.93    0.62
  -5   2   6   11.57    0.50
  -5   2   6   12.24    0.56
   4  -2  -6    1.29    0.09
   4  -2  -6    1.24    0.11
   4  -2  -6    1.30    0.09
   4  -2  -6    1.37    0.11
   4  -2  -6    1.31    0.09
  -4  -2   6    1.14    0.10
  -4   2   6    1.22    0.10
   4   2  -6    1.15    0.06
   4   2  -6    1.37    0.10
   4   2  -6    1.19    0.06
   4   2  -6    1.21    0.12
  -4   2   6    1.19    0.11
   4   2  -6    1.20    0.12
  -4   2   6    1.30    0.12
   3  -2  -6    1.04    0.10
  -3  -2   6    0.93    0.09
   3  -2  -6    0.95    0.08
  -3  -2   6    1.24    0.09
   3  -2  -6    1.27    0.09
  -3  -2   6    0.92    0.07
   3  -2  -6    1.28    0.14
   3  -2  -6    1.60    0.14
   3  -2  -6    1.23    0.08
   3  -2  -6    1.08    0.11
  -3   2   6    0.99    0.10
   3   2  -6    1.13    0.12
   3   2  -6    1.12    0.07
   3   2  -6    1.08    0.09
   3   2  -6    1.32    0.12
  -3   2   6    0.97    0.10
   3   2  -6    1.02    0.06
  -3   2   6    1.04    0.10
  -3   2   6    1.09    0.09
  -3   2   6    0.86    0.10
   3   2  -6    1.31    0.07
  -3   2   6    1.09    0.12
  -3   2   6    1.28    0.14
  -2  -2   6    4.04    0.19
   2  -2  -6    4.91    0.19
   2  -2  -6    4.43    0.27
   2  -2  -6    3.71    0.19
   2  -2  -6    4.20    0.20
  -2  -2   6    3.86    0.21
   2  -2  -6    4.04    0.22
  -2  -2   6    3.90    0.17
   2  -2  -6    3.93    0.20
  -2   2   6    4.23    0.23
  -2   2   6    4.09    0.27
   2   2  -6    4.03    0.18
  -2   2   6    4.16    0.26
  -2   2   6    3.79    0.20
   2   2  -6    4.29    0.17
  -2   2   6    4.17    0.21
   2   2  -6    3.73    0.17
   2   2  -6    4.08    0.18
  -2   2   6    4.07    0.20
   2   2  -6    3.88    0.21
   2   2  -6    4.08    0.20
   2   2  -6    3.83    0.25
   2   2  -6    4.63    0.19
  -2   2   6    4.14    0.20
  -2   2   6    4.09    0.22
   2   2  -6    3.97    0.25
  -1  -2   6   23.99    0.81
   1  -2  -6   23.94    0.96
   1  -2  -6   24.78    1.16
   1  -2  -6   23.61    0.87
   1  -2  -6   23.49    0.90
   1  -2  -6   24.10    0.91
  -1  -2   6   24.27    0.89
   1  -2  -6   23.83    0.89
  -1  -2   6   22.27    0.95
   1  -2  -6   24.52    1.16
  -1   2   6   23.03    0.89
   1   2  -6   24.58    0.89
   1   2  -6   23.65    0.89
   1   2  -6   23.68    1.16
   1   2  -6   23.25    0.78
  -1   2   6   21.86    1.01
   1   2  -6   24.28    0.87
   1   2  -6   22.64    1.15
  -1   2   6   24.78    1.15
  -1   2   6   23.98    0.90
  -1   2   6   24.61    0.96
  -1   2   6   24.02    1.17
   1   2  -6   23.68    0.88
  -1   2   6   23.68    0.90
   1   2  -6   25.08    0.95
   1   2  -6   22.37    0.89
   0  -2   6   42.99    1.70
   0  -2  -6   41.62    1.56
   0  -2   6   39.49    1.46
   0  -2  -6   43.43    1.71
   0  -2  -6   42.84    1.61
   0  -2   6   44.87    1.61
   0   2  -6   48.15    2.07
   0   2  -6   42.07    1.60
   0   2   6   44.85    1.70
   0   2   6   41.85    2.05
   0   2  -6   44.94    1.61
   0   2   6   41.11    1.61
   0   2   6   44.38    1.60
   0   2  -6   46.64    1.44
   0   2  -6   45.32    2.05
   0   2   6   43.30    1.61
   0   2   6   47.72    2.07
   0   2  -6   42.46    1.70
   0   2  -6   44.82    1.61
   0   2  -6   43.89    1.61
   0   2  -6   42.42    1.56
  -1  -2  -6   21.46    0.82
  -1  -2  -6   21.45    0.89
   1  -2   6   21.64    0.83
  -1  -2  -6   22.36    0.82
   1  -2   6   22.62    0.82
   1  -2   6   22.57    1.08
   1  -2   6   21.70    0.88
   1  -2   6   22.24    1.05
   1  -2   6   21.78    0.76
  -1   2  -6   22.53    0.75
  -1   2  -6   21.61    0.83
   1   2   6   21.73    0.80
   1   2   6   21.29    1.06
   1   2   6   21.71    0.80
  -1   2  -6   19.86    1.06
  -1   2  -6   21.87    0.83
  -1   2  -6   20.89    0.82
   1   2   6   22.05    0.82
  -1   2  -6   21.99    0.88
  -1   2  -6   22.01    0.82
   1   2   6   22.49    1.07
   1   2   6   20.48    0.82
   1   2   6   22.59    0.87
   2  -2   6   40.98    1.60
  -2  -2  -6   40.16    1.49
   2  -2   6   42.92    1.51
  -2  -2  -6   39.40    1.61
   2  -2   6   37.44    1.52
  -2  -2  -6   41.55    1.52
  -2   2  -6   41.15    1.53
   2   2   6   41.01    1.94
   2   2   6   39.36    1.50
  -2   2  -6   42.55    1.38
   2   2   6   42.05    1.49
   2   2   6   41.37    1.93
  -2   2  -6   43.82    1.95
  -2   2  -6   39.79    1.53
   2   2   6   41.83    1.51
  -2   2  -6   42.00    1.61
   2   2   6   40.23    1.49
  -2   2  -6   42.15    1.49
  -3  -2  -6    2.85    0.19
   3  -2   6    2.91    0.17
   3  -2   6    2.90    0.15
  -3  -2  -6    3.15    0.19
   3   2   6    2.92    0.15
  -3   2  -6    3.08    0.20
   3   2   6    3.07    0.14
   3   2   6    3.03    0.20
   3   2   6    2.95    0.22
  -3   2  -6    2.90    0.18
  -3   2  -6    3.10    0.18
   4  -2   6   43.77    1.56
  -4  -2  -6   43.24    1.56
  -4  -2  -6   43.02    1.68
   4   2   6   44.75    1.55
  -4   2  -6   39.49    1.56
   4   2   6   41.95    2.01
   4   2   6   38.72    1.54
  -4   2  -6   42.58    1.68
   4   2   6   43.41    1.98
  -4   2  -6   43.92    1.60
  -5  -2  -6    1.26    0.13
  -5  -2  -6    1.37    0.14
   5  -2   6    1.35    0.09
   5   2   6    1.31    0.16
  -5   2  -6    1.28    0.14
   5   2   6    1.48    0.13
  -5   2  -6    1.51    0.14
  -5   2  -6    1.58    0.14
  -6  -2  -6    1.05    0.14
  -6  -2  -6    0.84    0.11
   6  -2   6    0.94    0.07
  -6   2  -6    1.12    0.14
   6   2   6    0.91    0.13
  -6   2  -6    0.96    0.12
   6   2   6    1.01    0.10
   7  -2   6    0.53    0.05
  -7  -2  -6    0.43    0.09
  -7  -2  -6    0.45    0.12
   7   2   6    0.49    0.11
  -7   2  -6    0.53    0.12
  -7   2  -6    0.55    0.10
   7   2   6    0.45    0.08
  -8  -2  -6    1.15    0.14
  -8  -2  -6    1.03    0.16
   8  -2   6    1.06    0.11
  -8   2  -6    1.10    0.14
  -8   2  -6    1.35    0.17
   8   2   6    1.16    0.13
   8   2   6    1.40    0.17
   9  -3  -6    0.07    0.04
   9  -3  -6    0.09    0.05
  -9  -3   6    0.09    0.06
  -9   3   6    0.02    0.08
   9   3  -6    0.04    0.04
   9   3  -6    0.11    0.05
  -8  -3   6    3.24    0.19
   8  -3  -6    3.18    0.16
   8   3  -6    2.82    0.19
  -8   3   6    3.14    0.22
   8   3  -6    2.98    0.18
  -7  -3   6   17.07    0.75
   7  -3  -6   18.83    0.63
   7  -3  -6   18.23    0.71
   7   3  -6   17.57    0.87
  -7   3   6   18.83    0.79
   7   3  -6   18.80    0.88
   6  -3  -6    6.90    0.26
   6  -3  -6    6.66    0.29
  -6  -3   6    6.73    0.31
   6   3  -6    6.38    0.35
   6   3  -6    6.25    0.36
  -6   3   6    6.60    0.32
  -6   3   6    6.45    0.36
  -6   3   6    6.64    0.34
   5  -3  -6   47.72    1.75
  -5  -3   6   48.54    1.84
   5   3  -6   44.04    2.20
  -5   3   6   47.45    1.87
  -5   3   6   49.69    1.99
   5   3  -6   46.31    2.20
  -5   3   6   48.92    1.78
   4  -3  -6   10.65    0.46
   4  -3  -6   10.11    0.41
  -4  -3   6   10.25    0.44
  -4   3   6   10.28    0.46
   4   3  -6    9.82    0.52
  -4   3   6    9.79    0.49
   4   3  -6   10.62    0.45
  -4   3   6   10.11    0.43
   4   3  -6    9.39    0.52
   3  -3  -6    2.65    0.17
   3  -3  -6    2.40    0.13
  -3  -3   6    2.36    0.15
  -3   3   6    2.79    0.16
  -3   3   6    2.47    0.15
   3   3  -6    2.07    0.17
  -3   3   6    2.60    0.15
   3   3  -6    2.65    0.12
   3   3  -6    2.57    0.15
  -3   3   6    2.32    0.17
   3   3  -6    2.10    0.17
  -2  -3   6   19.54    0.78
   2  -3  -6   19.49    0.79
   2  -3  -6   19.45    0.71
  -2  -3   6   19.05    0.66
   2  -3  -6   18.75    0.73
  -2   3   6   18.22    0.83
  -2   3   6   18.86    0.73
  -2   3   6   19.54    0.96
  -2   3   6   18.05    0.74
   2   3  -6   19.46    0.93
   2   3  -6   18.67    0.70
   2   3  -6   19.13    0.94
  -2   3   6   19.66    0.94
  -2   3   6   19.34    0.78
   2   3  -6   19.63    0.70
  -2   3   6   19.89    0.75
   2   3  -6   18.29    0.70
  -1  -3   6   16.80    0.59
   1  -3  -6   15.91    0.64
   1  -3  -6   17.28    0.65
   1  -3  -6   16.55    0.70
  -1  -3   6   16.64    0.69
  -1  -3   6   17.12    0.65
   1   3  -6   16.42    0.84
  -1   3   6   16.78    0.66
   1   3  -6   16.83    0.63
   1   3  -6   17.66    0.63
   1   3  -6   17.60    0.63
  -1   3   6   17.78    0.86
   1   3  -6   16.93    0.64
  -1   3   6   16.85    0.64
  -1   3   6   16.34    0.74
  -1   3   6   16.59    0.69
   1   3  -6   16.37    0.63
  -1   3   6   16.40    0.65
  -1   3   6   16.52    0.83
   1   3  -6   16.31    0.83
   0  -3  -6    2.17    0.14
   0  -3   6    1.90    0.13
   0  -3  -6    1.99    0.14
   0  -3   6    1.92    0.12
   0  -3   6    2.29    0.12
   0  -3  -6    2.62    0.12
   0   3  -6    2.18    0.14
   0   3  -6    1.99    0.12
   0   3   6    2.17    0.10
   0   3  -6    2.12    0.11
   0   3  -6    2.20    0.09
   0   3   6    2.20    0.11
   0   3  -6    1.62    0.17
   0   3   6    2.33    0.13
   0   3   6    2.24    0.17
   0   3   6    2.53    0.15
   0   3  -6    2.10    0.12
   0   3  -6    2.19    0.14
   0   3   6    1.91    0.18
   0   3  -6    2.09    0.13
   0   3   6    2.19    0.13
   0   3  -6    2.28    0.17
   1  -3   6   18.19    0.65
  -1  -3  -6   18.04    0.72
  -1  -3  -6   19.79    0.71
   1  -3   6   19.32    0.71
   1  -3   6   19.20    0.76
  -1  -3  -6   18.43    0.77
  -1   3  -6   18.87    0.71
   1   3   6   18.54    0.68
   1   3   6   18.84    0.71
  -1   3  -6   18.87    0.76
  -1   3  -6   18.73    0.72
  -1   3  -6   19.03    0.72
  -1   3  -6   18.68    0.92
   1   3   6   18.47    0.70
  -1   3  -6   16.35    0.93
   1   3   6   19.05    0.68
  -1   3  -6   18.37    0.71
  -1   3  -6   18.52    0.63
   1   3   6   19.54    0.92
   1   3   6   16.29    0.91
  -2  -3  -6   53.67    2.19
  -2  -3  -6   56.70    2.02
   2  -3   6   57.01    2.06
   2  -3   6   52.29    1.88
   2  -3   6   55.53    2.18
   2   3   6   56.64    2.04
   2   3   6   59.45    2.63
  -2   3  -6   55.82    2.08
   2   3   6   56.34    2.05
  -2   3  -6   58.78    2.19
   2   3   6   60.25    2.62
  -2   3  -6   54.73    2.08
  -2   3  -6   57.05    2.02
   3  -3   6   12.94    0.55
   3  -3   6   12.91    0.48
   3  -3   6   13.34    0.50
  -3  -3  -6   12.50    0.53
  -3  -3  -6   12.42    0.55
   3   3   6   11.81    0.47
  -3   3  -6   11.98    0.53
   3   3   6   13.23    0.66
   3   3   6   12.85    0.64
  -3   3  -6   13.37    0.56
   3   3   6   12.47    0.48
  -3   3  -6   12.86    0.53
   4  -3   6   10.17    0.41
  -4  -3  -6    9.81    0.46
  -4  -3  -6    9.42    0.45
  -4   3  -6   10.72    0.47
  -4   3  -6   10.53    0.45
   4   3   6   10.43    0.55
   4   3   6    9.99    0.52
  -4   3  -6   10.27    0.46
   5  -3   6    4.57    0.21
  -5  -3  -6    4.35    0.26
  -5  -3  -6    4.03    0.26
  -5   3  -6    4.75    0.26
  -5   3  -6    4.32    0.27
   5   3   6    4.76    0.30
  -5   3  -6    4.57    0.26
   5   3   6    4.54    0.26
  -6  -3  -6    0.74    0.11
   6  -3   6    0.70    0.07
  -6  -3  -6    0.56    0.11
   6   3   6    0.53    0.11
  -6   3  -6    0.51    0.12
  -6   3  -6    0.82    0.11
   6   3   6    0.69    0.09
  -7  -3  -6    5.68    0.34
   7  -3   6    6.04    0.26
  -7  -3  -6    5.86    0.32
   7   3   6    5.69    0.33
   7   3   6    6.27    0.37
  -7   3  -6    6.00    0.34
   8  -3   6    4.55    0.20
  -8  -3  -6    4.32    0.28
  -8  -3  -6    4.53    0.31
  -8   3  -6    4.62    0.31
   8   3   6    4.32    0.30
   8   3   6    4.42    0.26
   9  -4  -6    3.24    0.18
  -9  -4   6    3.29    0.20
   8  -4  -6    6.67    0.30
  -8  -4   6    6.50    0.32
   7  -4  -6    2.22    0.12
  -7  -4   6    2.02    0.14
   7  -4  -6    1.99    0.13
  -7   4   6    1.91    0.16
  -6  -4   6    5.51    0.27
   6  -4  -6    5.74    0.26
   6  -4  -6    5.74    0.23
   6   4  -6    5.57    0.28
   6   4  -6    5.49    0.28
  -6   4   6    5.36    0.29
   5  -4  -6    3.79    0.19
  -5  -4   6    3.41    0.19
  -5   4   6    3.51    0.24
   5   4  -6    3.86    0.21
   5   4  -6    3.69    0.22
  -5   4   6    3.52    0.21
   4  -4  -6    0.09    0.05
   4  -4  -6    0.06    0.04
  -4  -4   6    0.06    0.04
  -4   4   6    0.01    0.05
   4   4  -6    0.09    0.05
   4   4  -6    0.09    0.05
  -4   4   6    0.13    0.06
  -4   4   6    0.14    0.06
   3  -4  -6   80.10    3.13
  -3  -4   6   80.17    3.11
   3  -4  -6   80.98    2.95
  -3   4   6   79.53    3.32
  -3   4   6   81.57    2.96
   3   4  -6   80.99    2.81
  -3   4   6   85.88    2.97
   3   4  -6   77.38    3.73
   3   4  -6   80.60    3.72
   3   4  -6   84.80    3.27
  -2  -4   6    5.57    0.28
   2  -4  -6    5.98    0.26
   2  -4  -6    6.21    0.30
  -2   4   6    5.63    0.37
  -2   4   6    6.22    0.32
  -2   4   6    5.79    0.26
  -2   4   6    5.75    0.27
   2   4  -6    6.03    0.33
   2   4  -6    6.18    0.26
  -2   4   6    6.31    0.35
   2   4  -6    6.03    0.35
  -2   4   6    6.35    0.28
  -1  -4   6    2.07    0.14
   1  -4  -6    2.17    0.15
   1  -4  -6    2.19    0.15
   1  -4  -6    2.17    0.12
  -1   4   6    2.06    0.18
   1   4  -6    1.94    0.18
  -1   4   6    2.37    0.16
  -1   4   6    2.02    0.13
   1   4  -6    2.16    0.16
   1   4  -6    2.35    0.10
  -1   4   6    2.12    0.13
  -1   4   6    2.13    0.11
  -1   4   6    2.15    0.11
  -1   4   6    2.22    0.17
   1   4  -6    2.39    0.15
   1   4  -6    2.10    0.11
   0  -4  -6    2.48    0.16
   0  -4  -6    2.47    0.16
   0  -4   6    2.15    0.15
   0  -4   6    2.39    0.13
   0   4  -6    2.35    0.12
   0   4  -6    2.50    0.16
   0   4   6    2.51    0.17
   0   4  -6    2.39    0.12
   0   4   6    2.52    0.20
   0   4   6    2.50    0.13
   0   4   6    2.25    0.13
   0   4   6    2.42    0.10
   0   4  -6    2.33    0.12
   0   4  -6    2.19    0.18
   0   4   6    2.39    0.17
   0   4  -6    2.39    0.13
   0   4  -6    2.63    0.21
   0   4   6    2.51    0.10
   1  -4   6    0.05    0.04
  -1  -4  -6    0.05    0.05
  -1  -4  -6   -0.01    0.05
   1  -4   6    0.10    0.05
   1  -4   6    0.14    0.04
   1   4   6    0.14    0.05
  -1   4  -6    0.13    0.05
   1   4   6    0.10    0.03
  -1   4  -6    0.13    0.04
  -1   4  -6    0.24    0.08
  -1   4  -6    0.12    0.06
   1   4   6    0.07    0.03
  -1   4  -6    0.11    0.05
  -1   4  -6    0.13    0.06
   1   4   6    0.28    0.08
   2  -4   6    0.11    0.05
   2  -4   6    0.10    0.04
  -2  -4  -6    0.06    0.05
  -2  -4  -6    0.22    0.07
   2  -4   6    0.07    0.04
   2   4   6    0.12    0.02
  -2   4  -6    0.12    0.06
   2   4   6    0.16    0.06
   2   4   6    0.26    0.07
  -2   4  -6    0.12    0.05
   2   4   6    0.12    0.02
   2   4   6    0.23    0.07
  -2   4  -6    0.05    0.07
   3  -4   6   18.01    0.78
   3  -4   6   19.09    0.68
  -3  -4  -6   19.34    0.75
   3  -4   6   19.31    0.72
  -3  -4  -6   18.15    0.79
   3   4   6   18.62    0.92
  -3   4  -6   19.10    0.75
   3   4   6   19.09    0.91
  -3   4  -6   18.46    0.75
   4  -4   6    1.42    0.11
  -4  -4  -6    1.21    0.14
   4  -4   6    1.29    0.10
  -4  -4  -6    1.33    0.12
   4   4   6    1.32    0.13
  -4   4  -6    1.36    0.13
   4   4   6    1.17    0.11
  -4   4  -6    1.23    0.14
  -5  -4  -6    5.97    0.32
   5  -4   6    6.26    0.27
  -5  -4  -6    5.59    0.31
   5  -4   6    6.14    0.27
  -5   4  -6    5.91    0.32
   5   4   6    5.61    0.34
  -5   4  -6    6.42    0.34
   5   4   6    5.80    0.32
   6  -4   6   25.03    0.98
  -6  -4  -6   25.20    1.07
  -6  -4  -6   25.30    1.03
   6   4   6   26.81    1.24
   6   4   6   26.54    1.22
  -6   4  -6   26.74    1.05
  -6   4  -6   25.17    1.03
  -7  -4  -6    3.31    0.22
   7  -4   6    3.56    0.18
   7   4   6    3.13    0.20
   7   4   6    3.21    0.22
  -7   4  -6    3.29    0.25
   8  -4   6    0.49    0.06
  -8  -4  -6    0.44    0.13
  -8   4  -6    0.44    0.13
   9  -5  -6    2.96    0.17
   8  -5  -6   26.95    1.06
  -8  -5   6   27.87    1.11
  -8   5   6   28.16    1.12
  -7  -5   6    0.31    0.06
   7  -5  -6    0.16    0.06
  -7   5   6    0.13    0.07
   6  -5  -6    0.01    0.04
   6  -5  -6    0.00    0.04
  -6  -5   6   -0.03    0.04
  -6   5   6   -0.03    0.06
  -5  -5   6   29.51    1.19
   5  -5  -6   30.53    1.14
  -5   5   6   30.45    1.16
  -4  -5   6   54.46    2.14
   4  -5  -6   56.23    2.04
   4  -5  -6   55.69    2.17
   4   5  -6   56.75    2.53
   4   5  -6   56.51    2.54
  -4   5   6   51.56    2.30
  -4   5   6   55.54    2.05
   3  -5  -6    0.60    0.07
  -3  -5   6    0.52    0.07
   3  -5  -6    0.56    0.08
   3   5  -6    0.49    0.08
  -3   5   6    0.45    0.09
  -3   5   6    0.50    0.08
  -3   5   6    0.35    0.06
   3   5  -6    0.45    0.07
  -2  -5   6   73.73    2.94
   2  -5  -6   71.27    2.96
  -2   5   6   76.45    3.57
   2   5  -6   82.06    2.68
   2   5  -6   75.19    3.53
  -2   5   6   81.37    2.80
   2   5  -6   75.55    3.52
  -2   5   6   74.36    2.78
  -2   5   6   74.44    3.14
  -2   5   6   82.13    2.80
   1  -5  -6    4.96    0.26
   1  -5  -6    4.59    0.25
  -1  -5   6    4.69    0.24
  -1   5   6    5.37    0.33
  -1   5   6    4.58    0.23
  -1   5   6    5.22    0.23
   1   5  -6    4.76    0.24
  -1   5   6    4.62    0.29
  -1   5   6    4.82    0.19
   1   5  -6    5.26    0.29
  -1   5   6    4.81    0.20
   1   5  -6    4.79    0.19
  -1   5   6    4.52    0.28
   1   5  -6    6.00    0.32
   1   5  -6    4.60    0.19
   0  -5   6   24.26    1.04
   0  -5  -6   25.51    0.97
   0  -5  -6   26.36    1.05
   0   5   6   24.89    0.96
   0   5  -6   26.08    0.95
   0   5  -6   26.67    0.97
   0   5  -6   26.47    0.97
   0   5   6   27.73    0.97
   0   5   6   25.83    1.27
   0   5  -6   24.92    1.27
   0   5   6   26.17    1.24
   0   5   6   26.97    1.12
   0   5  -6   24.65    1.24
  -1  -5  -6   17.12    0.68
  -1  -5  -6   16.51    0.72
   1  -5   6   17.01    0.71
   1   5   6   16.89    0.84
  -1   5  -6   17.73    0.65
  -1   5  -6   17.00    0.65
  -1   5  -6   17.85    0.86
   1   5   6   16.99    0.63
  -1   5  -6   16.16    0.88
   1   5   6   16.59    0.86
  -1   5  -6   17.89    0.67
  -1   5  -6   17.04    0.68
   1   5   6   17.30    0.63
   2  -5   6    5.18    0.27
  -2  -5  -6    4.97    0.27
  -2  -5  -6    4.90    0.27
   2  -5   6    5.58    0.24
  -2   5  -6    5.29    0.24
   2   5   6    5.61    0.32
   2   5   6    5.44    0.31
  -2   5  -6    5.23    0.28
  -2   5  -6    5.13    0.25
  -2   5  -6    5.15    0.26
   2   5   6    5.61    0.32
   3  -5   6    8.11    0.38
   3  -5   6    8.17    0.33
  -3  -5  -6    8.27    0.39
  -3  -5  -6    7.68    0.38
   3  -5   6    8.30    0.34
   3   5   6    7.82    0.42
  -3   5  -6    8.00    0.39
  -3   5  -6    7.85    0.36
   3   5   6    7.47    0.42
  -4  -5  -6   37.64    1.35
  -4  -5  -6   35.37    1.42
   4  -5   6   35.67    1.33
   4  -5   6   36.88    1.23
   4   5   6   34.33    1.65
  -4   5  -6   35.57    1.34
  -4   5  -6   34.04    1.37
   4   5   6   35.23    1.66
   5  -5   6    0.05    0.04
  -5  -5  -6    0.03    0.08
  -5  -5  -6   -0.02    0.06
   5  -5   6    0.06    0.06
   5   5   6    0.11    0.05
  -5   5  -6    0.11    0.09
  -5   5  -6    0.11    0.08
   5   5   6    0.08    0.04
  -6  -5  -6    0.70    0.13
   6  -5   6    0.62    0.08
  -6  -5  -6    0.64    0.10
  -6   5  -6    0.88    0.13
   6   5   6    0.64    0.07
   6   5   6    0.65    0.08
  -6   5  -6    0.44    0.12
   7  -5   6    2.50    0.15
  -7  -5  -6    2.57    0.23
  -7  -5  -6    2.32    0.19
  -7   5  -6    2.28    0.21
  -7   5  -6    2.16    0.21
   8  -6  -6    5.25    0.28
  -8  -6   6    5.76    0.28
  -8   6   6    6.05    0.33
  -7  -6   6    2.61    0.16
   7  -6  -6    2.66    0.17
  -7   6   6    2.81    0.20
  -6  -6   6    8.30    0.38
   6  -6  -6    8.48    0.38
  -6   6   6    9.07    0.41
  -5  -6   6    5.19    0.26
   5  -6  -6    5.31    0.26
  -5   6   6    5.21    0.27
  -4  -6   6    1.16    0.10
   4  -6  -6    1.07    0.12
   4  -6  -6    1.11    0.10
   4   6  -6    1.16    0.08
  -4   6   6    1.24    0.11
  -3  -6   6    0.05    0.04
   3  -6  -6    0.03    0.06
   3   6  -6    0.11    0.04
   3   6  -6    0.00    0.05
  -3   6   6    0.00    0.04
  -3   6   6    0.02    0.04
  -2  -6   6    2.69    0.17
   2  -6  -6    2.79    0.19
  -2   6   6    3.00    0.17
  -2   6   6    2.79    0.14
  -2   6   6    3.00    0.14
   2   6  -6    3.36    0.22
  -2   6   6    2.83    0.21
  -2   6   6    2.88    0.16
   2   6  -6    3.05    0.20
   1  -6  -6   14.80    0.69
  -1  -6   6   16.86    0.67
   1   6  -6   16.76    0.80
  -1   6   6   14.71    0.84
  -1   6   6   16.36    0.62
  -1   6   6   16.82    0.63
   1   6  -6   17.25    0.63
   1   6  -6   14.67    0.81
  -1   6   6   17.03    0.75
  -1   6   6   15.85    0.81
   0  -6  -6   77.51    2.95
   0  -6  -6   77.26    2.70
   0  -6   6   77.94    2.93
   0   6  -6   79.28    3.55
   0   6  -6   75.17    2.75
   0   6   6   76.11    2.74
   0   6   6   73.19    3.54
   0   6  -6   78.62    2.69
   0   6   6   75.80    3.51
   0   6  -6   75.85    2.74
   0   6  -6   71.97    3.51
   0   6   6   75.91    2.74
   0   6   6   75.75    3.12
   1  -6   6   34.43    1.40
  -1  -6  -6   33.92    1.32
  -1  -6  -6   35.03    1.42
  -1   6  -6   37.04    1.32
  -1   6  -6   36.04    1.30
   1   6   6   35.15    1.70
  -1   6  -6   35.13    1.70
  -1   6  -6   36.57    1.31
   1   6   6   35.97    1.67
  -2  -6  -6   15.79    0.65
  -2  -6  -6   15.08    0.67
   2  -6   6   15.18    0.67
   2   6   6   15.23    0.77
  -2   6  -6   15.99    0.61
   2   6   6   16.51    0.79
  -2   6  -6   17.11    0.64
  -2   6  -6   15.41    0.61
  -2   6  -6   16.24    0.65
   2   6   6   15.23    0.79
  -3  -6  -6   22.90    0.95
  -3  -6  -6   22.54    0.91
   3  -6   6   22.88    0.95
   3   6   6   23.67    1.09
  -3   6  -6   21.94    0.90
  -3   6  -6   23.47    0.90
   3   6   6   23.29    1.09
  -4  -6  -6   18.19    0.80
   4  -6   6   19.53    0.70
  -4  -6  -6   19.59    0.78
   4   6   6   18.12    0.89
  -4   6  -6   19.00    0.78
   4   6   6   18.56    0.89
  -4   6  -6   19.11    0.77
  -5  -6  -6   10.99    0.51
  -5  -6  -6   10.49    0.48
   5  -6   6   10.68    0.44
  -5   6  -6   10.41    0.48
   5   6   6    9.99    0.50
  -5   6  -6   10.36    0.50
   5   6   6   10.36    0.49
   6  -6   6    0.07    0.05
  -6  -6  -6    0.10    0.07
  -6  -6  -6   -0.01    0.08
  -6   6  -6    0.03    0.08
  -6   6  -6    0.09    0.10
   7  -7  -6    0.27    0.07
  -7  -7   6    0.19    0.06
  -7   7   6    0.12    0.08
   6  -7  -6   12.43    0.51
  -6  -7   6   11.54    0.51
  -6   7   6   11.56    0.51
  -5  -7   6   12.53    0.52
  -5   7   6   11.55    0.51
  -4  -7   6    0.24    0.06
   4  -7  -6    0.30    0.09
  -4   7   6    0.27    0.06
  -3  -7   6   30.80    1.26
   3  -7  -6   30.98    1.31
   3   7  -6   31.88    1.48
   3   7  -6   32.18    1.49
  -3   7   6   33.61    1.21
  -3   7   6   32.49    1.22
  -3   7   6   32.24    1.18
  -2  -7   6    0.24    0.06
   2  -7  -6    0.37    0.08
   2   7  -6    0.36    0.07
  -2   7   6    0.37    0.06
   2   7  -6    0.28    0.08
  -2   7   6    0.33    0.06
   1  -7  -6    5.80    0.29
  -1  -7   6    4.72    0.26
   1   7  -6    5.39    0.31
  -1   7   6    5.31    0.36
  -1   7   6    5.24    0.22
  -1   7   6    5.02    0.22
   1   7  -6    4.60    0.32
   0  -7   6    1.45    0.12
   0  -7  -6    1.43    0.14
   0  -7  -6    1.43    0.14
   0   7  -6    1.55    0.17
   0   7   6    1.33    0.15
   0   7  -6    1.60    0.15
   0   7   6    1.49    0.14
   0   7  -6    1.47    0.14
   0   7   6    1.71    0.18
  -1  -7  -6   42.70    1.66
  -1  -7  -6   37.77    1.54
   1  -7   6   40.66    1.65
  -1   7  -6   42.20    1.54
   1   7   6   44.73    1.77
   1   7   6   38.21    1.98
   1   7   6   41.24    1.95
  -1   7  -6   43.10    1.53
  -1   7  -6   43.36    1.52
  -1   7  -6   43.38    1.99
  -2  -7  -6   27.56    1.05
   2  -7   6   25.84    1.10
  -2  -7  -6   27.83    1.11
   2   7   6   25.88    1.29
  -2   7  -6   29.83    1.04
  -2   7  -6   27.73    1.02
   2   7   6   24.61    1.29
  -2   7  -6   28.51    1.05
   2   7   6   26.87    1.28
   3  -7   6    0.11    0.06
  -3  -7  -6    0.13    0.08
  -3  -7  -6    0.19    0.07
  -3   7  -6    0.11    0.06
   3   7   6    0.12    0.05
   3   7   6    0.15    0.05
  -3   7  -6    0.11    0.05
  -3   7  -6    0.11    0.08
  -4  -7  -6    0.58    0.12
  -4  -7  -6    0.41    0.09
  -4   7  -6    0.59    0.12
  -4   7  -6    0.52    0.09
   4   7   6    0.48    0.05
  -5  -7  -6    1.79    0.15
  -5  -7  -6    1.75    0.18
  -5   7  -6    1.78    0.16
  -5   7  -6    1.81    0.18
  -6  -7  -6    0.02    0.06
  -6  -7  -6    0.15    0.10
   6  -7   6    0.05    0.05
  -6   7  -6    0.10    0.10
  -6   7  -6    0.09    0.08
  -6  -8   6    0.01    0.05
  -6   8   6    0.03    0.06
  -5  -8   6   12.02    0.53
  -5   8   6   12.61    0.51
   4  -8  -6    0.08    0.07
  -4  -8   6    0.05    0.05
  -4   8   6    0.05    0.05
  -4   8   6    0.07    0.04
   3  -8  -6    2.14    0.18
  -3  -8   6    2.29    0.15
  -3   8   6    2.10    0.14
  -3   8   6    2.01    0.13
   2  -8  -6    1.43    0.15
  -2  -8   6    1.52    0.13
   2   8  -6    1.46    0.14
   2   8  -6    1.71    0.14
  -2   8   6    1.60    0.11
  -2   8   6    1.59    0.10
   1  -8  -6    3.71    0.24
  -1  -8   6    3.98    0.22
  -1   8   6    3.80    0.30
   1   8  -6    3.61    0.27
   1   8  -6    3.95    0.25
   0  -8  -6    0.81    0.12
   0  -8  -6    0.74    0.10
   0  -8   6    0.91    0.10
   0   8   6    0.76    0.13
   0   8   6    0.77    0.10
   0   8  -6    0.81    0.14
   0   8  -6    0.74    0.11
  -1  -8  -6    4.76    0.29
  -1  -8  -6    5.23    0.29
   1  -8   6    5.57    0.28
  -1   8  -6    4.92    0.20
   1   8   6    5.35    0.33
  -1   8  -6    5.08    0.29
   1   8   6    5.16    0.29
  -2  -8  -6    0.10    0.07
  -2  -8  -6    0.04    0.08
   2  -8   6   -0.04    0.05
   2   8   6    0.01    0.04
   2   8   6    0.00    0.06
  -2   8  -6    0.04    0.08
  -2   8  -6   -0.04    0.04
  -2   8  -6    0.05    0.04
  -3  -8  -6   23.33    0.98
   3  -8   6   22.34    0.98
  -3  -8  -6   22.59    0.94
  -3   8  -6   23.96    0.94
  -3   8  -6   24.87    0.92
   3   8   6   22.90    1.08
   3   8   6   22.41    1.08
  -3   8  -6   24.54    0.89
  -4  -8  -6    0.78    0.11
  -4  -8  -6    0.83    0.14
  -4   8  -6    0.85    0.14
  -4   8  -6    0.74    0.08
  -4  -9   6   12.82    0.58
   4  -9  -6   13.57    0.65
  -4   9   6   13.57    0.57
  -4   9   6   14.24    0.56
   3  -9  -6   -0.03    0.07
  -3  -9   6    0.10    0.05
  -3   9   6    0.04    0.05
  -3   9   6    0.00    0.04
   2  -9  -6   12.87    0.56
  -2  -9   6   12.22    0.50
   2   9  -6   10.82    0.56
   2   9  -6    9.95    0.56
   1  -9  -6    1.77    0.16
  -1  -9   6    1.95    0.14
   1   9  -6    1.66    0.16
   1   9  -6    1.52    0.17
  -1   9   6    1.43    0.19
   0  -9  -6    2.77    0.20
   0  -9   6    2.48    0.17
   0  -9  -6    2.53    0.20
   0   9  -6    1.98    0.22
   0   9   6    2.17    0.22
   0   9   6    2.58    0.19
   0   9  -6    2.53    0.22
   1  -9   6    0.05    0.06
  -1  -9  -6    0.09    0.07
  -1  -9  -6    0.00    0.07
   1   9   6    0.03    0.07
   1   9   6    0.03    0.05
   2  -9   6    1.24    0.13
  -2  -9  -6    1.28    0.15
  -2  -9  -6    1.17    0.13
   2   9   6    1.14    0.11
  -2   9  -6    1.29    0.07
   2   9   6    1.31    0.10
  -3  -9  -6    1.67    0.18
   3  -9   6    1.70    0.16
  -3  -9  -6    1.76    0.16
  -3   9  -6    2.06    0.14
  -3   9  -6    1.90    0.12
  -3   9  -6    2.00    0.19
  -9   0   7   -0.06    0.06
  -8   0   7    0.04    0.06
   8   0  -7   -0.04    0.08
   7   0  -7   -0.01    0.02
   7   0  -7   -0.03    0.03
  -7   0   7    0.03    0.05
   7   0  -7    0.03    0.07
   6   0  -7   -0.02    0.03
   6   0  -7   -0.04    0.06
   6   0  -7    0.00    0.03
  -6   0   7    0.01    0.05
   6   0  -7    0.03    0.07
  -6   0   7    0.01    0.05
   5   0  -7    0.01    0.03
   5   0  -7   -0.01    0.03
  -5   0   7    0.17    0.06
  -5   0   7   -0.01    0.05
   5   0  -7    0.02    0.06
   5   0  -7    0.04    0.06
   5   0  -7    0.00    0.03
   5   0  -7    0.03    0.04
   4   0  -7    0.04    0.03
  -4   0   7    0.01    0.04
   4   0  -7    0.01    0.04
   4   0  -7   -0.04    0.03
  -4   0   7   -0.03    0.04
   4   0  -7    0.01    0.02
   4   0  -7    0.01    0.02
  -4   0   7    0.01    0.05
   4   0  -7    0.11    0.07
   4   0  -7    0.15    0.07
  -3   0   7    0.05    0.04
   3   0  -7    0.02    0.04
   3   0  -7   -0.01    0.05
   3   0  -7   -0.04    0.04
   3   0  -7    0.04    0.03
   3   0  -7    0.02    0.06
   3   0  -7   -0.02    0.03
   3   0  -7    0.04    0.04
   3   0  -7   -0.01    0.03
  -3   0   7    0.25    0.06
   2   0  -7   -0.02    0.03
   2   0  -7   -0.03    0.05
  -2   0   7    0.04    0.04
   2   0  -7    0.11    0.07
   2   0  -7   -0.02    0.03
   2   0  -7    0.01    0.03
  -2   0   7   -0.02    0.04
   2   0  -7    0.01    0.03
   2   0  -7    0.04    0.05
   2   0  -7    0.00    0.04
   1   0  -7    0.03    0.03
   1   0  -7    0.03    0.05
  -1   0   7    0.01    0.04
   1   0  -7   -0.02    0.03
  -1   0   7   -0.02    0.03
   1   0  -7    0.02    0.04
  -1   0   7   -0.02    0.04
   1   0  -7    0.02    0.04
   1   0  -7    0.02    0.06
   1   0  -7   -0.03    0.04
  -1   0   7    0.01    0.03
   1   0  -7    0.02    0.05
  -1   0   7   -0.01    0.05
   0   0  -7    0.01    0.03
   0   0   7   -0.04    0.04
   0   0   7    0.02    0.03
   0   0  -7    0.05    0.04
   0   0   7    0.00    0.04
   0   0  -7    0.04    0.05
   0   0  -7    0.00    0.03
   0   0   7   -0.04    0.05
   0   0  -7    0.01    0.03
   0   0   7    0.10    0.05
   0   0  -7   -0.02    0.05
   0   0  -7   -0.01    0.05
   0   0   7    0.02    0.04
   0   0   7   -0.04    0.04
   1   0   7   -0.03    0.03
   1   0   7    0.00    0.05
   1   0   7   -0.04    0.03
  -1   0  -7   -0.02    0.04
  -1   0  -7    0.00    0.03
  -1   0  -7   -0.02    0.05
   1   0   7    0.07    0.05
   1   0   7    0.00    0.04
   1   0   7    0.02    0.04
  -2   0  -7    0.01    0.05
   2   0   7   -0.04    0.04
  -2   0  -7   -0.03    0.04
  -2   0  -7    0.00    0.06
   2   0   7    0.01    0.05
   2   0   7    0.02    0.04
   2   0   7   -0.06    0.03
   2   0   7   -0.03    0.02
  -3   0  -7    0.00    0.05
   3   0   7    0.02    0.04
  -3   0  -7   -0.05    0.06
   3   0   7   -0.02    0.02
   3   0   7    0.00    0.04
  -3   0  -7    0.05    0.04
  -4   0  -7    0.04    0.08
   4   0   7   -0.02    0.04
  -4   0  -7    0.02    0.06
   4   0   7    0.00    0.04
   4   0   7    0.00    0.03
   5   0   7   -0.02    0.04
   5   0   7   -0.03    0.04
  -5   0  -7    0.02    0.08
  -5   0  -7    0.00    0.07
   6   0   7    0.01    0.04
  -6   0  -7   -0.03    0.06
  -6   0  -7    0.09    0.09
   6   0   7    0.03    0.04
  -7   0  -7    0.04    0.09
   7   0   7   -0.05    0.04
   7   0   7    0.03    0.04
  -7   0  -7   -0.02    0.07
  -8   0  -7    0.06    0.10
  -8   0  -7   -0.01    0.08
   8   0   7   -0.03    0.03
  -9  -1   7   12.31    0.56
   9  -1  -7   11.75    0.46
   9  -1  -7   12.11    0.46
  -9   1   7   12.17    0.57
   9   1  -7   11.73    0.66
   9   1  -7   11.86    0.64
   8  -1  -7    4.97    0.23
  -8  -1   7    4.53    0.27
   8  -1  -7    4.77    0.21
   8   1  -7    4.56    0.32
   8   1  -7    4.48    0.30
  -8   1   7    4.88    0.28
  -7  -1   7   35.68    1.40
   7  -1  -7   36.88    1.29
   7  -1  -7   34.39    1.31
  -7   1   7   35.48    1.49
   7   1  -7   33.01    1.68
   7   1  -7   35.66    1.69
  -7   1   7   34.21    1.41
  -6  -1   7   10.27    0.45
   6  -1  -7    9.94    0.39
   6  -1  -7    9.22    0.40
  -6  -1   7    9.12    0.43
   6  -1  -7    9.43    0.38
  -6   1   7    9.37    0.44
   6   1  -7    9.91    0.54
   6   1  -7    9.37    0.36
   6   1  -7    9.13    0.36
  -6   1   7    9.81    0.47
   6   1  -7    9.28    0.53
   5  -1  -7    1.26    0.15
   5  -1  -7    1.14    0.09
  -5  -1   7    1.19    0.11
   5  -1  -7    1.10    0.10
   5  -1  -7    1.08    0.06
   5  -1  -7    1.06    0.09
   5   1  -7    1.11    0.14
   5   1  -7    1.20    0.08
   5   1  -7    1.12    0.07
   5   1  -7    1.06    0.13
  -5   1   7    1.14    0.11
  -5   1   7    1.07    0.12
   4  -1  -7    6.43    0.28
   4  -1  -7    6.28    0.29
   4  -1  -7    6.64    0.39
  -4  -1   7    5.96    0.30
   4  -1  -7    6.26    0.26
   4  -1  -7    7.36    0.28
  -4   1   7    6.41    0.33
   4   1  -7    6.04    0.24
  -4   1   7    5.89    0.31
   4   1  -7    6.54    0.38
   4   1  -7    6.34    0.27
   4   1  -7    6.06    0.26
   4   1  -7    6.56    0.38
  -4   1   7    5.89    0.29
   3  -1  -7   14.80    0.81
  -3  -1   7   15.95    0.66
   3  -1  -7   16.14    0.67
   3  -1  -7   15.55    0.61
  -3  -1   7   16.40    0.62
   3  -1  -7   16.65    0.63
   3  -1  -7   15.53    0.81
   3  -1  -7   17.10    0.62
   3  -1  -7   16.59    0.59
  -3   1   7   14.63    0.70
  -3   1   7   15.68    0.66
   3   1  -7   16.28    0.61
   3   1  -7   14.62    0.60
  -3   1   7   14.94    0.62
   3   1  -7   15.78    0.58
   3   1  -7   15.20    0.60
   3   1  -7   16.12    0.61
   3   1  -7   16.02    0.52
   3   1  -7   15.53    0.80
   3   1  -7   15.78    0.80
   2  -1  -7    1.43    0.11
   2  -1  -7    1.54    0.10
   2  -1  -7    1.56    0.16
   2  -1  -7    1.48    0.11
   2  -1  -7    1.56    0.11
  -2  -1   7    1.25    0.12
   2  -1  -7    1.68    0.17
  -2  -1   7    1.36    0.10
   2  -1  -7    1.98    0.14
   2   1  -7    1.23    0.14
  -2   1   7    1.68    0.13
   2   1  -7    1.59    0.13
   2   1  -7    1.48    0.10
   2   1  -7    1.39    0.11
   2   1  -7    1.40    0.15
   2   1  -7    1.50    0.10
   2   1  -7    1.55    0.10
   2   1  -7    1.58    0.10
  -2   1   7    1.34    0.10
   1  -1  -7   28.87    1.08
   1  -1  -7   30.87    1.44
  -1  -1   7   30.18    1.11
   1  -1  -7   28.51    1.12
   1  -1  -7   29.64    1.12
  -1  -1   7   28.34    1.18
   1  -1  -7   29.57    1.19
   1   1  -7   29.14    1.00
  -1   1   7   30.24    1.19
  -1   1   7   29.87    1.12
  -1   1   7   33.64    1.46
   1   1  -7   30.49    1.08
   1   1  -7   29.62    1.11
   1   1  -7   30.22    1.19
   1   1  -7   29.30    1.43
  -1   1   7   28.90    1.11
  -1   1   7   28.61    1.12
  -1   1   7   29.20    1.43
   1   1  -7   29.04    1.12
   1   1  -7   30.02    1.44
   1   1  -7   30.49    1.11
   0  -1  -7   74.25    2.63
   0  -1   7   69.72    2.87
   0  -1  -7   76.95    2.88
   0  -1  -7   64.70    2.72
   0  -1   7   69.68    2.72
   0   1  -7   74.97    2.63
   0   1  -7   75.75    3.47
   0   1   7   79.62    2.88
   0   1   7   75.27    2.72
   0   1   7   77.11    2.72
   0   1   7   69.98    3.46
   0   1  -7   78.18    2.71
   0   1  -7   77.39    2.88
   0   1  -7   79.54    3.48
   0   1  -7   76.64    2.45
   0   1  -7   76.62    2.73
   0   1   7   68.22    3.46
   0   1  -7   78.00    2.72
   0   1   7   77.23    2.71
  -1  -1  -7   45.26    1.73
   1  -1   7   49.84    1.88
   1  -1   7   45.89    1.77
  -1  -1  -7   48.39    1.89
  -1  -1  -7   47.37    1.78
   1   1   7   49.70    1.76
   1   1   7   46.84    2.26
   1   1   7   48.76    1.88
   1   1   7   46.91    1.78
   1   1   7   50.19    2.26
  -1   1  -7   49.58    1.61
   1   1   7   49.81    1.78
  -1   1  -7   47.64    1.73
  -1   1  -7   47.24    1.89
  -1   1  -7   49.74    1.79
   1   1   7   49.07    2.27
  -1   1  -7   46.65    1.78
   2  -1   7   -0.08    0.03
  -2  -1  -7    0.01    0.04
  -2  -1  -7   -0.03    0.05
   2  -1   7   -0.02    0.03
  -2  -1  -7   -0.01    0.05
   2  -1   7    0.01    0.04
   2   1   7   -0.02    0.03
  -2   1  -7   -0.02    0.05
   2   1   7    0.27    0.08
  -2   1  -7    0.08    0.05
   2   1   7    0.03    0.02
   2   1   7    0.01    0.05
  -2   1  -7    0.01    0.06
   2   1   7    0.16    0.05
  -3  -1  -7    6.45    0.34
   3  -1   7    7.07    0.29
  -3  -1  -7    6.95    0.35
   3  -1   7    6.94    0.32
  -3   1  -7    6.80    0.32
  -3   1  -7    6.84    0.34
   3   1   7    6.93    0.30
  -3   1  -7    7.24    0.35
   3   1   7    6.97    0.31
   3   1   7    6.86    0.42
   3   1   7    6.68    0.39
   3   1   7    6.95    0.27
   4  -1   7    6.38    0.26
  -4  -1  -7    6.38    0.33
  -4  -1  -7    6.25    0.33
   4  -1   7    5.71    0.29
   4   1   7    6.31    0.28
  -4   1  -7    6.34    0.32
  -4   1  -7    6.63    0.33
   4   1   7    6.11    0.27
  -4   1  -7    6.28    0.30
   4   1   7    5.89    0.23
   4   1   7    5.78    0.35
  -5  -1  -7    0.09    0.07
   5  -1   7    0.07    0.05
   5  -1   7    0.11    0.04
  -5  -1  -7    0.09    0.08
   5   1   7    0.16    0.05
  -5   1  -7    0.12    0.07
  -5   1  -7    0.18    0.09
   5   1   7    0.17    0.06
   5   1   7    0.10    0.04
  -6  -1  -7    1.13    0.13
  -6  -1  -7    1.14    0.15
   6  -1   7    1.15    0.07
   6  -1   7    1.13    0.11
   6   1   7    1.01    0.08
  -6   1  -7    1.23    0.14
   6   1   7    1.08    0.08
  -6   1  -7    1.25    0.15
   7  -1   7    0.47    0.08
  -7  -1  -7    0.70    0.14
  -7  -1  -7    0.41    0.10
   7  -1   7    0.60    0.08
  -7   1  -7    0.49    0.13
  -7   1  -7    0.52    0.11
  -8  -1  -7    0.02    0.11
   8  -1   7    0.04    0.05
   8  -1   7    0.06    0.05
  -8  -1  -7    0.06    0.09
  -8   1  -7    0.05    0.08
  -8   1  -7    0.12    0.12
   9  -2  -7    1.39    0.10
  -9  -2   7    1.32    0.14
   9  -2  -7    1.43    0.12
   9   2  -7    1.36    0.15
  -9   2   7    1.12    0.14
   9   2  -7    1.24    0.15
   8  -2  -7    2.87    0.18
  -8  -2   7    2.82    0.19
   8  -2  -7    2.80    0.13
   8  -2  -7    2.86    0.15
   8   2  -7    3.02    0.23
  -8   2   7    2.41    0.20
   8   2  -7    2.98    0.21
  -7  -2   7   14.59    0.63
   7  -2  -7   14.86    0.57
   7  -2  -7   13.46    0.56
   7   2  -7   14.79    0.75
  -7   2   7   15.42    0.69
   7   2  -7   15.66    0.75
  -7   2   7   13.22    0.64
   6  -2  -7   14.48    0.57
  -6  -2   7   13.82    0.62
   6  -2  -7   15.64    0.58
   6  -2  -7   14.01    0.50
   6   2  -7   14.24    0.75
   6   2  -7   14.59    0.75
  -6   2   7   15.36    0.68
  -6   2   7   14.40    0.64
   5  -2  -7    4.76    0.22
  -5  -2   7    4.32    0.24
   5  -2  -7    4.38    0.21
  -5   2   7    4.66    0.27
   5   2  -7    4.36    0.29
  -5   2   7    4.30    0.24
   5   2  -7    4.49    0.29
  -5   2   7    4.80    0.26
   4  -2  -7    0.07    0.04
   4  -2  -7    0.06    0.04
   4  -2  -7    0.12    0.04
  -4  -2   7    0.07    0.05
   4   2  -7    0.06    0.04
   4   2  -7    0.04    0.02
   4   2  -7    0.03    0.06
  -4   2   7   -0.02    0.05
  -4   2   7    0.07    0.05
   4   2  -7    0.03    0.05
  -4   2   7    0.03    0.05
   3  -2  -7    3.38    0.20
   3  -2  -7    3.22    0.17
  -3  -2   7    3.70    0.20
   3  -2  -7    3.37    0.17
   3   2  -7    3.43    0.16
   3   2  -7    3.17    0.15
  -3   2   7    3.13    0.19
   3   2  -7    3.18    0.23
   3   2  -7    3.29    0.23
   3   2  -7    3.26    0.15
  -3   2   7    3.19    0.21
  -3   2   7    3.31    0.18
   2  -2  -7   14.58    0.63
   2  -2  -7   15.34    0.58
  -2  -2   7   14.14    0.58
  -2  -2   7   14.61    0.62
   2  -2  -7   14.33    0.56
  -2   2   7   14.98    0.59
   2   2  -7   14.57    0.56
   2   2  -7   14.42    0.55
  -2   2   7   14.83    0.62
  -2   2   7   14.81    0.58
   2   2  -7   14.37    0.56
   2   2  -7   15.53    0.56
   2   2  -7   14.47    0.75
   2   2  -7   14.14    0.75
   2   2  -7   14.59    0.56
  -2   2   7   14.08    0.66
  -1  -2   7   72.54    3.03
   1  -2  -7   81.93    3.05
   1  -2  -7   80.38    2.87
  -1  -2   7   80.91    2.87
   1  -2  -7   75.47    2.77
   1   2  -7   80.47    2.87
  -1   2   7   78.89    2.88
   1   2  -7   77.95    2.85
   1   2  -7   79.26    3.03
  -1   2   7   81.25    2.87
  -1   2   7   84.45    3.68
   1   2  -7   81.21    2.76
   1   2  -7   75.41    2.86
   1   2  -7   75.59    3.65
   1   2  -7   81.64    2.57
  -1   2   7   83.55    3.04
   1   2  -7   79.04    3.66
  -1   2   7   74.15    2.87
  -1   2   7   76.09    3.65
   0  -2   7    0.02    0.05
   0  -2   7    0.02    0.03
   0  -2  -7    0.08    0.05
   0  -2  -7   -0.03    0.04
   0   2  -7    0.05    0.04
   0   2   7   -0.01    0.03
   0   2  -7    0.04    0.07
   0   2  -7    0.03    0.05
   0   2  -7    0.01    0.05
   0   2   7   -0.06    0.04
   0   2   7    0.08    0.03
   0   2   7    0.02    0.04
   0   2  -7    0.04    0.04
   0   2   7    0.13    0.07
   0   2  -7    0.24    0.07
   0   2   7    0.06    0.06
   0   2  -7    0.04    0.04
  -1  -2  -7   88.93    3.11
   1  -2   7   79.89    3.10
  -1  -2  -7   82.36    3.29
   1  -2   7   79.12    3.28
  -1  -2  -7   87.07    3.01
   1   2   7   92.46    3.96
  -1   2  -7   87.05    3.29
   1   2   7   89.01    3.10
   1   2   7   86.80    3.10
   1   2   7   83.73    3.95
   1   2   7   88.32    3.09
  -1   2  -7   87.68    3.11
   1   2   7   86.58    3.95
  -1   2  -7   85.08    3.12
  -1   2  -7   78.83    3.01
   2  -2   7    2.77    0.16
   2  -2   7    2.49    0.13
  -2  -2  -7    2.48    0.18
  -2  -2  -7    2.63    0.18
   2   2   7    2.43    0.11
  -2   2  -7    2.67    0.16
  -2   2  -7    2.16    0.18
   2   2   7    2.83    0.20
   2   2   7    2.34    0.14
   2   2   7    2.52    0.21
  -2   2  -7    2.64    0.18
   2   2   7    2.72    0.15
  -3  -2  -7    0.91    0.12
   3  -2   7    0.95    0.08
  -3  -2  -7    0.98    0.11
  -3   2  -7    1.04    0.13
   3   2   7    1.07    0.08
   3   2   7    0.79    0.12
  -3   2  -7    1.02    0.10
   3   2   7    1.01    0.08
   3   2   7    0.75    0.10
  -3   2  -7    0.91    0.11
  -4  -2  -7   36.08    1.45
   4  -2   7   35.90    1.34
  -4  -2  -7   35.59    1.36
   4   2   7   35.67    1.33
   4   2   7   36.26    1.74
  -4   2  -7   36.26    1.36
  -4   2  -7   35.64    1.45
   4   2   7   35.99    1.70
  -4   2  -7   36.45    1.38
   4   2   7   37.02    1.33
  -5  -2  -7    3.21    0.23
   5  -2   7    3.35    0.17
  -5  -2  -7    3.32    0.23
   5   2   7    3.35    0.15
  -5   2  -7    3.31    0.22
  -5   2  -7    3.50    0.23
   5   2   7    3.47    0.15
   5   2   7    3.40    0.22
   5   2   7    3.47    0.15
  -5   2  -7    3.21    0.24
  -6  -2  -7    6.19    0.35
  -6  -2  -7    6.14    0.34
   6  -2   7    6.26    0.27
  -6   2  -7    6.54    0.36
   6   2   7    6.43    0.36
  -6   2  -7    6.38    0.34
  -7  -2  -7    4.85    0.30
   7  -2   7    5.32    0.22
  -7  -2  -7    5.17    0.33
   7   2   7    5.17    0.31
  -7   2  -7    4.59    0.31
   8  -2   7   -0.03    0.05
  -8  -2  -7    0.02    0.08
  -8  -2  -7    0.01    0.10
  -8   2  -7    0.23    0.12
   8   2   7    0.09    0.06
   9  -3  -7   42.63    1.56
  -9  -3   7   42.78    1.70
   9   3  -7   43.58    1.98
   9   3  -7   41.94    1.99
   8  -3  -7   11.73    0.48
  -8  -3   7   11.59    0.53
   8   3  -7   11.56    0.59
   8   3  -7   11.67    0.61
  -8   3   7   13.23    0.58
   7  -3  -7   52.30    1.88
   7  -3  -7   52.83    1.68
  -7  -3   7   50.10    1.98
  -7   3   7   51.23    2.02
   7   3  -7   48.02    2.36
   7   3  -7   49.99    2.35
  -6  -3   7    4.44    0.24
   6  -3  -7    4.53    0.22
   6  -3  -7    4.51    0.19
  -6   3   7    4.62    0.27
  -6   3   7    4.39    0.25
   6   3  -7    5.09    0.29
   6   3  -7    4.57    0.28
  -5  -3   7   17.95    0.73
   5  -3  -7   17.87    0.69
  -5   3   7   17.99    0.71
  -5   3   7   17.13    0.75
   5   3  -7   17.52    0.87
  -5   3   7   18.20    0.81
   5   3  -7   16.44    0.87
   4  -3  -7  104.15    4.02
   4  -3  -7  106.66    3.80
  -4  -3   7   98.45    4.00
   4  -3  -7  110.89    3.64
  -4   3   7  105.47    3.82
   4   3  -7  107.24    4.80
   4   3  -7  104.48    4.80
  -4   3   7  100.18    4.01
  -4   3   7  105.12    4.26
   3  -3  -7    7.08    0.35
  -3  -3   7    7.02    0.33
   3  -3  -7    6.87    0.30
   3  -3  -7    7.08    0.31
   3   3  -7    7.31    0.34
   3   3  -7    7.10    0.27
   3   3  -7    6.71    0.39
  -3   3   7    7.71    0.35
   3   3  -7    7.37    0.27
   3   3  -7    5.98    0.39
  -3   3   7    6.75    0.36
  -3   3   7    6.57    0.31
   2  -3  -7   59.81    2.04
   2  -3  -7   57.82    2.11
  -2  -3   7   56.63    2.24
   2  -3  -7   59.03    2.25
  -2   3   7   56.73    2.12
  -2   3   7   59.59    2.13
   2   3  -7   56.40    2.68
   2   3  -7   55.85    2.69
   2   3  -7   59.06    2.09
   2   3  -7   57.08    2.08
  -2   3   7   54.85    2.38
  -2   3   7   57.94    2.24
   2   3  -7   59.37    2.03
  -1  -3   7   15.95    0.56
   1  -3  -7   15.68    0.61
  -1  -3   7   14.72    0.65
   1  -3  -7   16.00    0.61
   1  -3  -7   16.25    0.67
  -1   3   7   16.16    0.62
  -1   3   7   15.75    0.79
  -1   3   7   15.91    0.62
   1   3  -7   15.58    0.59
  -1   3   7   16.06    0.61
  -1   3   7   15.46    0.71
   1   3  -7   14.76    0.79
   1   3  -7   15.47    0.61
   1   3  -7   14.76    0.80
  -1   3   7   15.80    0.82
   1   3  -7   15.36    0.59
   1   3  -7   15.52    0.60
  -1   3   7   15.16    0.60
   1   3  -7   16.46    0.60
   0  -3  -7    0.66    0.09
   0  -3  -7    0.91    0.08
   0  -3   7    0.78    0.08
   0  -3   7    0.66    0.08
   0  -3  -7    0.66    0.09
   0  -3   7    0.86    0.08
   0   3   7    0.83    0.07
   0   3   7    0.68    0.07
   0   3  -7    0.70    0.07
   0   3   7    0.64    0.11
   0   3  -7    0.71    0.10
   0   3  -7    0.65    0.07
   0   3   7    0.72    0.08
   0   3   7    0.76    0.10
   0   3  -7    0.73    0.09
   0   3  -7    0.69    0.07
   0   3   7    0.66    0.08
   0   3  -7    0.77    0.12
  -1  -3  -7   11.44    0.50
  -1  -3  -7   12.15    0.54
   1  -3   7   13.17    0.49
   1  -3   7   12.05    0.52
   1  -3   7   12.01    0.45
   1   3   7   12.03    0.49
  -1   3  -7   11.17    0.49
  -1   3  -7   11.96    0.50
   1   3   7   12.34    0.64
   1   3   7   11.10    0.64
  -1   3  -7   12.36    0.48
   1   3   7   12.04    0.49
   1   3   7   12.31    0.45
  -1   3  -7   12.39    0.50
   1   3   7   12.50    0.48
   1   3   7   11.75    0.45
   2  -3   7    7.49    0.32
  -2  -3  -7    8.45    0.37
   2  -3   7    8.03    0.36
   2  -3   7    7.94    0.33
  -2  -3  -7    7.29    0.37
   2   3   7    8.23    0.45
  -2   3  -7    7.47    0.36
   2   3   7    7.13    0.43
  -2   3  -7    7.60    0.35
   2   3   7    7.85    0.32
   2   3   7    7.74    0.32
  -3  -3  -7    1.36    0.13
   3  -3   7    1.43    0.12
  -3  -3  -7    1.24    0.13
   3  -3   7    1.31    0.09
   3   3   7    1.28    0.13
  -3   3  -7    1.34    0.14
   3   3   7    1.34    0.15
   3   3   7    1.32    0.08
  -3   3  -7    1.50    0.13
   3   3   7    1.34    0.08
   4  -3   7    2.76    0.15
  -4  -3  -7    2.69    0.20
  -4  -3  -7    2.81    0.19
  -4   3  -7    2.85    0.22
   4   3   7    2.88    0.20
  -4   3  -7    2.92    0.19
   4   3   7    3.03    0.23
  -5  -3  -7    6.54    0.35
  -5  -3  -7    7.13    0.37
   5  -3   7    6.78    0.30
  -5   3  -7    6.59    0.36
  -5   3  -7    6.99    0.35
   5   3   7    6.82    0.41
   5   3   7    6.82    0.37
  -6  -3  -7    1.17    0.14
  -6  -3  -7    1.18    0.16
   6  -3   7    1.32    0.09
   6   3   7    1.23    0.12
   6   3   7    1.31    0.16
  -6   3  -7    1.48    0.17
  -7  -3  -7    1.66    0.17
   7  -3   7    1.72    0.11
  -7  -3  -7    1.71    0.19
  -7   3  -7    1.57    0.18
   7   3   7    1.41    0.14
   7   3   7    1.60    0.18
  -9  -4   7    7.86    0.39
   9  -4  -7    7.93    0.34
   8  -4  -7   12.08    0.51
  -8  -4   7   12.94    0.56
  -7  -4   7   24.67    0.99
   7  -4  -7   24.52    0.93
   7   4  -7   23.92    1.13
   7   4  -7   22.76    1.12
  -7   4   7   25.41    0.98
   6  -4  -7    3.06    0.17
  -6  -4   7    2.80    0.18
   6  -4  -7    2.92    0.15
  -6   4   7    3.11    0.20
   6   4  -7    2.87    0.19
   6   4  -7    3.25    0.20
   5  -4  -7    0.37    0.07
  -5  -4   7    0.46    0.08
   5   4  -7    0.55    0.08
   5   4  -7    0.79    0.10
  -5   4   7    0.51    0.08
  -4  -4   7   33.87    1.33
   4  -4  -7   34.89    1.36
   4  -4  -7   34.30    1.26
   4   4  -7   31.82    1.59
   4   4  -7   33.39    1.58
  -4   4   7   33.28    1.44
  -4   4   7   33.32    1.28
   3  -4  -7   17.18    0.63
  -3  -4   7   15.36    0.67
   3  -4  -7   16.00    0.63
   3  -4  -7   16.02    0.70
  -3   4   7   15.69    0.64
   3   4  -7   16.16    0.80
  -3   4   7   17.11    0.74
   3   4  -7   15.28    0.81
  -2  -4   7   21.87    0.88
   2  -4  -7   21.84    0.83
   2  -4  -7   21.24    0.90
   2  -4  -7   21.64    0.82
  -2   4   7   21.07    0.84
   2   4  -7   21.73    0.79
   2   4  -7   20.50    1.06
   2   4  -7   21.80    0.79
   2   4  -7   21.37    0.80
  -2   4   7   21.82    0.82
  -2   4   7   21.72    0.96
   2   4  -7   21.88    1.05
  -1  -4   7    0.08    0.05
   1  -4  -7    0.12    0.04
   1  -4  -7    0.11    0.06
   1  -4  -7    0.12    0.06
  -1   4   7    0.09    0.04
   1   4  -7    0.09    0.04
  -1   4   7    0.08    0.05
  -1   4   7    0.07    0.06
   1   4  -7    0.24    0.08
   1   4  -7    0.11    0.06
   1   4  -7    0.07    0.03
  -1   4   7    0.12    0.08
   1   4  -7    0.10    0.06
  -1   4   7    0.03    0.05
   0  -4  -7   25.66    1.03
   0  -4   7   24.84    0.86
   0  -4   7   24.32    1.01
   0  -4  -7   24.98    0.94
   0   4  -7   25.13    0.94
   0   4  -7   24.50    1.23
   0   4   7   23.43    0.91
   0   4  -7   26.06    0.93
   0   4  -7   25.17    0.93
   0   4  -7   24.81    0.94
   0   4   7   24.17    1.21
   0   4   7   25.00    1.24
   0   4   7   24.12    0.94
   0   4  -7   25.63    1.21
   0   4   7   25.69    0.94
   1  -4   7    0.97    0.09
   1  -4   7    0.87    0.08
  -1  -4  -7    0.89    0.10
   1  -4   7    0.86    0.10
  -1  -4  -7    0.88    0.11
   1   4   7    0.63    0.11
   1   4   7    0.87    0.11
   1   4   7    0.82    0.08
  -1   4  -7    0.90    0.08
  -1   4  -7    0.85    0.11
  -1   4  -7    0.83    0.09
   1   4   7    0.85    0.08
  -1   4  -7    0.77    0.09
  -2  -4  -7    1.75    0.15
   2  -4   7    1.82    0.13
   2  -4   7    1.67    0.12
   2  -4   7    1.84    0.12
  -2  -4  -7    1.75    0.15
   2   4   7    1.71    0.10
  -2   4  -7    1.57    0.15
   2   4   7    1.82    0.16
   2   4   7    1.75    0.16
   2   4   7    1.80    0.09
  -2   4  -7    1.61    0.13
  -3  -4  -7    2.24    0.18
   3  -4   7    2.37    0.14
   3  -4   7    2.34    0.16
   3  -4   7    2.52    0.15
  -3  -4  -7    2.58    0.20
  -3   4  -7    2.31    0.19
   3   4   7    2.49    0.19
   3   4   7    2.45    0.19
  -3   4  -7    2.37    0.17
  -4  -4  -7    0.65    0.12
   4  -4   7    0.84    0.08
   4  -4   7    0.91    0.09
  -4  -4  -7    0.65    0.10
   4   4   7    1.00    0.12
  -4   4  -7    0.71    0.12
   4   4   7    0.89    0.11
  -4   4  -7    0.79    0.11
  -5  -4  -7    0.26    0.08
  -5  -4  -7    0.37    0.11
   5  -4   7    0.32    0.06
  -5   4  -7    0.25    0.09
   5   4   7    0.31    0.08
   5   4   7    0.30    0.06
  -5   4  -7    0.21    0.09
  -6  -4  -7   12.34    0.58
   6  -4   7   12.33    0.51
  -6  -4  -7   12.03    0.57
  -6   4  -7   12.51    0.58
  -6   4  -7   12.56    0.57
   6   4   7   12.66    0.65
   6   4   7   12.35    0.62
  -7  -4  -7    0.89    0.13
   7  -4   7    1.03    0.09
  -7  -4  -7    0.70    0.15
   7   4   7    0.93    0.12
   7   4   7    0.90    0.10
  -7   4  -7    1.05    0.16
  -8  -5   7    2.36    0.16
   8  -5  -7    2.13    0.15
  -8   5   7    2.00    0.19
  -7  -5   7    2.41    0.16
   7  -5  -7    1.98    0.14
  -7   5   7    2.23    0.18
   6  -5  -7   -0.01    0.04
  -6  -5   7    0.01    0.05
  -6   5   7   -0.04    0.06
   5  -5  -7    2.39    0.15
  -5  -5   7    2.21    0.15
   5   5  -7    2.43    0.16
   5   5  -7    2.24    0.15
  -5   5   7    2.41    0.17
  -4  -5   7   59.80    2.37
   4  -5  -7   64.42    2.41
   4  -5  -7   62.83    2.26
   4   5  -7   58.40    2.83
   4   5  -7   63.14    2.82
  -4   5   7   59.09    2.27
   3  -5  -7    0.40    0.09
  -3  -5   7    0.47    0.08
   3  -5  -7    0.45    0.07
   3   5  -7    0.45    0.09
  -3   5   7    0.45    0.07
  -3   5   7    0.75    0.11
   3   5  -7    0.36    0.07
   2  -5  -7   29.73    1.20
   2  -5  -7   28.03    1.09
  -2  -5   7   29.57    1.18
  -2   5   7   27.56    1.27
  -2   5   7   29.79    1.13
   2   5  -7   28.62    1.40
   2   5  -7   31.54    1.08
  -2   5   7   30.47    1.10
   2   5  -7   28.52    1.42
  -2   5   7   30.68    1.13
   1  -5  -7   11.45    0.51
  -1  -5   7   12.70    0.54
   1  -5  -7   12.23    0.56
   1   5  -7   12.66    0.67
  -1   5   7   11.40    0.67
  -1   5   7   11.83    0.50
   1   5  -7   12.90    0.64
   1   5  -7   12.35    0.46
  -1   5   7   12.68    0.51
   1   5  -7   13.40    0.51
   1   5  -7   12.54    0.47
  -1   5   7   12.23    0.59
  -1   5   7   12.27    0.47
   0  -5   7   23.85    1.01
   0  -5  -7   26.00    0.96
   0  -5  -7   24.78    1.03
   0   5   7   25.65    1.21
   0   5   7   26.76    0.94
   0   5   7   25.47    0.94
   0   5  -7   26.02    0.94
   0   5  -7   25.02    0.95
   0   5  -7   24.91    0.93
   0   5  -7   22.63    1.24
   0   5  -7   26.84    1.22
   0   5   7   22.04    1.23
   1  -5   7   28.27    1.12
  -1  -5  -7   28.54    1.06
  -1  -5  -7   27.08    1.13
  -1   5  -7   26.57    1.04
   1   5   7   28.62    1.02
   1   5   7   27.93    1.34
  -1   5  -7   27.44    1.05
  -1   5  -7   28.93    1.06
   1   5   7   26.92    1.36
   1   5   7   27.09    1.02
  -1   5  -7   27.59    1.03
   2  -5   7   -0.08    0.04
  -2  -5  -7   -0.03    0.05
  -2  -5  -7    0.06    0.07
   2  -5   7    0.01    0.05
  -2   5  -7   -0.05    0.07
  -2   5  -7   -0.02    0.05
   2   5   7    0.01    0.05
  -2   5  -7    0.03    0.05
   2   5   7   -0.02    0.05
   2   5   7    0.02    0.06
   3  -5   7   14.70    0.57
   3  -5   7   15.77    0.61
  -3  -5  -7   14.23    0.66
  -3  -5  -7   15.12    0.65
   3  -5   7   15.34    0.66
  -3   5  -7   14.88    0.64
   3   5   7   15.20    0.76
  -3   5  -7   15.50    0.64
   3   5   7   15.68    0.76
   4  -5   7    2.13    0.14
  -4  -5  -7    1.93    0.17
  -4  -5  -7    2.20    0.19
   4  -5   7    1.99    0.15
   4   5   7    2.16    0.16
  -4   5  -7    2.01    0.19
  -4   5  -7    2.25    0.17
   4   5   7    1.96    0.16
   5  -5   7    9.98    0.43
  -5  -5  -7    9.88    0.48
  -5  -5  -7    9.92    0.49
   5   5   7    9.99    0.51
  -5   5  -7   10.12    0.48
  -5   5  -7   10.40    0.49
   5   5   7   10.12    0.52
  -6  -5  -7    4.19    0.29
   6  -5   7    3.95    0.21
  -6  -5  -7    3.72    0.25
   6   5   7    4.12    0.23
  -6   5  -7    3.94    0.28
   6   5   7    3.92    0.24
  -6   5  -7    4.12    0.27
   8  -6  -7    0.66    0.09
  -8   6   7    0.78    0.13
   7  -6  -7    0.04    0.05
  -7  -6   7    0.01    0.05
  -7   6   7    0.01    0.07
  -6  -6   7    1.43    0.12
   6  -6  -7    1.31    0.12
  -6   6   7    1.30    0.13
   5  -6  -7    2.67    0.17
  -5  -6   7    2.73    0.17
  -5   6   7    2.66    0.18
   4  -6  -7    7.79    0.39
  -4  -6   7    7.35    0.34
   4   6  -7    7.24    0.37
   4   6  -7    6.54    0.37
  -4   6   7    7.28    0.33
  -3  -6   7   15.40    0.65
   3  -6  -7   15.06    0.69
  -3   6   7   15.31    0.60
   3   6  -7   15.87    0.75
   3   6  -7   14.91    0.77
  -3   6   7   15.29    0.63
   2  -6  -7    7.38    0.39
  -2  -6   7    7.62    0.36
   2   6  -7    8.14    0.43
   2   6  -7    7.70    0.34
  -2   6   7    7.99    0.35
  -2   6   7    7.74    0.31
  -2   6   7    7.39    0.34
   2   6  -7    8.06    0.45
   1  -6  -7   15.77    0.64
  -1  -6   7   16.26    0.67
   1  -6  -7   15.48    0.69
  -1   6   7   15.58    0.62
   1   6  -7   15.68    0.83
   1   6  -7   17.02    0.80
  -1   6   7   15.05    0.62
   1   6  -7   15.60    0.63
  -1   6   7   15.91    0.85
   0  -6   7   13.94    0.59
   0  -6  -7   13.80    0.61
   0  -6  -7   12.87    0.57
   0   6  -7   13.33    0.51
   0   6   7   13.64    0.74
   0   6   7   13.12    0.52
   0   6  -7   13.71    0.71
   0   6  -7   13.55    0.53
   0   6   7   14.03    0.65
   0   6  -7   13.96    0.56
   0   6   7   14.05    0.70
   0   6   7   13.29    0.52
  -1  -6  -7   48.16    1.85
   1  -6   7   47.31    1.99
  -1  -6  -7   51.77    2.01
  -1   6  -7   50.26    1.86
   1   6   7   51.38    2.37
  -1   6  -7   53.22    1.88
  -1   6  -7   52.54    1.85
   1   6   7   52.49    2.41
  -2  -6  -7    0.79    0.11
   2  -6   7    0.67    0.09
  -2  -6  -7    0.78    0.12
   2   6   7    0.86    0.11
  -2   6  -7    0.67    0.08
   2   6   7    0.78    0.10
   2   6   7    0.72    0.11
  -2   6  -7    1.00    0.13
  -2   6  -7    0.77    0.09
   3  -6   7    0.73    0.10
  -3  -6  -7    0.79    0.11
  -3  -6  -7    0.87    0.13
  -3   6  -7    0.71    0.12
   3   6   7    0.83    0.10
  -3   6  -7    0.64    0.09
   3   6   7    0.83    0.10
   4  -6   7   12.83    0.49
  -4  -6  -7   12.65    0.57
  -4  -6  -7   11.93    0.56
   4   6   7   11.93    0.60
   4   6   7   12.09    0.61
  -4   6  -7   11.72    0.53
  -4   6  -7   12.30    0.56
  -5  -6  -7    6.11    0.35
   5  -6   7    5.57    0.28
  -5  -6  -7    5.89    0.32
  -5   6  -7    5.95    0.33
  -5   6  -7    5.76    0.35
   5   6   7    5.95    0.30
   5   6   7    5.68    0.31
   6  -6   7    2.31    0.15
  -6  -6  -7    2.18    0.19
  -6  -6  -7    2.33    0.22
  -6   6  -7    2.12    0.19
  -6   6  -7    2.20    0.22
   6   6   7    2.15    0.12
  -7  -7   7    0.67    0.09
   7  -7  -7    0.54    0.09
  -7   7   7    0.69    0.11
   6  -7  -7   -0.02    0.05
  -6  -7   7    0.02    0.06
  -6   7   7    0.03    0.06
  -5  -7   7    3.19    0.19
  -5   7   7    3.16    0.19
   4  -7  -7    0.10    0.08
  -4  -7   7    0.00    0.05
  -4   7   7    0.06    0.05
  -3  -7   7    0.21    0.06
   3  -7  -7    0.28    0.09
  -3   7   7    0.34    0.07
  -3   7   7    0.14    0.04
   3   7  -7    0.24    0.07
  -3   7   7    0.17    0.04
   3   7  -7    0.20    0.05
  -2  -7   7    0.54    0.08
   2  -7  -7    0.41    0.10
  -2   7   7    0.48    0.07
  -2   7   7    0.57    0.07
   2   7  -7    0.45    0.08
   2   7  -7    0.50    0.10
   1  -7  -7    0.71    0.11
  -1  -7   7    0.70    0.09
   1  -7  -7    0.75    0.11
   1   7  -7    0.76    0.10
  -1   7   7    0.72    0.07
   1   7  -7    0.79    0.11
   1   7  -7    0.70    0.13
  -1   7   7    0.70    0.07
   0  -7  -7    5.67    0.31
   0  -7   7    5.26    0.28
   0  -7  -7    4.46    0.28
   0   7  -7    5.55    0.34
   0   7  -7    5.78    0.29
   0   7   7    6.16    0.38
   0   7  -7    5.21    0.20
  -1  -7  -7    0.26    0.08
   1  -7   7    0.31    0.07
  -1  -7  -7    0.22    0.09
  -1   7  -7    0.25    0.04
   1   7   7    0.25    0.07
   1   7   7    0.26    0.10
  -1   7  -7    0.29    0.09
  -1   7  -7    0.26    0.05
   2  -7   7   21.25    0.88
  -2  -7  -7   19.47    0.84
  -2  -7  -7   20.45    0.89
  -2   7  -7   21.60    0.80
   2   7   7   20.91    1.01
  -2   7  -7   21.43    0.82
   2   7   7   20.38    1.03
  -2   7  -7   21.73    0.85
  -3  -7  -7   24.58    1.05
   3  -7   7   27.52    1.06
  -3  -7  -7   25.07    1.01
   3   7   7   25.09    1.19
  -3   7  -7   24.31    0.99
   3   7   7   24.39    1.18
  -3   7  -7   24.29    0.95
  -4  -7  -7    1.73    0.16
  -4  -7  -7    1.63    0.18
   4   7   7    1.56    0.11
  -4   7  -7    1.66    0.14
  -4   7  -7    1.70    0.18
   4   7   7    1.58    0.12
  -5  -7  -7   25.97    1.07
  -5  -7  -7   25.34    1.04
  -5   7  -7   25.74    1.02
  -5   7  -7   24.05    1.02
  -5  -8   7    2.01    0.15
  -5   8   7    1.88    0.13
  -4  -8   7    5.73    0.29
  -4   8   7    5.93    0.25
  -4   8   7    5.56    0.24
   3  -8  -7    0.28    0.09
  -3  -8   7    0.31    0.07
  -3   8   7    0.29    0.07
   3   8  -7    0.39    0.07
   3   8  -7    0.49    0.07
  -3   8   7    0.33    0.07
  -2  -8   7    8.12    0.39
   2  -8  -7    8.16    0.43
  -2   8   7    8.88    0.34
   2   8  -7    8.10    0.46
  -2   8   7    7.94    0.34
   2   8  -7    7.89    0.44
  -1  -8   7   14.66    0.63
   1  -8  -7   14.75    0.67
   1   8  -7   14.45    0.77
   1   8  -7   14.04    0.74
   0  -8  -7    0.12    0.08
   0  -8  -7    0.20    0.08
   0  -8   7    0.10    0.06
   0   8   7    0.26    0.10
   0   8  -7    0.13    0.08
  -1  -8  -7    0.50    0.12
  -1  -8  -7    0.46    0.10
   1  -8   7    0.45    0.09
  -1   8  -7    0.43    0.04
   1   8   7    0.15    0.09
   1   8   7    0.43    0.08
  -1   8  -7    0.65    0.11
  -1   8  -7    0.42    0.04
   2  -8   7    0.37    0.09
  -2  -8  -7    0.14    0.08
  -2  -8  -7    0.14    0.09
  -2   8  -7    0.17    0.05
  -2   8  -7    0.26    0.10
   2   8   7    0.22    0.08
   2   8   7    0.11    0.06
  -2   8  -7    0.16    0.05
   3  -8   7    7.89    0.38
  -3  -8  -7    6.69    0.39
  -3  -8  -7    7.10    0.38
  -3   8  -7    7.43    0.39
   3   8   7    7.01    0.37
  -3   8  -7    7.80    0.35
   3   8   7    6.83    0.37
  -4  -8  -7    0.12    0.08
  -4  -8  -7    0.34    0.11
  -4   8  -7    0.11    0.10
  -4   8  -7    0.22    0.06
   3  -9  -7   15.70    0.74
  -3  -9   7   16.01    0.68
  -3   9   7   16.32    0.62
  -3   9   7   15.58    0.63
   2  -9  -7    0.59    0.12
  -2  -9   7    0.57    0.09
   2   9  -7    0.50    0.09
   2   9  -7    0.56    0.09
   1  -9  -7    9.04    0.46
  -1  -9   7    8.70    0.42
   1  -9  -7    9.04    0.44
   1   9  -7    8.86    0.50
   1   9  -7    8.35    0.51
   0  -9  -7    1.75    0.17
   0  -9  -7    1.77    0.18
   0  -9   7    1.88    0.16
   0   9   7    2.12    0.22
   0   9  -7    2.00    0.19
  -1  -9  -7    2.54    0.20
   1  -9   7    2.59    0.19
   1   9   7    2.53    0.18
   1   9   7    2.02    0.20
  -2  -9  -7    1.48    0.17
  -2  -9  -7    1.59    0.16
  -2   9  -7    1.63    0.17
   2   9   7    1.51    0.14
   2   9   7    1.46    0.12
  -9   0   8    2.47    0.20
   8   0  -8   11.45    0.42
  -8   0   8   11.41    0.54
   8   0  -8   11.02    0.42
   7   0  -8    7.90    0.31
  -7   0   8    7.45    0.38
   7   0  -8    7.40    0.32
   6   0  -8    4.23    0.21
  -6   0   8    4.65    0.26
   6   0  -8    4.13    0.19
  -6   0   8    3.94    0.24
   5   0  -8   10.35    0.42
   5   0  -8   10.53    0.41
   5   0  -8   10.41    0.58
   5   0  -8   10.42    0.40
  -5   0   8    9.33    0.47
   4   0  -8   27.20    1.05
   4   0  -8   29.35    1.39
   4   0  -8   27.91    1.05
   4   0  -8   28.63    1.07
  -4   0   8   27.87    1.14
   3   0  -8    2.83    0.16
  -3   0   8    2.86    0.18
   3   0  -8    2.66    0.15
   3   0  -8    2.75    0.22
   3   0  -8    2.94    0.16
   3   0  -8    2.64    0.15
  -3   0   8    2.50    0.16
   2   0  -8   67.02    2.45
   2   0  -8   67.42    2.36
  -2   0   8   66.57    2.46
   2   0  -8   68.82    2.45
  -2   0   8   65.41    2.60
  -1   0   8    1.08    0.11
   1   0  -8    1.18    0.12
   1   0  -8    0.92    0.09
  -1   0   8    0.87    0.08
  -1   0   8    0.89    0.09
   1   0  -8    1.18    0.11
   0   0  -8   70.40    2.78
   0   0   8   72.53    2.61
   0   0  -8   70.68    2.54
   0   0   8   72.29    2.77
   0   0  -8   72.37    2.63
  -1   0  -8   60.39    2.31
   1   0   8   54.96    2.15
   1   0   8   62.32    2.29
  -1   0  -8   59.19    2.17
  -1   0  -8   57.59    2.11
  -2   0  -8   21.76    0.85
  -2   0  -8   21.83    0.91
   2   0   8   21.49    0.81
  -2   0  -8   21.13    0.84
   3   0   8    2.39    0.16
  -3   0  -8    2.32    0.19
  -3   0  -8    2.31    0.18
   3   0   8    2.13    0.12
  -3   0  -8    2.29    0.16
  -4   0  -8  103.36    3.97
   4   0   8  106.71    3.74
   4   0   8   96.36    3.70
  -4   0  -8  104.82    3.65
  -5   0  -8   24.53    1.00
   5   0   8   24.50    0.92
   5   0   8   25.87    0.97
  -5   0  -8   24.42    1.05
   5   0   8   25.25    0.96
  -6   0  -8    0.98    0.15
  -6   0  -8    0.84    0.13
   6   0   8    0.70    0.09
   6   0   8    1.12    0.10
   7   0   8    1.33    0.10
  -7   0  -8    1.31    0.15
   7   0   8    1.06    0.10
  -7   0  -8    1.36    0.18
   9  -1  -8    0.80    0.06
  -9  -1   8    0.86    0.12
   9  -1  -8    0.97    0.08
   9   1  -8    0.74    0.13
  -9   1   8    0.82    0.12
  -8  -1   8    9.60    0.48
   8  -1  -8   10.22    0.40
   8  -1  -8    9.88    0.41
  -8   1   8   10.52    0.49
   8   1  -8    9.42    0.57
   7  -1  -8    5.29    0.23
   7  -1  -8    4.76    0.24
  -7  -1   8    5.29    0.28
   7  -1  -8    4.81    0.19
  -7   1   8    4.81    0.28
   7   1  -8    4.89    0.34
  -7   1   8    5.43    0.31
   6  -1  -8   10.78    0.42
  -6  -1   8   10.07    0.48
   6  -1  -8   11.22    0.43
   6  -1  -8   11.03    0.45
   6   1  -8   10.68    0.40
   6   1  -8    9.99    0.59
   6   1  -8   10.13    0.40
  -6   1   8   10.88    0.50
  -6   1   8   10.67    0.52
   6   1  -8    9.93    0.58
   5  -1  -8   27.46    1.13
   5  -1  -8   31.16    1.15
   5  -1  -8   31.50    1.14
  -5  -1   8   30.11    1.23
   5  -1  -8   31.54    1.00
   5   1  -8   27.97    1.47
   5   1  -8   30.07    1.12
   5   1  -8   30.79    1.48
   5   1  -8   30.41    1.11
  -5   1   8   30.40    1.24
  -5   1   8   32.54    1.30
   4  -1  -8    0.34    0.06
   4  -1  -8    0.38    0.06
  -4  -1   8    0.25    0.07
   4   1  -8    0.44    0.10
  -4   1   8    0.28    0.06
   4   1  -8    0.24    0.05
  -4   1   8    0.27    0.07
   4   1  -8    0.42    0.05
  -4   1   8    0.36    0.07
   4   1  -8    0.32    0.04
   4   1  -8    0.25    0.04
   4   1  -8    0.29    0.09
   3  -1  -8    0.33    0.05
   3  -1  -8    0.11    0.05
  -3  -1   8    0.06    0.05
   3  -1  -8    0.13    0.04
   3   1  -8    0.15    0.04
   3   1  -8    0.05    0.04
  -3   1   8    0.09    0.05
   3   1  -8    0.16    0.07
   3   1  -8    0.06    0.05
   3   1  -8    0.01    0.06
   3   1  -8    0.12    0.04
  -3   1   8    0.08    0.05
   3   1  -8    0.11    0.02
  -2  -1   8    1.89    0.14
   2  -1  -8    1.93    0.16
   2  -1  -8    2.04    0.14
  -2  -1   8    2.09    0.13
   2  -1  -8    1.91    0.12
  -2   1   8    1.84    0.13
   2   1  -8    1.84    0.14
   2   1  -8    1.94    0.12
  -2   1   8    2.10    0.15
   2   1  -8    1.92    0.18
   2   1  -8    1.72    0.12
   2   1  -8    1.99    0.12
  -1  -1   8    7.02    0.34
   1  -1  -8    7.10    0.32
   1  -1  -8    6.89    0.34
  -1  -1   8    6.59    0.30
   1  -1  -8    6.71    0.30
  -1  -1   8    6.81    0.30
  -1   1   8    6.82    0.34
  -1   1   8    6.62    0.30
  -1   1   8    6.90    0.30
   1   1  -8    7.12    0.30
   1   1  -8    6.50    0.30
   1   1  -8    6.97    0.31
   1   1  -8    7.00    0.31
   0  -1  -8   18.28    0.70
   0  -1  -8   17.57    0.70
   0  -1  -8   18.20    0.76
   0  -1   8   18.00    0.69
   0  -1   8   17.92    0.75
   0   1  -8   16.21    0.69
   0   1   8   18.66    0.71
   0   1   8   17.93    0.75
   0   1  -8   17.36    0.70
   0   1   8   17.67    0.69
   0   1  -8   18.54    0.76
  -1  -1  -8    0.63    0.09
  -1  -1  -8    0.58    0.09
   1  -1   8    0.59    0.07
   1  -1   8    0.57    0.08
  -1   1  -8    0.51    0.07
   1   1   8    0.46    0.06
  -1   1  -8    0.45    0.09
  -1   1  -8    0.67    0.09
   1   1   8    0.62    0.08
  -2  -1  -8   11.38    0.49
  -2  -1  -8   12.01    0.54
   2  -1   8   11.20    0.47
   2   1   8   12.67    0.49
  -2   1  -8   10.94    0.53
   2   1   8   12.05    0.49
   2   1   8   11.51    0.45
  -2   1  -8   12.03    0.52
  -2   1  -8   11.60    0.49
  -3  -1  -8   65.82    2.53
   3  -1   8   63.11    2.35
  -3  -1  -8   62.81    2.33
  -3   1  -8   64.11    2.53
  -3   1  -8   67.75    2.40
   3   1   8   61.36    2.34
   3   1   8   63.71    2.37
  -3   1  -8   65.35    2.33
   3   1   8   67.22    2.37
  -4  -1  -8    5.57    0.32
  -4  -1  -8    5.26    0.31
   4  -1   8    5.35    0.23
   4   1   8    5.33    0.25
  -4   1  -8    5.03    0.27
   4   1   8    5.34    0.21
  -4   1  -8    5.32    0.31
  -4   1  -8    5.22    0.30
   4   1   8    5.34    0.26
  -5  -1  -8    4.70    0.29
   5  -1   8    4.92    0.21
  -5  -1  -8    4.70    0.30
   5   1   8    4.94    0.24
   5   1   8    4.92    0.23
  -5   1  -8    4.44    0.30
  -5   1  -8    4.87    0.29
  -6  -1  -8    4.48    0.28
  -6  -1  -8    4.11    0.29
   6  -1   8    4.42    0.19
   6   1   8    4.59    0.21
  -6   1  -8    4.53    0.30
  -6   1  -8    4.38    0.28
   6   1   8    4.17    0.21
  -7  -1  -8    7.16    0.39
  -7  -1  -8    6.32    0.39
   7  -1   8    6.91    0.33
  -7   1  -8    6.60    0.40
  -7   1  -8    6.77    0.38
   9  -2  -8    3.04    0.18
   9  -2  -8    3.08    0.16
  -9  -2   8    3.08    0.22
  -9   2   8    2.77    0.23
   9   2  -8    2.87    0.22
   9   2  -8    3.02    0.24
  -8  -2   8    1.32    0.14
   8  -2  -8    1.55    0.11
   8  -2  -8    1.48    0.09
   8   2  -8    1.91    0.18
   8   2  -8    1.72    0.18
  -8   2   8    1.61    0.16
  -7  -2   8   54.37    2.19
   7  -2  -8   55.53    2.05
   7  -2  -8   58.86    2.05
  -7   2   8   56.52    2.22
   7   2  -8   56.61    2.63
   7   2  -8   53.62    2.62
  -6  -2   8    4.56    0.26
   6  -2  -8    4.44    0.18
  -6   2   8    4.62    0.28
  -6   2   8    4.62    0.27
   6   2  -8    4.54    0.31
   6   2  -8    4.87    0.32
   5  -2  -8  218.47    7.84
  -5  -2   8  218.49    8.25
  -5   2   8  231.28    8.74
   5   2  -8  206.33    7.77
   5   2  -8  219.55    9.91
   5   2  -8  214.24    7.77
   5   2  -8  220.47    9.91
  -5   2   8  223.39    8.27
  -5   2   8  206.51    7.86
  -4  -2   8   13.64    0.60
   4  -2  -8   14.05    0.54
   4  -2  -8   14.76    0.56
  -4   2   8   13.92    0.65
   4   2  -8   13.89    0.52
  -4   2   8   14.33    0.61
   4   2  -8   13.92    0.52
   4   2  -8   13.69    0.72
   4   2  -8   11.96    0.72
  -4   2   8   14.06    0.57
   3  -2  -8    0.09    0.05
  -3  -2   8    0.03    0.05
   3  -2  -8    0.05    0.05
   3  -2  -8   -0.01    0.05
  -3   2   8    0.00    0.06
   3   2  -8    0.03    0.03
   3   2  -8   -0.02    0.06
   3   2  -8    0.08    0.03
   3   2  -8    0.07    0.03
  -3   2   8   -0.06    0.04
  -3   2   8   -0.01    0.05
   3   2  -8    0.05    0.06
   3   2  -8    0.00    0.03
  -2  -2   8   63.70    2.67
   2  -2  -8   70.88    2.69
   2  -2  -8   68.00    2.53
   2  -2  -8   71.83    2.44
   2   2  -8   71.15    2.51
   2   2  -8   71.66    2.24
   2   2  -8   71.15    2.43
   2   2  -8   67.56    3.22
   2   2  -8   69.16    3.22
   2   2  -8   64.43    2.51
  -2   2   8   68.66    2.68
   2   2  -8   70.42    2.50
  -2   2   8   69.13    2.53
  -1  -2   8   66.49    2.43
   1  -2  -8   67.19    2.44
   1  -2  -8   67.41    2.36
  -1  -2   8   60.68    2.57
   1  -2  -8   69.00    2.59
  -1  -2   8   65.61    2.43
   1   2  -8   68.08    2.43
   1   2  -8   65.21    3.10
  -1   2   8   65.15    2.43
   1   2  -8   66.90    2.35
   1   2  -8   66.91    2.43
  -1   2   8   68.17    2.43
   1   2  -8   66.72    2.41
   0  -2  -8   14.25    0.63
   0  -2  -8   14.16    0.57
   0  -2  -8   14.05    0.58
   0  -2   8   13.71    0.61
   0  -2   8   13.09    0.56
   0   2  -8   14.72    0.57
   0   2  -8   14.64    0.57
   0   2   8   14.21    0.58
   0   2   8   14.23    0.55
   0   2  -8   14.57    0.58
   1  -2   8   30.42    1.09
   1  -2   8   28.84    1.16
  -1  -2  -8   28.38    1.18
  -1  -2  -8   28.89    1.09
  -1  -2  -8   29.55    1.10
  -1   2  -8   27.36    1.09
   1   2   8   29.15    1.10
   1   2   8   28.03    1.07
   1   2   8   29.57    1.10
  -1   2  -8   28.14    1.10
   2  -2   8   23.51    0.93
  -2  -2  -8   23.26    0.89
  -2  -2  -8   22.61    0.94
   2  -2   8   21.79    0.86
   2   2   8   21.74    0.83
   2   2   8   23.69    0.87
  -2   2  -8   21.45    0.88
  -2   2  -8   22.80    0.89
   2   2   8   21.50    1.11
   2   2   8   22.77    0.87
  -3  -2  -8    3.54    0.23
  -3  -2  -8    3.42    0.23
   3  -2   8    3.17    0.17
   3   2   8    3.38    0.24
   3   2   8    3.26    0.13
  -3   2  -8    3.68    0.23
   3   2   8    3.23    0.18
  -3   2  -8    3.29    0.20
   3   2   8    3.49    0.18
  -4  -2  -8   22.68    0.92
  -4  -2  -8   23.08    0.97
   4  -2   8   22.11    0.87
  -4   2  -8   23.34    0.92
  -4   2  -8   22.42    0.92
   4   2   8   23.22    0.87
   4   2   8   23.16    0.86
   5  -2   8    0.89    0.08
  -5  -2  -8    0.93    0.13
  -5  -2  -8    0.78    0.13
   5   2   8    0.81    0.07
   5   2   8    0.84    0.07
  -5   2  -8    0.80    0.14
   5   2   8    0.82    0.07
   6  -2   8    0.02    0.04
  -6  -2  -8    0.04    0.08
  -6  -2  -8   -0.05    0.09
  -6   2  -8    0.08    0.09
  -7  -2  -8   11.77    0.58
   7  -2   8   11.70    0.45
  -7  -2  -8   11.49    0.57
  -7   2  -8   11.82    0.57
   9  -3  -8    0.23    0.04
  -9  -3   8    0.25    0.09
   9   3  -8    0.24    0.07
   9   3  -8    0.24    0.08
  -8  -3   8    2.53    0.18
   8   3  -8    2.55    0.19
   8   3  -8    2.31    0.19
   7  -3  -8    1.55    0.12
  -7  -3   8    1.36    0.14
   7   3  -8    1.72    0.16
   7   3  -8    1.94    0.17
   6  -3  -8   51.54    1.66
   6  -3  -8   49.42    1.85
  -6  -3   8   49.37    1.96
   6   3  -8   48.26    2.35
  -6   3   8   51.52    1.89
   6   3  -8   49.66    2.35
   5  -3  -8    6.10    0.28
  -5  -3   8    6.30    0.31
  -5   3   8    6.13    0.32
   5   3  -8    5.50    0.35
   5   3  -8    5.29    0.35
  -5   3   8    5.95    0.30
   4  -3  -8   10.73    0.42
  -4  -3   8    9.37    0.46
   4  -3  -8   10.07    0.43
   4   3  -8   10.22    0.55
   4   3  -8   10.14    0.56
  -4   3   8    9.95    0.44
  -4   3   8   10.41    0.51
   3  -3  -8   35.32    1.43
  -3  -3   8   35.62    1.41
   3  -3  -8   34.99    1.32
   3  -3  -8   36.94    1.29
  -3   3   8   34.98    1.33
  -3   3   8   35.78    1.51
   3   3  -8   33.56    1.69
   3   3  -8   35.42    1.69
   3   3  -8   35.46    1.28
   3   3  -8   34.76    1.28
   2  -3  -8    1.91    0.13
   2  -3  -8    2.24    0.15
  -2  -3   8    1.92    0.15
   2  -3  -8    2.18    0.17
   2   3  -8    2.26    0.19
   2   3  -8    2.22    0.14
   2   3  -8    2.27    0.20
  -2   3   8    2.09    0.17
  -2   3   8    2.04    0.13
   2   3  -8    1.96    0.09
   2   3  -8    2.15    0.12
   2   3  -8    2.07    0.11
   2   3  -8    1.98    0.10
  -1  -3   8    1.40    0.13
   1  -3  -8    1.07    0.12
   1  -3  -8    1.32    0.10
  -1  -3   8    1.23    0.10
   1  -3  -8    1.28    0.12
  -1   3   8    1.22    0.11
   1   3  -8    1.37    0.10
   1   3  -8    1.48    0.16
  -1   3   8    1.20    0.10
  -1   3   8    1.25    0.10
   1   3  -8    1.27    0.12
   1   3  -8    1.26    0.09
  -1   3   8    1.18    0.11
   1   3  -8    1.55    0.11
   0  -3  -8   47.89    1.70
   0  -3   8   47.30    1.80
   0  -3   8   44.62    1.54
   0  -3  -8   46.55    1.81
   0  -3  -8   43.88    1.65
   0  -3   8   47.02    1.69
   0   3  -8   46.26    1.65
   0   3   8   44.82    1.70
   0   3   8   43.67    1.67
   0   3   8   45.63    1.69
   0   3  -8   45.01    1.69
   0   3   8   44.57    1.70
   0   3  -8   45.30    1.67
   0   3  -8   45.82    1.69
   1  -3   8   17.09    0.71
   1  -3   8   16.64    0.66
  -1  -3  -8   16.66    0.73
  -1  -3  -8   16.19    0.68
   1   3   8   16.66    0.86
   1   3   8   16.67    0.66
   1   3   8   16.29    0.66
  -1   3  -8   17.79    0.68
   1   3   8   16.44    0.62
   1   3   8   17.14    0.87
   1   3   8   16.88    0.66
  -1   3  -8   16.43    0.67
   2  -3   8   -0.01    0.05
  -2  -3  -8    0.02    0.07
   2  -3   8   -0.01    0.04
  -2  -3  -8   -0.05    0.06
   2   3   8    0.01    0.04
   2   3   8    0.06    0.07
   2   3   8   -0.02    0.03
  -2   3  -8    0.10    0.06
  -2   3  -8    0.02    0.07
   2   3   8    0.01    0.04
  -3  -3  -8    0.65    0.11
   3  -3   8    0.78    0.08
  -3   3  -8    0.71    0.10
   3   3   8    0.74    0.07
  -3   3  -8    0.65    0.12
   3   3   8    0.71    0.07
   3   3   8    0.71    0.10
  -4  -3  -8    0.42    0.11
  -4  -3  -8    0.51    0.10
   4  -3   8    0.56    0.07
   4   3   8    0.52    0.05
   4   3   8    0.55    0.09
   4   3   8    0.60    0.05
  -4   3  -8    0.38    0.11
  -4   3  -8    0.56    0.10
   5  -3   8    0.46    0.06
  -5  -3  -8    0.50    0.12
  -5  -3  -8    0.56    0.11
  -5   3  -8    0.55    0.13
   5   3   8    0.37    0.08
  -5   3  -8    0.47    0.10
  -6  -3  -8    3.56    0.27
  -6  -3  -8    3.39    0.25
   6  -3   8    3.57    0.18
   6   3   8    3.75    0.24
  -6   3  -8    3.39    0.27
  -7  -3  -8   -0.02    0.10
   7  -3   8    0.08    0.04
  -7  -3  -8    0.06    0.09
   7   3   8    0.11    0.06
  -7   3  -8   -0.09    0.09
   8  -4  -8    0.94    0.10
  -8  -4   8    1.03    0.12
   8   4  -8    0.96    0.09
   8   4  -8    0.86    0.09
   7  -4  -8    1.80    0.13
  -7  -4   8    1.52    0.15
   7   4  -8    1.75    0.14
   7   4  -8    1.84    0.14
  -7   4   8    1.85    0.17
  -6  -4   8    4.46    0.25
   6  -4  -8    4.53    0.23
   6   4  -8    4.31    0.27
   6   4  -8    4.02    0.27
  -6   4   8    4.73    0.26
  -5  -4   8   11.09    0.49
   5  -4  -8   10.29    0.45
   5  -4  -8   11.72    0.45
   5   4  -8   10.55    0.56
  -5   4   8   11.13    0.48
   5   4  -8   10.10    0.57
   4  -4  -8    0.17    0.05
  -4  -4   8    0.08    0.06
   4  -4  -8    0.03    0.06
   4   4  -8    0.00    0.06
   4   4  -8    0.04    0.06
  -4   4   8    0.11    0.06
  -3  -4   8    6.53    0.32
   3  -4  -8    6.42    0.34
   3  -4  -8    5.93    0.30
   3  -4  -8    6.46    0.29
  -3   4   8    6.21    0.30
   3   4  -8    6.40    0.37
   3   4  -8    6.61    0.39
  -2  -4   8   17.00    0.73
   2  -4  -8   17.62    0.75
   2  -4  -8   17.00    0.67
   2  -4  -8   16.84    0.67
  -2   4   8   17.38    0.79
   2   4  -8   16.57    0.88
  -2   4   8   16.71    0.67
   2   4  -8   17.36    0.64
   2   4  -8   17.11    0.86
   2   4  -8   16.67    0.63
   2   4  -8   17.72    0.66
   1  -4  -8    8.94    0.40
  -1  -4   8    8.30    0.41
   1  -4  -8    8.47    0.43
   1   4  -8    8.99    0.49
  -1   4   8    8.79    0.39
  -1   4   8    9.21    0.39
  -1   4   8    8.78    0.36
   1   4  -8    9.19    0.39
   1   4  -8    8.74    0.35
   1   4  -8    8.03    0.33
   1   4  -8    9.08    0.36
   0  -4  -8    1.12    0.12
   0  -4   8    0.89    0.10
   0  -4  -8    1.33    0.13
   0   4   8    0.92    0.07
   0   4   8    1.10    0.10
   0   4  -8    1.12    0.08
   0   4  -8    0.90    0.09
   0   4  -8    1.03    0.12
   0   4  -8    1.13    0.10
   0   4   8    1.01    0.10
  -1  -4  -8   43.18    1.53
   1  -4   8   41.25    1.41
  -1  -4  -8   40.50    1.65
   1  -4   8   39.74    1.63
  -1   4  -8   41.98    1.52
   1   4   8   43.76    1.53
  -1   4  -8   42.06    1.55
  -1   4  -8   40.73    1.54
   1   4   8   42.87    1.53
   1   4   8   36.70    1.97
  -2  -4  -8    2.29    0.18
   2  -4   8    2.48    0.17
   2  -4   8    2.03    0.14
  -2  -4  -8    1.83    0.17
   2  -4   8    2.17    0.14
   2   4   8    2.26    0.12
  -2   4  -8    2.49    0.19
  -2   4  -8    2.10    0.16
   2   4   8    1.99    0.19
   2   4   8    2.34    0.12
  -3  -4  -8    0.50    0.10
   3  -4   8    0.63    0.08
   3  -4   8    0.56    0.07
  -3  -4  -8    0.48    0.11
   3   4   8    0.57    0.11
  -3   4  -8    0.51    0.12
   3   4   8    0.46    0.10
  -3   4  -8    0.56    0.09
  -4  -4  -8   14.10    0.66
   4  -4   8   14.89    0.59
  -4  -4  -8   15.06    0.65
   4   4   8   14.35    0.74
  -4   4  -8   14.62    0.65
   4   4   8   14.84    0.77
  -4   4  -8   15.57    0.64
  -5  -4  -8    5.31    0.32
   5  -4   8    5.20    0.25
  -5  -4  -8    4.87    0.30
  -5   4  -8    5.30    0.30
   5   4   8    5.22    0.34
   5   4   8    5.26    0.31
  -5   4  -8    4.89    0.32
   6  -4   8    1.14    0.10
  -6  -4  -8    1.01    0.16
  -6  -4  -8    1.08    0.15
   6   4   8    1.38    0.16
  -6   4  -8    1.00    0.16
   6   4   8    1.12    0.12
  -6   4  -8    1.17    0.15
  -8  -5   8    3.34    0.22
   8  -5  -8    3.79    0.21
  -8   5   8    3.62    0.25
  -7  -5   8    0.77    0.10
   7  -5  -8    0.66    0.09
  -7   5   8    0.81    0.12
  -6  -5   8    1.47    0.13
   6  -5  -8    1.50    0.12
   6   5  -8    1.65    0.13
  -6   5   8    1.69    0.15
   6   5  -8    1.56    0.12
   5  -5  -8    3.06    0.18
  -5  -5   8    2.78    0.19
  -5   5   8    2.63    0.19
   5   5  -8    3.37    0.21
   5   5  -8    2.94    0.19
   4  -5  -8    4.50    0.24
  -4  -5   8    4.87    0.25
   4  -5  -8    4.71    0.23
  -4   5   8    4.51    0.24
   4   5  -8    3.96    0.27
   3  -5  -8   70.40    2.42
   3  -5  -8   71.54    2.67
  -3  -5   8   61.60    2.63
   3  -5  -8   70.10    2.50
  -3   5   8   66.65    2.49
   3   5  -8   70.79    3.14
   3   5  -8   64.12    3.15
  -2  -5   8   45.93    1.85
   2  -5  -8   48.14    1.87
   2  -5  -8   47.64    1.71
   2   5  -8   47.59    1.68
  -2   5   8   45.63    1.72
   2   5  -8   43.84    2.22
  -2   5   8   46.15    1.72
   2   5  -8   47.83    2.20
  -2   5   8   49.44    1.76
   1  -5  -8    7.07    0.35
   1  -5  -8    7.86    0.39
  -1  -5   8    7.32    0.36
   1   5  -8    7.33    0.43
   1   5  -8    7.52    0.30
  -1   5   8    7.40    0.33
   1   5  -8    7.63    0.31
   1   5  -8    7.33    0.34
  -1   5   8    7.18    0.30
  -1   5   8    7.45    0.33
   0  -5  -8   27.54    1.05
   0  -5  -8   26.74    1.14
   0  -5   8   27.41    1.12
   0   5   8   25.39    1.03
   0   5  -8   28.44    1.01
   0   5  -8   27.70    1.02
   0   5  -8   27.36    1.04
   0   5   8   28.35    1.04
   0   5  -8   28.20    1.04
  -1  -5  -8    0.86    0.12
  -1  -5  -8    0.95    0.13
   1  -5   8    0.86    0.10
  -1   5  -8    1.05    0.09
   1   5   8    0.80    0.14
   1   5   8    1.10    0.08
  -1   5  -8    0.89    0.10
  -1   5  -8    0.94    0.13
   1   5   8    1.00    0.08
  -1   5  -8    0.79    0.09
   2  -5   8   37.58    1.27
   2  -5   8   37.47    1.46
  -2  -5  -8   33.85    1.48
  -2  -5  -8   37.52    1.39
   2   5   8   38.48    1.76
  -2   5  -8   34.17    1.38
  -2   5  -8   35.44    1.37
   2   5   8   37.97    1.75
   3  -5   8   23.76    0.84
   3  -5   8   23.17    0.89
  -3  -5  -8   22.17    0.93
  -3  -5  -8   22.47    0.98
  -3   5  -8   22.45    0.93
   3   5   8   24.24    1.14
  -3   5  -8   22.65    0.92
   3   5   8   23.51    1.13
  -4  -5  -8    0.03    0.07
  -4  -5  -8    0.05    0.09
   4  -5   8    0.02    0.04
   4  -5   8    0.05    0.06
   4   5   8    0.05    0.06
  -4   5  -8    0.04    0.07
   4   5   8   -0.02    0.05
  -4   5  -8   -0.03    0.08
  -5  -5  -8    5.66    0.34
   5  -5   8    6.32    0.29
  -5  -5  -8    5.96    0.36
   5   5   8    6.42    0.36
  -5   5  -8    5.64    0.35
  -5   5  -8    5.54    0.33
   5   5   8    6.14    0.34
  -6  -5  -8    2.37    0.23
  -6  -5  -8    2.13    0.20
   6  -5   8    2.47    0.16
  -6   5  -8    2.08    0.22
   6   5   8    2.69    0.19
   6   5   8    2.70    0.18
  -6   5  -8    2.44    0.22
   7  -6  -8    0.03    0.06
  -7  -6   8    0.04    0.06
  -7   6   8    0.00    0.07
  -6  -6   8    4.49    0.25
   6  -6  -8    4.28    0.24
  -6   6   8    4.60    0.26
  -5  -6   8    2.06    0.16
   5  -6  -8    2.01    0.15
   5   6  -8    2.25    0.15
   5   6  -8    2.32    0.14
  -5   6   8    1.97    0.15
  -4  -6   8    2.44    0.18
  -4   6   8    2.68    0.17
   4   6  -8    2.85    0.18
   4   6  -8    2.74    0.20
   3  -6  -8    2.58    0.18
   3  -6  -8    2.61    0.21
  -3  -6   8    2.74    0.18
   3   6  -8    2.65    0.21
  -3   6   8    2.74    0.15
   3   6  -8    2.81    0.20
  -2  -6   8    1.40    0.13
   2  -6  -8    1.43    0.15
   2  -6  -8    1.61    0.15
  -2   6   8    1.47    0.13
   2   6  -8    1.87    0.18
  -2   6   8    1.55    0.09
   2   6  -8    1.75    0.16
  -2   6   8    1.83    0.14
  -1  -6   8   12.09    0.54
   1  -6  -8   12.55    0.57
   1  -6  -8   11.57    0.53
   1   6  -8   11.66    0.64
  -1   6   8   12.30    0.50
  -1   6   8   12.80    0.50
   1   6  -8   12.19    0.51
   1   6  -8   12.03    0.45
   0  -6  -8   36.31    1.41
   0  -6   8   37.96    1.51
   0  -6  -8   38.29    1.53
   0   6   8   37.89    1.39
   0   6   8   36.15    1.39
   0   6  -8   37.92    1.39
   0   6  -8   38.19    1.38
   0   6  -8   39.04    1.40
  -1  -6  -8    5.73    0.32
   1  -6   8    5.71    0.30
  -1  -6  -8    5.16    0.31
   1   6   8    5.21    0.36
  -1   6  -8    5.42    0.24
  -1   6  -8    5.85    0.31
  -1   6  -8    5.29    0.26
  -1   6  -8    5.52    0.22
  -2  -6  -8    0.79    0.12
   2  -6   8    1.17    0.12
  -2  -6  -8    0.83    0.13
  -2   6  -8    0.94    0.13
   2   6   8    0.98    0.12
  -2   6  -8    1.08    0.10
  -2   6  -8    1.00    0.11
   2   6   8    0.98    0.13
  -3  -6  -8    5.34    0.31
  -3  -6  -8    5.77    0.33
  -3   6  -8    5.25    0.32
   3   6   8    5.44    0.33
  -3   6  -8    5.34    0.28
   3   6   8    5.25    0.32
  -4  -6  -8    4.54    0.30
  -4  -6  -8    4.51    0.28
  -4   6  -8    4.12    0.26
  -4   6  -8    4.31    0.30
   4   6   8    4.63    0.27
   4   6   8    4.51    0.28
  -5  -6  -8   11.42    0.55
   5  -6   8   12.03    0.49
  -5  -6  -8   10.94    0.56
   5   6   8   11.58    0.58
  -5   6  -8   11.09    0.53
  -5   6  -8   11.18    0.55
   5   6   8   11.32    0.57
   6  -7  -8    6.05    0.31
  -6  -7   8    5.78    0.31
  -6   7   8    5.62    0.30
  -5  -7   8    0.67    0.10
  -5   7   8    0.62    0.09
  -4  -7   8    0.20    0.07
   4   7  -8    0.31    0.06
  -4   7   8    0.23    0.06
   4   7  -8    0.32    0.07
   3  -7  -8   29.92    1.14
  -3  -7   8   29.42    1.20
   3  -7  -8   29.32    1.25
   3   7  -8   29.28    1.41
   3   7  -8   28.85    1.43
  -3   7   8   29.94    1.10
  -3   7   8   31.61    1.15
  -2  -7   8    0.86    0.10
   2  -7  -8    1.03    0.13
   2  -7  -8    0.83    0.12
  -2   7   8    0.90    0.09
   2   7  -8    0.72    0.13
  -2   7   8    0.82    0.09
   2   7  -8    0.82    0.11
   1  -7  -8    6.69    0.35
  -1  -7   8    6.94    0.35
   1  -7  -8    6.56    0.37
   1   7  -8    6.51    0.33
  -1   7   8    6.83    0.29
   1   7  -8    6.87    0.41
  -1   7   8    7.03    0.29
   0  -7   8   15.01    0.66
   0  -7  -8   15.51    0.69
   0  -7  -8   14.88    0.65
   0   7  -8   15.05    0.55
   0   7  -8   14.64    0.62
   0   7  -8   14.76    0.56
   1  -7   8    3.88    0.23
  -1  -7  -8    3.98    0.26
  -1  -7  -8    3.65    0.25
   1   7   8    3.87    0.29
  -1   7  -8    3.78    0.18
  -1   7  -8    3.94    0.20
  -1   7  -8    3.75    0.25
  -2  -7  -8   11.64    0.56
  -2  -7  -8   11.73    0.55
   2  -7   8   11.61    0.54
  -2   7  -8   11.84    0.53
   2   7   8   11.30    0.61
   2   7   8   11.59    0.63
  -2   7  -8   12.27    0.50
  -2   7  -8   11.82    0.47
  -3  -7  -8   11.14    0.55
  -3  -7  -8   10.90    0.55
   3   7   8   11.51    0.59
   3   7   8   11.40    0.59
  -3   7  -8   11.53    0.47
  -3   7  -8   12.21    0.55
  -4  -7  -8    3.35    0.28
  -4  -7  -8    3.97    0.26
  -4   7  -8    3.86    0.23
   4   7   8    3.77    0.23
   4   7   8    4.19    0.23
  -4   7  -8    3.79    0.28
  -5   8   8    0.93    0.09
  -4  -8   8    4.89    0.27
  -4   8   8    4.68    0.21
   3  -8  -8    0.21    0.10
  -3  -8   8    0.13    0.06
  -3   8   8    0.13    0.06
   3   8  -8    0.08    0.07
  -3   8   8    0.14    0.06
   3   8  -8    0.10    0.06
   2  -8  -8    1.34    0.16
   2  -8  -8    1.23    0.14
  -2  -8   8    1.30    0.13
  -2   8   8    1.33    0.10
   2   8  -8    1.32    0.14
   2   8  -8    0.90    0.14
  -2   8   8    1.41    0.10
   1  -8  -8   -0.02    0.07
  -1  -8   8    0.07    0.06
   1  -8  -8    0.06    0.08
   1   8  -8    0.04    0.07
   0  -8   8   11.83    0.54
   0  -8  -8   12.02    0.55
   0  -8  -8   12.12    0.58
   0   8  -8   11.61    0.53
   1  -8   8   10.26    0.48
  -1  -8  -8   10.24    0.50
  -1  -8  -8   10.65    0.50
  -1   8  -8    9.95    0.38
  -1   8  -8   10.45    0.47
   1   8   8    8.59    0.56
  -1   8  -8   10.01    0.39
  -2  -8  -8    0.16    0.10
   2  -8   8   -0.01    0.06
  -2  -8  -8   -0.01    0.08
   2   8   8    0.02    0.07
  -2   8  -8    0.03    0.04
  -2   8  -8    0.05    0.09
   2   8   8    0.01    0.05
  -2   8  -8    0.03    0.05
  -3  -8  -8    0.64    0.14
   1  -9  -8    8.22    0.44
   1  -9  -8    8.69    0.46
  -9   0   9   -0.10    0.07
   8   0  -9    0.00    0.02
   8   0  -9    0.01    0.03
  -8   0   9   -0.02    0.07
   7   0  -9   -0.01    0.03
   7   0  -9   -0.05    0.03
  -7   0   9   -0.05    0.05
  -6   0   9    0.07    0.07
   6   0  -9    0.01    0.03
   6   0  -9    0.00    0.04
   5   0  -9    0.07    0.04
  -5   0   9   -0.03    0.05
   5   0  -9    0.04    0.04
   5   0  -9   -0.07    0.03
  -4   0   9   -0.02    0.06
   4   0  -9    0.00    0.04
   4   0  -9    0.00    0.03
   4   0  -9    0.03    0.05
   3   0  -9   -0.01    0.05
   3   0  -9   -0.01    0.04
  -3   0   9    0.05    0.06
  -3   0   9    0.08    0.05
   3   0  -9    0.00    0.04
  -2   0   9   -0.03    0.04
   2   0  -9   -0.05    0.04
   2   0  -9   -0.08    0.05
  -2   0   9    0.01    0.05
  -1   0   9    0.01    0.04
   1   0  -9   -0.01    0.04
   1   0  -9    0.03    0.06
  -1   0   9    0.04    0.05
  -1   0   9    0.00    0.04
   0   0   9    0.01    0.06
   0   0  -9   -0.13    0.06
   0   0  -9    0.01    0.04
   0   0  -9    0.07    0.06
   0   0   9    0.02    0.04
  -1   0  -9   -0.03    0.06
  -1   0  -9    0.13    0.07
  -1   0  -9   -0.04    0.04
   1   0   9   -0.04    0.03
  -2   0  -9    0.09    0.06
   2   0   9    0.01    0.04
  -2   0  -9    0.08    0.08
  -2   0  -9   -0.04    0.06
  -3   0  -9    0.03    0.08
   3   0   9   -0.03    0.03
  -3   0  -9    0.16    0.08
  -4   0  -9   -0.07    0.09
   4   0   9    0.01    0.03
  -4   0  -9    0.00    0.08
  -5   0  -9    0.05    0.08
   5   0   9    0.01    0.03
   5   0   9    0.01    0.05
  -5   0  -9    0.20    0.11
   6   0   9    0.02    0.05
  -6   0  -9    0.03    0.09
   6   0   9   -0.01    0.05
  -6   0  -9    0.04    0.10
  -9  -1   9    0.03    0.07
   9  -1  -9    0.01    0.04
   9  -1  -9    0.01    0.03
  -9   1   9    0.05    0.08
   8  -1  -9    0.31    0.06
   8  -1  -9    0.23    0.05
  -8  -1   9    0.24    0.09
  -8   1   9    0.30    0.10
   7  -1  -9    1.12    0.10
   7  -1  -9    1.07    0.06
   7  -1  -9    1.20    0.09
  -7  -1   9    1.10    0.13
  -7   1   9    1.08    0.13
   6  -1  -9    1.27    0.10
   6  -1  -9    1.28    0.10
  -6  -1   9    1.47    0.14
   6   1  -9    1.34    0.08
   6   1  -9    1.52    0.09
  -6   1   9    1.46    0.15
  -6   1   9    1.09    0.13
  -5  -1   9   22.62    0.97
   5  -1  -9   22.64    0.89
   5  -1  -9   24.26    0.78
   5  -1  -9   23.83    0.89
   5   1  -9   23.08    0.87
   5   1  -9   23.86    0.88
  -5   1   9   22.35    0.97
  -5   1   9   22.93    1.03
   4  -1  -9    2.36    0.14
  -4  -1   9    2.15    0.17
   4   1  -9    2.24    0.12
   4   1  -9    2.28    0.13
  -4   1   9    2.01    0.16
  -4   1   9    2.05    0.18
   4   1  -9    2.29    0.13
   3  -1  -9   80.25    2.82
   3  -1  -9   80.59    2.71
  -3  -1   9   75.47    2.99
   3   1  -9   76.39    2.80
   3   1  -9   78.45    2.80
   3   1  -9   79.23    2.80
  -3   1   9   76.71    2.83
  -3   1   9   68.63    2.98
  -2  -1   9   39.52    1.47
   2  -1  -9   40.46    1.47
  -2  -1   9   37.81    1.57
   2  -1  -9   39.81    1.43
  -2   1   9   39.70    1.57
   2   1  -9   38.54    1.46
   2   1  -9   40.53    1.43
  -2   1   9   37.92    1.47
   2   1  -9   39.25    1.47
  -1  -1   9    3.23    0.20
   1  -1  -9    2.86    0.18
   1  -1  -9    2.66    0.17
  -1  -1   9    3.00    0.17
   1  -1  -9    2.93    0.21
  -1  -1   9    2.98    0.17
   1   1  -9    2.84    0.17
  -1   1   9    3.03    0.17
  -1   1   9    2.62    0.16
   1   1  -9    2.86    0.19
   0  -1   9    6.52    0.30
   0  -1  -9    6.77    0.32
   0  -1   9    7.02    0.35
   0  -1  -9    6.51    0.33
   0  -1  -9    6.94    0.36
   0   1  -9    6.85    0.32
   0   1  -9    7.38    0.34
   0   1   9    6.70    0.30
   1  -1   9    0.14    0.05
  -1  -1  -9    0.11    0.05
  -1  -1  -9    0.31    0.09
  -1  -1  -9    0.13    0.08
   1   1   9    0.13    0.04
  -1   1  -9    0.15    0.06
  -1   1  -9    0.04    0.08
  -2  -1  -9   14.51    0.62
   2  -1   9   14.21    0.57
  -2  -1  -9   14.65    0.65
  -2   1  -9   14.26    0.60
   2   1   9   14.35    0.55
  -2   1  -9   14.06    0.62
  -3  -1  -9    1.99    0.19
   3  -1   9    1.94    0.12
  -3  -1  -9    2.18    0.19
   3   1   9    2.07    0.14
  -3   1  -9    1.56    0.18
  -3   1  -9    2.02    0.18
  -3   1  -9    1.88    0.16
   3   1   9    1.99    0.11
  -4  -1  -9    1.69    0.18
  -4  -1  -9    1.74    0.18
   4  -1   9    1.51    0.10
   4   1   9    1.64    0.08
  -4   1  -9    1.70    0.18
   4   1   9    1.68    0.13
   4   1   9    1.81    0.13
  -5  -1  -9   -0.09    0.08
  -5  -1  -9    0.07    0.09
   5  -1   9    0.03    0.03
  -5   1  -9    0.11    0.10
   5   1   9    0.05    0.05
   5   1   9    0.07    0.05
  -6  -1  -9    8.51    0.48
   6  -1   9    9.10    0.36
  -6  -1  -9    9.06    0.48
   6   1   9    9.52    0.39
   6   1   9    9.43    0.39
  -6   1  -9    8.66    0.47
   8  -2  -9    0.97    0.09
  -8  -2   9    1.01    0.13
   8  -2  -9    0.87    0.07
  -8   2   9    1.06    0.14
   8   2  -9    0.90    0.14
   8   2  -9    1.17    0.15
   7  -2  -9    0.78    0.08
  -7  -2   9    0.88    0.12
   7   2  -9    0.92    0.13
  -7   2   9    0.82    0.12
   6  -2  -9    2.68    0.12
   6  -2  -9    2.55    0.16
  -6  -2   9    2.50    0.19
   6   2  -9    2.90    0.24
  -6   2   9    2.89    0.21
  -5  -2   9    0.73    0.10
   5  -2  -9    0.72    0.08
  -5   2   9    0.76    0.11
   5   2  -9    0.88    0.13
  -5   2   9    0.87    0.11
   5   2  -9    0.83    0.06
   5   2  -9    0.86    0.06
   4  -2  -9   11.75    0.48
  -4  -2   9   10.58    0.51
   4   2  -9   11.16    0.62
   4   2  -9   11.40    0.44
  -4   2   9   11.24    0.53
   4   2  -9   11.41    0.44
  -4   2   9   10.50    0.48
  -4   2   9   11.99    0.56
   3  -2  -9    0.67    0.09
   3  -2  -9    0.58    0.08
  -3  -2   9    0.52    0.09
   3   2  -9    0.67    0.07
   3   2  -9    0.78    0.12
   3   2  -9    0.66    0.06
  -3   2   9    0.68    0.09
   3   2  -9    1.00    0.08
   2  -2  -9    1.63    0.16
  -2  -2   9    1.66    0.14
   2  -2  -9    1.41    0.12
   2  -2  -9    1.70    0.14
   2   2  -9    1.84    0.12
   2   2  -9    1.70    0.12
   2   2  -9    1.92    0.15
   2   2  -9    1.70    0.11
  -2   2   9    1.52    0.12
   1  -2  -9   43.15    1.60
  -1  -2   9   45.63    1.64
   1  -2  -9   44.92    1.65
  -1  -2   9   43.83    1.64
  -1  -2   9   44.77    1.75
   1  -2  -9   43.04    1.76
   1   2  -9   43.86    1.63
   1   2  -9   43.48    1.59
  -1   2   9   43.29    1.63
  -1   2   9   42.53    1.63
   1   2  -9   45.03    1.64
   0  -2  -9    0.11    0.07
   0  -2   9    0.05    0.04
   0  -2  -9    0.03    0.07
   0  -2  -9    0.03    0.05
   0  -2   9    0.11    0.06
   0   2  -9    0.01    0.06
   0   2   9    0.05    0.04
   0   2  -9    0.00    0.05
  -1  -2  -9    1.54    0.16
   1  -2   9    1.68    0.15
  -1  -2  -9    1.65    0.16
   1  -2   9    1.55    0.12
   1   2   9    1.65    0.10
   1   2   9    1.50    0.12
  -1   2  -9    1.46    0.13
  -1   2  -9    1.50    0.15
   2  -2   9    0.31    0.06
  -2  -2  -9    0.16    0.09
  -2  -2  -9    0.17    0.08
  -2   2  -9    0.23    0.07
  -2   2  -9    0.30    0.10
   2   2   9    0.25    0.07
   2   2   9    0.16    0.06
   2   2   9    0.24    0.04
   3  -2   9    0.56    0.07
  -3  -2  -9    0.49    0.11
  -3  -2  -9    0.50    0.11
   3   2   9    0.64    0.08
   3   2   9    0.54    0.08
  -3   2  -9    0.52    0.09
   3   2   9    0.54    0.04
  -3   2  -9    0.50    0.12
  -4  -2  -9    6.11    0.35
   4  -2   9    5.52    0.27
  -4  -2  -9    6.20    0.35
   4   2   9    6.10    0.28
  -4   2  -9    6.41    0.36
   4   2   9    6.58    0.28
  -4   2  -9    6.47    0.33
   5  -2   9    4.61    0.23
  -5  -2  -9    4.89    0.32
  -5  -2  -9    5.00    0.31
   5   2   9    4.67    0.22
   5   2   9    4.76    0.22
  -5   2  -9    5.01    0.32
   5   2   9    5.24    0.22
  -6  -2  -9   10.05    0.52
  -6  -2  -9   10.08    0.53
   6  -2   9   10.58    0.42
  -6   2  -9   10.05    0.52
   8  -3  -9    0.00    0.05
  -8  -3   9    0.07    0.08
   8   3  -9    0.14    0.08
   8   3  -9    0.04    0.07
  -7  -3   9    1.53    0.15
   7  -3  -9    1.22    0.11
   7   3  -9    1.46    0.15
   7   3  -9    1.08    0.14
   6  -3  -9    0.99    0.10
  -6  -3   9    0.58    0.10
   6   3  -9    0.69    0.12
  -6   3   9    0.81    0.11
   6   3  -9    1.10    0.14
  -5  -3   9    0.92    0.12
   5  -3  -9    1.32    0.11
  -5   3   9    1.08    0.12
   5   3  -9    1.10    0.14
   5   3  -9    1.10    0.15
   4  -3  -9   16.67    0.66
  -4  -3   9   16.26    0.71
   4  -3  -9   17.40    0.64
   4   3  -9   16.32    0.85
   4   3  -9   15.62    0.60
   4   3  -9   16.32    0.60
  -4   3   9   16.37    0.67
   4   3  -9   15.75    0.85
   3  -3  -9  141.43    5.15
   3  -3  -9  139.27    4.95
  -3  -3   9  136.48    5.43
  -3   3   9  141.06    5.15
   3   3  -9  144.15    5.09
   3   3  -9  146.03    6.53
   3   3  -9  146.63    5.10
   2  -3  -9   39.40    1.44
   2  -3  -9   38.31    1.48
   2  -3  -9   40.24    1.59
  -2  -3   9   40.32    1.57
   2   3  -9   39.02    1.44
   2   3  -9   38.30    1.43
   2   3  -9   38.50    1.88
   2   3  -9   40.67    1.42
  -2   3   9   38.81    1.47
   2   3  -9   39.33    1.45
   1  -3  -9   16.84    0.71
   1  -3  -9   19.16    0.79
  -1  -3   9   19.22    0.77
   1  -3  -9   16.96    0.71
   1   3  -9   18.33    0.69
   1   3  -9   17.93    0.70
   1   3  -9   18.20    0.70
   1   3  -9   16.96    0.69
  -1   3   9   16.82    0.69
   0  -3  -9    3.09    0.22
   0  -3   9    3.15    0.20
   0  -3  -9    3.62    0.23
   0   3   9    3.15    0.19
   0   3   9    3.14    0.16
   0   3  -9    3.22    0.18
   0   3  -9    3.27    0.21
   0   3   9    2.94    0.19
   0   3  -9    3.15    0.19
  -1  -3  -9   70.12    2.73
   1  -3   9   71.03    2.55
  -1  -3  -9   67.12    2.50
   1  -3   9   70.35    2.70
   1   3   9   73.17    2.55
  -1   3  -9   68.39    2.56
   1   3   9   68.79    2.55
   1   3   9   68.74    2.51
  -1   3  -9   68.52    2.49
   1   3   9   68.65    2.55
  -2  -3  -9    5.93    0.32
   2  -3   9    5.59    0.27
  -2  -3  -9    5.39    0.32
   2   3   9    5.88    0.27
   2   3   9    5.79    0.27
   2   3   9    5.75    0.27
  -2   3  -9    6.05    0.30
  -2   3  -9    5.81    0.32
   2   3   9    5.62    0.22
  -3  -3  -9   16.44    0.74
   3  -3   9   16.43    0.65
  -3  -3  -9   16.80    0.71
   3   3   9   16.47    0.65
  -3   3  -9   16.05    0.70
  -3   3  -9   16.50    0.69
   3   3   9   16.45    0.64
   4  -3   9    4.76    0.24
  -4  -3  -9    4.98    0.31
  -4  -3  -9    4.86    0.31
  -4   3  -9    4.98    0.31
   4   3   9    4.83    0.22
   4   3   9    5.11    0.21
  -4   3  -9    4.96    0.29
  -5  -3  -9    0.37    0.11
   5  -3   9    0.57    0.07
  -5  -3  -9    0.22    0.11
  -5   3  -9    0.59    0.11
  -5   3  -9    0.41    0.13
  -6  -3  -9    0.75    0.16
   6  -3   9    0.81    0.08
  -6  -3  -9    0.92    0.14
  -6   3  -9    0.96    0.16
   8  -4  -9    1.53    0.13
  -8  -4   9    1.38    0.15
   8   4  -9    1.51    0.14
   8   4  -9    1.54    0.13
  -7  -4   9    0.04    0.07
   7  -4  -9   -0.04    0.05
   7   4  -9    0.01    0.07
   7   4  -9    0.00    0.06
  -7   4   9   -0.04    0.07
  -6  -4   9   24.90    1.04
   6  -4  -9   25.41    0.97
   6   4  -9   24.27    1.22
   6   4  -9   24.61    1.21
  -6   4   9   25.35    1.00
   5  -4  -9    2.61    0.17
  -5  -4   9    2.72    0.19
   5   4  -9    2.65    0.21
  -5   4   9    2.75    0.19
   5   4  -9    2.56    0.22
  -4  -4   9    6.37    0.33
   4  -4  -9    6.03    0.30
   4  -4  -9    6.73    0.31
  -4   4   9    5.83    0.30
   4   4  -9    5.98    0.38
   4   4  -9    6.49    0.39
   3  -4  -9    0.36    0.08
   3  -4  -9    0.26    0.06
  -3  -4   9    0.14    0.07
   3   4  -9    0.21    0.10
   3   4  -9    0.27    0.09
   3   4  -9    0.26    0.03
  -3   4   9    0.24    0.07
   3   4  -9    0.28    0.03
   2  -4  -9   80.57    3.08
   2  -4  -9   77.28    2.89
  -2  -4   9   77.19    3.05
   2  -4  -9   80.67    2.80
   2   4  -9   81.18    2.84
   2   4  -9   76.38    3.65
   2   4  -9   80.93    2.85
  -2   4   9   75.13    2.87
  -2   4   9   79.22    2.88
  -1  -4   9    9.29    0.42
   1  -4  -9    8.49    0.43
   1  -4  -9    8.74    0.40
   1   4  -9    8.51    0.35
   1   4  -9    9.00    0.39
   1   4  -9    8.85    0.37
  -1   4   9    8.48    0.35
  -1   4   9    8.66    0.39
   1   4  -9    7.62    0.34
   0  -4  -9    3.83    0.24
   0  -4  -9    3.28    0.24
   0  -4   9    3.67    0.23
   0   4  -9    3.66    0.23
   0   4   9    3.86    0.17
   0   4  -9    3.59    0.20
   0   4   9    3.90    0.21
   0   4   9    3.79    0.21
   0   4  -9    3.63    0.18
   0   4  -9    3.56    0.19
  -1  -4  -9    7.06    0.37
   1  -4   9    6.66    0.30
  -1  -4  -9    6.32    0.35
   1  -4   9    6.61    0.34
   1   4   9    6.90    0.31
   1   4   9    6.93    0.31
  -1   4  -9    6.41    0.31
  -1   4  -9    6.67    0.35
  -2  -4  -9    8.39    0.43
   2  -4   9    8.86    0.38
  -2  -4  -9    9.22    0.45
   2   4   9    8.97    0.37
  -2   4  -9    8.58    0.43
  -2   4  -9    8.47    0.40
   2   4   9    9.29    0.37
  -3  -4  -9    1.63    0.18
   3  -4   9    1.74    0.12
  -3  -4  -9    1.65    0.17
   3   4   9    1.76    0.10
   3   4   9    1.81    0.09
  -3   4  -9    1.71    0.18
  -3   4  -9    1.85    0.16
   4  -4   9    3.29    0.19
  -4  -4  -9    4.11    0.27
  -4  -4  -9    3.88    0.27
  -4   4  -9    3.80    0.24
  -4   4  -9    3.66    0.26
   4   4   9    3.77    0.26
  -5  -4  -9    5.12    0.32
   5  -4   9    5.04    0.25
  -5   4  -9    4.93    0.32
  -5   4  -9    5.20    0.31
   5   4   9    5.03    0.32
  -7  -5   9    0.14    0.07
   7  -5  -9    0.07    0.06
   7   5  -9    0.15    0.05
   7   5  -9    0.17    0.05
  -7   5   9    0.14    0.08
  -6  -5   9    5.84    0.31
   6  -5  -9    5.44    0.28
   6   5  -9    5.29    0.33
   6   5  -9    5.62    0.31
  -6   5   9    5.65    0.30
  -5  -5   9    0.26    0.08
   5  -5  -9    0.28    0.07
  -5   5   9    0.38    0.08
   5   5  -9    0.22    0.07
   5   5  -9    0.24    0.08
  -4  -5   9    0.14    0.07
   4  -5  -9    0.18    0.08
   4  -5  -9    0.06    0.05
  -4   5   9    0.06    0.05
   4   5  -9    0.11    0.08
   4   5  -9    0.15    0.07
  -3  -5   9    6.71    0.35
   3  -5  -9    6.77    0.33
   3   5  -9    7.04    0.40
  -3   5   9    6.66    0.31
   3   5  -9    6.66    0.42
  -2  -5   9    0.17    0.07
   2  -5  -9    0.15    0.08
   2  -5  -9    0.25    0.08
   2   5  -9    0.22    0.03
   2   5  -9    0.29    0.03
   2   5  -9    0.22    0.08
  -2   5   9    0.25    0.05
  -1  -5   9    5.31    0.29
   1  -5  -9    5.21    0.29
   1  -5  -9    5.73    0.32
  -1   5   9    4.94    0.22
   1   5  -9    5.55    0.28
   1   5  -9    5.47    0.23
   1   5  -9    5.24    0.24
  -1   5   9    5.14    0.26
   0  -5  -9    5.35    0.31
   0  -5   9    4.88    0.28
   0  -5  -9    5.10    0.30
   0   5   9    5.13    0.25
   0   5  -9    5.21    0.26
   0   5  -9    5.41    0.29
   0   5  -9    4.92    0.22
   0   5  -9    5.45    0.24
   0   5   9    5.80    0.26
  -1  -5  -9   16.95    0.76
   1  -5   9   15.96    0.73
  -1  -5  -9   16.91    0.71
  -1   5  -9   16.85    0.70
  -1   5  -9   15.25    0.66
   1   5   9   17.50    0.65
   1   5   9   17.62    0.65
  -1   5  -9   17.05    0.68
  -2  -5  -9   20.51    0.87
  -2  -5  -9   17.63    0.81
  -2   5  -9   20.28    0.80
   2   5   9   20.73    0.73
   2   5   9   19.93    0.73
  -2   5  -9   18.84    0.81
  -3  -5  -9   18.08    0.83
   3  -5   9   19.96    0.72
  -3  -5  -9   19.06    0.81
   3  -5   9   19.36    0.75
   3   5   9   19.65    0.96
  -3   5  -9   18.65    0.79
  -3   5  -9   17.25    0.77
   4  -5   9    0.16    0.06
  -4  -5  -9    0.12    0.09
  -4  -5  -9    0.18    0.10
  -4   5  -9    0.12    0.09
  -4   5  -9    0.28    0.12
   4   5   9    0.13    0.07
   5  -5   9    0.88    0.10
  -5  -5  -9    1.02    0.17
  -5  -5  -9    1.05    0.15
   5   5   9    0.95    0.11
  -5   5  -9    0.79    0.15
  -5   5  -9    0.67    0.13
   5   5   9    0.92    0.13
   6  -6  -9    2.25    0.16
  -6  -6   9    1.97    0.17
  -6   6   9    2.53    0.18
   6   6  -9    2.19    0.13
   5  -6  -9   -0.02    0.07
  -5  -6   9   -0.02    0.06
   5  -6  -9    0.05    0.06
  -5   6   9    0.00    0.06
   5   6  -9    0.00    0.05
   5   6  -9    0.02    0.06
  -4  -6   9    1.69    0.15
   4  -6  -9    1.92    0.17
   4   6  -9    1.80    0.16
  -4   6   9    2.02    0.14
   4   6  -9    1.54    0.17
   3  -6  -9    0.01    0.07
  -3  -6   9    0.28    0.08
  -3   6   9    0.08    0.05
   3   6  -9    0.04    0.08
  -3   6   9    0.01    0.05
   3   6  -9    0.14    0.07
  -2  -6   9   -0.01    0.06
   2  -6  -9   -0.01    0.07
   2  -6  -9    0.05    0.08
  -2   6   9    0.11    0.04
  -2   6   9    0.01    0.05
   2   6  -9   -0.02    0.06
  -1  -6   9    0.23    0.07
   1  -6  -9    0.13    0.08
   1  -6  -9    0.20    0.09
  -1   6   9    0.06    0.05
   1   6  -9    0.15    0.03
   1   6  -9    0.08    0.07
  -1   6   9    0.09    0.05
   1   6  -9    0.15    0.03
   0  -6   9    0.08    0.07
   0  -6  -9    0.19    0.09
   0  -6  -9    0.27    0.09
   0   6  -9    0.03    0.07
   0   6  -9    0.14    0.04
   0   6   9    0.10    0.05
   0   6  -9    0.09    0.05
   0   6   9    0.14    0.05
   1  -6   9   17.03    0.72
  -1  -6  -9   16.18    0.75
  -1  -6  -9   16.91    0.71
  -1   6  -9   16.06    0.64
   1   6   9   16.24    0.61
  -1   6  -9   16.24    0.69
  -1   6  -9   16.58    0.61
  -1   6  -9   16.11    0.66
  -2  -6  -9    4.19    0.28
  -2  -6  -9    4.27    0.28
   2  -6   9    3.91    0.25
  -2   6  -9    3.74    0.27
   2   6   9    4.50    0.31
  -2   6  -9    3.90    0.21
  -3  -6  -9   -0.05    0.08
  -3  -6  -9    0.02    0.08
   3   6   9    0.00    0.07
  -3   6  -9   -0.04    0.08
  -3   6  -9   -0.04    0.06
  -4  -6  -9    1.81    0.20
  -4  -6  -9    1.67    0.18
  -4   6  -9    1.69    0.16
   4   6   9    2.05    0.17
  -4   6  -9    1.65    0.20
   4   6   9    1.92    0.17
   5  -7  -9    0.09    0.07
  -5  -7   9    0.12    0.07
  -5   7   9    0.01    0.06
   5   7  -9    0.12    0.04
   4  -7  -9    1.00    0.13
  -4  -7   9    1.04    0.12
  -4   7   9    0.88    0.09
   4   7  -9    1.01    0.12
  -4   7   9    0.92    0.09
   4   7  -9    1.06    0.11
  -3  -7   9    2.59    0.19
   3  -7  -9    2.66    0.20
  -3   7   9    2.44    0.13
   3   7  -9    2.62    0.20
   3   7  -9    2.42    0.22
  -2  -7   9    0.05    0.06
   2  -7  -9    0.14    0.08
   2  -7  -9    0.12    0.08
   2   7  -9   -0.06    0.08
   2   7  -9    0.00    0.07
  -2   7   9   -0.01    0.05
  -2   7   9    0.04    0.05
   1  -7  -9    3.11    0.23
  -1  -7   9    3.11    0.21
   1  -7  -9    3.06    0.23
  -1   7   9    3.19    0.17
  -1   7   9    3.05    0.17
   0  -7  -9    1.38    0.16
   0  -7  -9    1.47    0.17
   0  -7   9    1.41    0.15
   0   7  -9    1.39    0.08
   0   7  -9    1.45    0.15
   0   7  -9    1.40    0.09
   0   7   9    1.40    0.08
  -1  -7  -9    0.81    0.14
   1  -7   9    0.77    0.11
  -1  -7  -9    0.61    0.12
  -1   7  -9    0.67    0.07
  -1   7  -9    0.68    0.08
  -1   7  -9    0.75    0.13
  -2  -7  -9    0.15    0.09
  -2  -7  -9    0.17    0.10
  -2   7  -9    0.18    0.07
  -2   7  -9    0.18    0.10
   2   7   9    0.24    0.09
  -3  -7  -9    0.07    0.09
  -3  -7  -9    0.25    0.11
  -3   7  -9    0.15    0.07
   3   7   9    0.25    0.08
  -3   7  -9    0.01    0.10
   3   7   9    0.09    0.06
  -3  -8   9    0.05    0.07
   3  -8  -9   -0.01    0.08
   3   8  -9    0.09    0.08
   3   8  -9   -0.01    0.06
  -3   8   9    0.11    0.05
   2  -8  -9    1.79    0.18
  -2  -8   9    1.67    0.16
   2  -8  -9    1.59    0.18
   2   8  -9    1.80    0.19
   2   8  -9    1.72    0.17
  -2   8   9    1.77    0.12
  -2   8   9    1.72    0.12
   1  -8  -9    3.47    0.26
   1  -8  -9    3.40    0.25
  -1  -8   9    3.29    0.22
   1   8  -9    3.50    0.26
  -1   8   9    3.22    0.14
   0  -8  -9    1.84    0.19
   0  -8   9    1.89    0.17
   0  -8  -9    1.93    0.20
   0   8  -9    1.89    0.18
  -1  -8  -9    0.04    0.09
   1  -8   9    0.05    0.07
  -1  -8  -9    0.02    0.08
  -1   8  -9    0.08    0.09
  -1   8  -9    0.02    0.03
   1   8   9    0.05    0.09
  -1   8  -9    0.10    0.03
   1   8   9   -0.04    0.09
   8   0 -10    3.78    0.16
  -8   0  10    3.39    0.26
   8   0 -10    3.64    0.17
   7   0 -10    3.92    0.20
   7   0 -10    3.98    0.19
  -7   0  10    4.04    0.27
  -6   0  10    3.47    0.24
   6   0 -10    3.43    0.18
   6   0 -10    3.99    0.20
   5   0 -10    1.04    0.09
   5   0 -10    0.84    0.08
  -5   0  10    1.05    0.13
  -4   0  10    0.59    0.10
   4   0 -10    0.54    0.07
   3   0 -10    4.10    0.21
  -3   0  10    4.11    0.26
  -3   0  10    4.02    0.22
  -2   0  10    1.66    0.15
   2   0 -10    1.55    0.13
  -2   0  10    1.49    0.13
   2   0 -10    1.72    0.15
   1   0 -10   65.53    2.48
  -1   0  10   68.97    2.48
   1   0 -10   67.61    2.41
   0   0 -10    0.20    0.06
   0   0  10    0.22    0.05
   0   0 -10    0.17    0.08
  -1   0 -10   17.24    0.71
  -1   0 -10   18.10    0.72
   1   0  10   17.01    0.68
   2   0  10   19.24    0.75
  -2   0 -10   20.05    0.81
  -2   0 -10   19.55    0.80
   3   0  10    9.86    0.41
  -3   0 -10   10.17    0.49
   4   0  10   12.01    0.46
  -4   0 -10   10.71    0.55
   5   0  10   22.82    0.82
  -5   0 -10   20.91    0.93
  -6   0 -10    1.22    0.18
   8  -1 -10    1.19    0.11
  -8  -1  10    0.92    0.14
   8  -1 -10    1.18    0.09
  -8   1  10    1.24    0.16
   7  -1 -10    0.02    0.04
  -7  -1  10    0.13    0.08
   7  -1 -10   -0.01    0.03
   7   1 -10    0.04    0.02
  -7   1  10    0.03    0.08
   7   1 -10    0.01    0.02
   6  -1 -10    0.08    0.05
  -6  -1  10    0.10    0.08
   6   1 -10    0.13    0.04
  -6   1  10    0.11    0.08
   6   1 -10    0.14    0.04
   5  -1 -10    0.80    0.09
  -5  -1  10    0.98    0.13
   5   1 -10    0.99    0.08
   5   1 -10    0.99    0.09
  -5   1  10    0.83    0.12
  -4  -1  10    0.39    0.09
   4  -1 -10    0.34    0.07
  -4   1  10    0.40    0.08
   4   1 -10    0.41    0.07
  -4   1  10    0.40    0.09
   4   1 -10    0.32    0.05
   4   1 -10    0.42    0.06
   3  -1 -10   12.02    0.48
  -3  -1  10   12.13    0.54
   3  -1 -10   11.77    0.49
   3   1 -10   11.09    0.47
  -3   1  10   11.82    0.50
   3   1 -10   11.35    0.47
  -3   1  10   10.64    0.54
   2  -1 -10   12.85    0.56
  -2  -1  10   13.98    0.61
  -2  -1  10   14.04    0.56
   2  -1 -10   13.38    0.56
  -2   1  10   13.09    0.55
   2   1 -10   13.89    0.56
   2   1 -10   13.09    0.55
   1  -1 -10    1.73    0.13
   1  -1 -10    1.65    0.15
  -1  -1  10    1.53    0.13
  -1  -1  10    1.91    0.16
   1   1 -10    1.51    0.13
   1   1 -10    1.71    0.15
  -1   1  10    2.11    0.13
   0  -1 -10   12.18    0.55
   0  -1 -10   13.01    0.54
   0  -1  10   12.80    0.52
   0   1 -10   12.69    0.54
   0   1 -10   12.73    0.55
   0   1  10   12.87    0.52
  -1  -1 -10    0.19    0.10
   1  -1  10    0.36    0.06
  -1  -1 -10    0.24    0.08
  -1  -1 -10    0.33    0.10
   1   1  10    0.19    0.05
  -1   1 -10    0.33    0.10
  -1   1 -10    0.36    0.08
  -2  -1 -10   12.20    0.55
   2  -1  10   11.43    0.48
  -2  -1 -10   12.41    0.57
  -2   1 -10   12.13    0.55
  -2   1 -10   11.48    0.52
   2   1  10   11.79    0.47
  -3  -1 -10    5.11    0.32
  -3  -1 -10    5.17    0.31
   3  -1  10    4.94    0.23
  -3   1 -10    4.91    0.28
  -3   1 -10    4.87    0.31
   3   1  10    4.95    0.22
  -4  -1 -10   11.34    0.54
  -4  -1 -10   11.34    0.55
   4  -1  10   10.85    0.44
   4   1  10   10.41    0.41
   4   1  10   10.45    0.47
  -4   1 -10   10.94    0.53
  -5  -1 -10    1.20    0.18
   5  -1  10    1.27    0.09
  -5  -1 -10    1.17    0.16
  -5   1 -10    1.18    0.18
   5   1  10    1.28    0.12
   5   1  10    1.24    0.12
  -8  -2  10    4.67    0.30
   8  -2 -10    4.65    0.19
   8   2 -10    4.45    0.34
   7  -2 -10    5.09    0.24
  -7  -2  10    5.21    0.31
   7   2 -10    5.07    0.36
   6  -2 -10    0.24    0.06
  -6  -2  10    0.36    0.09
  -5  -2  10    1.07    0.13
   5  -2 -10    1.17    0.11
  -5   2  10    1.05    0.12
   5   2 -10    1.05    0.07
   5   2 -10    0.98    0.07
   4  -2 -10    3.64    0.20
  -4  -2  10    3.14    0.22
   4   2 -10    3.42    0.17
  -4   2  10    3.22    0.20
   4   2 -10    3.21    0.16
   3  -2 -10    4.02    0.23
  -3  -2  10    3.91    0.25
   3  -2 -10    3.62    0.21
  -3   2  10    4.06    0.22
   3   2 -10    4.07    0.18
   3   2 -10    4.12    0.20
   3   2 -10    3.92    0.20
  -2  -2  10    0.38    0.09
   2  -2 -10    0.37    0.09
   2  -2 -10    0.24    0.06
  -2   2  10    0.28    0.07
   2   2 -10    0.33    0.06
   2   2 -10    0.41    0.09
   2   2 -10    0.30    0.06
  -2   2  10    0.46    0.08
   1  -2 -10   50.43    1.92
   1  -2 -10   51.27    1.87
  -1  -2  10   53.06    2.04
  -1   2  10   52.10    1.91
   1   2 -10   51.11    1.91
   1   2 -10   50.94    1.86
   0  -2 -10  169.61    6.25
   0  -2  10  149.81    6.22
   0  -2  10  165.79    5.90
   0  -2 -10  164.93    5.70
   0  -2 -10  160.24    5.92
   0   2 -10  160.51    5.91
   0   2 -10  164.68    5.69
   0   2  10  169.78    5.89
  -1  -2 -10   51.14    1.99
  -1  -2 -10   53.01    2.16
   1  -2  10   55.83    2.01
   1   2  10   56.05    1.99
  -1   2 -10   56.32    2.00
  -1   2 -10   53.61    2.03
  -2  -2 -10   20.69    0.87
   2  -2  10   20.87    0.82
  -2  -2 -10   21.74    0.93
   2   2  10   21.28    0.84
  -2   2 -10   21.31    0.85
   2   2  10   20.50    0.79
  -2   2 -10   22.02    0.87
  -3  -2 -10   37.54    1.57
   3  -2  10   37.07    1.42
  -3  -2 -10   37.44    1.46
  -3   2 -10   38.18    1.46
   3   2  10   40.72    1.44
   3   2  10   38.63    1.44
   3   2  10   36.71    1.38
  -3   2 -10   39.02    1.48
   4  -2  10    1.64    0.12
  -4  -2 -10    1.55    0.19
  -4  -2 -10    1.49    0.17
   4   2  10    1.65    0.12
  -4   2 -10    1.84    0.16
  -4   2 -10    1.48    0.18
   4   2  10    1.50    0.12
   5  -2  10   13.99    0.59
  -5  -2 -10   15.03    0.71
  -5  -2 -10   14.96    0.69
   5   2  10   15.04    0.59
   5   2  10   15.17    0.59
  -5   2 -10   13.95    0.68
   5   2  10   15.69    0.59
   8  -3 -10   10.59    0.44
  -7  -3  10    1.29    0.14
   7   3 -10    0.94    0.14
  -6  -3  10    1.97    0.17
   6   3 -10    1.82    0.19
  -6   3  10    1.65    0.16
   5  -3 -10    0.83    0.10
  -5  -3  10    0.79    0.12
  -5   3  10    0.95    0.12
   5   3 -10    0.78    0.13
  -4  -3  10    2.33    0.18
   4  -3 -10    2.28    0.16
   4   3 -10    2.24    0.11
   4   3 -10    2.24    0.11
  -4   3  10    2.21    0.16
  -3  -3  10   12.90    0.60
   3  -3 -10   13.32    0.55
   3  -3 -10   13.11    0.55
  -3   3  10   13.47    0.55
   3   3 -10   13.13    0.51
   3   3 -10   13.36    0.52
  -2  -3  10    2.55    0.19
   2  -3 -10    2.02    0.17
   2  -3 -10    2.26    0.16
  -2   3  10    2.02    0.14
  -2   3  10    2.06    0.14
   2   3 -10    1.95    0.13
   2   3 -10    1.87    0.12
   2   3 -10    2.14    0.13
   1  -3 -10    4.43    0.25
   1  -3 -10    4.20    0.28
   1  -3 -10    4.72    0.27
  -1  -3  10    4.44    0.27
   1   3 -10    5.04    0.24
   1   3 -10    4.56    0.26
   1   3 -10    4.60    0.22
  -1   3  10    4.44    0.22
   0  -3  10   32.17    1.30
   0  -3 -10   32.03    1.22
   0  -3 -10   31.21    1.33
   0   3 -10   31.62    1.22
   0   3 -10   33.24    1.21
   0   3  10   31.72    1.19
  -1  -3 -10   23.26    0.97
  -1  -3 -10   21.87    0.90
   1  -3  10   22.00    0.87
   1   3  10   20.75    0.83
  -1   3 -10   22.71    0.89
  -1   3 -10   21.82    0.88
   1   3  10   22.73    0.88
   1   3  10   23.32    0.88
   2  -3  10    0.03    0.05
  -2  -3 -10    0.18    0.09
  -2  -3 -10    0.04    0.09
   2   3  10    0.20    0.06
  -2   3 -10    0.12    0.07
   2   3  10    0.15    0.02
   2   3  10    0.18    0.06
  -2   3 -10   -0.03    0.09
   2   3  10    0.14    0.05
   3  -3  10    0.49    0.07
  -3  -3 -10    0.27    0.09
  -3  -3 -10    0.21    0.11
  -3   3 -10    0.33    0.12
  -3   3 -10    0.35    0.09
   3   3  10    0.29    0.06
   3   3  10    0.25    0.06
  -4  -3 -10   13.59    0.67
   4  -3  10   14.12    0.57
  -4   3 -10   13.97    0.63
   4   3  10   14.51    0.55
   4   3  10   13.91    0.55
  -4   3 -10   14.20    0.65
  -5  -3 -10    0.08    0.12
   5  -3  10    0.24    0.06
  -5  -3 -10    0.04    0.10
  -5   3 -10    0.18    0.09
  -5   3 -10    0.11    0.13
  -7  -4  10    0.58    0.11
   7  -4 -10    0.70    0.09
   7   4 -10    0.52    0.10
  -7   4  10    0.72    0.11
   7   4 -10    0.81    0.12
  -6  -4  10    1.40    0.15
   6  -4 -10    1.41    0.13
   6   4 -10    1.38    0.16
  -6   4  10    1.31    0.14
   6   4 -10    1.57    0.17
  -5  -4  10    0.23    0.08
   5  -4 -10    0.19    0.07
   5   4 -10    0.14    0.08
  -5   4  10    0.16    0.07
   5   4 -10    0.15    0.09
  -4  -4  10    0.03    0.07
   4  -4 -10    0.14    0.06
   4  -4 -10    0.10    0.07
   4   4 -10    0.06    0.07
  -4   4  10    0.07    0.06
  -3  -4  10    8.19    0.40
   3  -4 -10    7.75    0.36
   3  -4 -10    7.36    0.37
   3   4 -10    7.34    0.30
  -3   4  10    7.95    0.35
   3   4 -10    7.43    0.30
   2  -4 -10   14.35    0.60
   2  -4 -10   14.62    0.61
  -2  -4  10   14.79    0.65
  -2   4  10   14.01    0.58
   2   4 -10   13.83    0.56
   2   4 -10   14.57    0.55
   1  -4 -10    3.75    0.26
  -1  -4  10    3.48    0.23
   1  -4 -10    3.39    0.23
   1   4 -10    3.72    0.18
   1   4 -10    3.13    0.18
  -1   4  10    3.33    0.17
   1   4 -10    3.29    0.22
   1   4 -10    3.28    0.16
   0  -4 -10    4.70    0.29
   0  -4  10    4.77    0.28
   0  -4 -10    5.21    0.31
   0   4  10    4.60    0.25
   0   4 -10    5.13    0.28
   0   4  10    4.57    0.21
   0   4 -10    4.54    0.23
  -1  -4 -10    3.10    0.24
  -1  -4 -10    3.32    0.24
   1   4  10    3.09    0.13
   1   4  10    3.21    0.19
  -1   4 -10    3.18    0.19
   1   4  10    3.31    0.19
  -1   4 -10    3.31    0.24
  -2  -4 -10    0.50    0.11
   2  -4  10    0.50    0.08
  -2  -4 -10    0.54    0.13
   2   4  10    0.49    0.07
  -2   4 -10    0.47    0.12
  -2   4 -10    0.53    0.10
   2   4  10    0.58    0.07
   3  -4  10    1.54    0.12
  -3  -4 -10    1.52    0.17
  -3  -4 -10    1.68    0.19
   3   4  10    1.49    0.10
   3   4  10    1.48    0.09
  -3   4 -10    1.39    0.15
  -3   4 -10    1.25    0.17
  -4  -4 -10   10.00    0.52
   4  -4  10    9.62    0.43
  -4  -4 -10   10.61    0.53
  -4   4 -10   10.15    0.49
  -4   4 -10   10.08    0.51
  -6  -5  10    0.84    0.12
   6  -5 -10    0.80    0.10
  -6   5  10    0.80    0.12
   6   5 -10    0.90    0.11
   6   5 -10    0.63    0.12
   5  -5 -10    1.74    0.14
  -5  -5  10    1.62    0.16
   5   5 -10    1.44    0.15
   5   5 -10    1.23    0.15
  -5   5  10    1.53    0.14
  -4  -5  10   22.26    0.93
   4  -5 -10   22.90    0.86
   4  -5 -10   22.16    0.87
   4   5 -10   21.80    1.10
   4   5 -10   19.80    1.07
  -4   5  10   20.92    0.85
  -3  -5  10    1.64    0.16
   3  -5 -10    1.53    0.15
   3   5 -10    1.60    0.17
  -3   5  10    1.47    0.12
  -3   5  10    1.58    0.12
  -2  -5  10    1.19    0.13
   2  -5 -10    1.25    0.14
   2   5 -10    1.14    0.07
   2   5 -10    1.17    0.07
  -2   5  10    1.20    0.10
   1  -5 -10    0.26    0.10
  -1  -5  10    0.14    0.07
   1  -5 -10    0.12    0.09
  -1   5  10    0.18    0.07
   1   5 -10    0.22    0.04
   1   5 -10    0.30    0.09
   1   5 -10    0.19    0.05
  -1   5  10    0.21    0.04
   0  -5 -10    7.33    0.40
   0  -5  10    7.69    0.40
   0  -5 -10    8.25    0.43
   0   5 -10    7.47    0.32
   0   5 -10    7.90    0.39
   0   5 -10    7.85    0.33
   0   5  10    8.29    0.36
   0   5  10    7.91    0.36
   0   5 -10    8.29    0.36
   1  -5  10    0.61    0.10
  -1  -5 -10    0.74    0.13
  -1  -5 -10    0.77    0.13
  -1   5 -10    0.88    0.14
   1   5  10    0.85    0.08
  -1   5 -10    0.84    0.09
   1   5  10    0.87    0.08
  -2  -5 -10    3.44    0.25
  -2  -5 -10    3.29    0.27
  -2   5 -10    3.25    0.21
  -2   5 -10    3.96    0.27
[truncated: 23,616 more chars]
