# Supplementary material for: The first crystal structure of the pyrrolo­[1,2-c]oxazole ring system
Source: Acta Crystallogr E Crystallogr Commun. 2019 Aug 23;75(Pt 9):1336–8. doi: 10.1107/S2056989019011095 (PMC6727063; doi:10.1107/S2056989019011095)
Supplement: Supplementary file 2 [file e-75-01336-Isup2.hkl]

data_I                                                                          
_shelx_title ' orj251_0m in P2(1)/c'                                            
_shelx_refln_list_code          4                                               
_shelx_F_calc_maximum      100.98                                               
_exptl_crystal_F_000       384.00                                               
_reflns_d_resolution_high  0.7696                                               
                                                                                
loop_                                                                           
 _space_group_symop_operation_xyz                                               
 'x, y, z'                                                                      
 '-x, y+1/2, -z+1/2'                                                            
 '-x, -y, -z'                                                                   
 'x, -y-1/2, z-1/2'                                                             
                                                                                
_cell_length_a     8.2767                                                       
_cell_length_b     8.5106                                                       
_cell_length_c    10.5500                                                       
_cell_angle_alpha  90.000                                                       
_cell_angle_beta   99.443                                                       
_cell_angle_gamma  90.000                                                       
                                                                                
_shelx_F_squared_multiplier     1.000                                           
                                                                                
loop_                                                                           
 _refln_index_h                                                                 
 _refln_index_k                                                                 
 _refln_index_l                                                                 
 _refln_F_squared_calc                                                          
 _refln_F_squared_meas                                                          
 _refln_F_squared_sigma                                                         
 _refln_observed_status                                                         
   1   0   0         70.49         74.11         0.87 o                         
   2   0   0       4745.70       4291.37        80.86 o                         
   3   0   0       6005.38       5925.53        73.13 o                         
   4   0   0       1394.55       1370.46        17.24 o                         
   5   0   0        459.39        491.55         6.67 o                         
   6   0   0        141.27        138.94         2.32 o                         
   7   0   0        211.96        202.91         4.32 o                         
   8   0   0          0.13          0.08         0.28 o                         
   9   0   0         37.33         32.80         1.41 o                         
  10   0   0          5.95          6.98         0.72 o                         
   1   1   0       3809.74       3414.36        43.07 o                         
   2   1   0        526.54        506.49         4.20 o                         
   3   1   0       4550.81       4374.21        45.24 o                         
   4   1   0        567.67        553.51         5.26 o                         
   5   1   0        112.16        114.40         1.26 o                         
   6   1   0        184.72        192.03         2.13 o                         
   7   1   0         25.13         24.39         0.48 o                         
   8   1   0          7.49          6.18         0.26 o                         
   9   1   0         46.21         46.24         1.08 o                         
  10   1   0          2.10          4.27         0.71 o                         
   0   2   0        210.73        175.57         3.01 o                         
   1   2   0       2244.18       2084.67        41.46 o                         
   2   2   0       1017.34        963.58         9.87 o                         
   3   2   0       1725.25       1659.05        15.86 o                         
   4   2   0         74.39         85.24         0.90 o                         
   5   2   0        274.08        270.50         2.64 o                         
   6   2   0         77.44         72.21         0.89 o                         
   7   2   0         93.53        100.17         1.37 o                         
   8   2   0          4.56          4.34         0.25 o                         
   9   2   0         33.40         36.66         0.83 o                         
  10   2   0          1.83          2.19         0.22 o                         
   1   3   0         48.73         46.41         0.51 o                         
   2   3   0          3.62          3.20         0.13 o                         
   3   3   0        125.66        122.36         1.28 o                         
   4   3   0        798.82        810.71         7.50 o                         
   5   3   0         43.76         49.19         0.62 o                         
   6   3   0        187.06        188.51         2.40 o                         
   7   3   0        151.37        148.99         2.36 o                         
   8   3   0         29.76         35.35         0.83 o                         
   9   3   0         44.44         43.93         1.45 o                         
  10   3   0         69.06         72.67         1.72 o                         
   0   4   0       6134.43       6144.76       193.10 o                         
   1   4   0         44.48         48.29         0.54 o                         
   2   4   0          1.07          1.62         0.10 o                         
   3   4   0        701.54        722.40         7.90 o                         
   4   4   0         19.97         22.03         0.36 o                         
   5   4   0        257.92        252.43         3.17 o                         
   6   4   0        161.45        159.18         2.19 o                         
   7   4   0          4.85          4.12         0.36 o                         
   8   4   0          1.93          2.60         0.24 o                         
   9   4   0          0.03          0.17         0.41 o                         
   1   5   0       1884.26       2076.12        28.69 o                         
   2   5   0        777.44        779.27        11.02 o                         
   3   5   0          3.58          2.32         0.22 o                         
   4   5   0         33.54         37.25         0.65 o                         
   5   5   0          2.37          2.25         0.20 o                         
   6   5   0         30.31         33.24         0.89 o                         
   7   5   0         88.19         93.00         1.77 o                         
   8   5   0        335.40        317.12         6.07 o                         
   9   5   0         14.11         12.80         0.61 o                         
   0   6   0        170.63        158.25         4.07 o                         
   1   6   0         29.23         25.74         0.43 o                         
   2   6   0        133.77        131.77         1.59 o                         
   3   6   0        588.45        558.59         7.84 o                         
   4   6   0         58.32         59.31         1.09 o                         
   5   6   0         93.80        103.08         1.89 o                         
   6   6   0        179.36        179.05         4.24 o                         
   7   6   0         25.18         28.86         0.84 o                         
   8   6   0          3.59          4.25         0.35 o                         
   1   7   0          0.57          1.54         0.21 o                         
   2   7   0        709.13        680.58        10.99 o                         
   3   7   0        582.52        588.50        13.15 o                         
   4   7   0        859.09        850.46        14.19 o                         
   5   7   0         82.85         84.24         1.84 o                         
   6   7   0          0.21          0.54         0.29 o                         
   7   7   0        233.45        236.48        10.03 o                         
   8   7   0          4.18          5.38         0.43 o                         
   0   8   0        149.95        151.65         3.45 o                         
   1   8   0          2.25          1.11         0.19 o                         
   2   8   0         49.32         49.94         1.01 o                         
   3   8   0          9.36         11.10         0.44 o                         
   4   8   0        253.66        245.04         4.45 o                         
   5   8   0        101.03        108.30         3.25 o                         
   6   8   0          6.06          3.16         0.56 o                         
   7   8   0          0.93          0.92         0.45 o                         
   1   9   0          0.29          0.14         0.18 o                         
   2   9   0          4.16          1.70         0.37 o                         
   3   9   0         32.86         29.24         0.79 o                         
   4   9   0         51.29         50.67         1.24 o                         
   5   9   0          6.75          7.89         0.49 o                         
   6   9   0         12.44         14.58         1.21 o                         
   0  10   0         83.46         80.23         2.34 o                         
   1  10   0          3.93          3.51         0.37 o                         
   2  10   0          3.33          4.72         0.52 o                         
   3  10   0         16.70         18.32         0.97 o                         
   4  10   0          2.35          2.96         0.30 o                         
   1  11   0         11.47         13.65         1.49 o                         
 -10   1   1         14.67         13.44         0.66 o                         
  -9   1   1         29.18         27.93         0.70 o                         
  -8   1   1         25.17         24.33         0.56 o                         
  -7   1   1         21.16         19.84         0.43 o                         
  -6   1   1         47.10         49.91         0.65 o                         
  -5   1   1        470.40        481.99         4.79 o                         
  -4   1   1        406.44        403.46         3.63 o                         
  -3   1   1        645.52        667.05         5.94 o                         
  -2   1   1        772.13        724.16         6.39 o                         
  -1   1   1       2266.98       2161.52        24.46 o                         
   0   1   1        276.13        252.08         1.96 o                         
   1   1   1          7.66          4.04         0.09 o                         
   3   1   1       3670.19       3562.33        40.45 o                         
   4   1   1       3436.25       3374.88        31.81 o                         
   5   1   1        364.66        403.02         4.31 o                         
   6   1   1        129.42        134.88         1.62 o                         
   7   1   1          1.65          2.06         0.17 o                         
   8   1   1         42.69         46.48         0.86 o                         
   9   1   1         25.86         27.79         0.63 o                         
  10   1   1          3.86          5.35         0.47 o                         
 -10   2   1          8.07          8.07         0.36 o                         
  -9   2   1         10.11         11.55         0.41 o                         
  -8   2   1         41.93         39.59         0.85 o                         
  -7   2   1          0.95          0.99         0.13 o                         
  -6   2   1          1.96          2.21         0.14 o                         
  -5   2   1        104.28        108.17         1.08 o                         
  -4   2   1         21.29         23.38         0.31 o                         
  -3   2   1          6.64          7.24         0.14 o                         
  -2   2   1        329.41        287.60         3.27 o                         
  -1   2   1       4521.79       4217.05        52.58 o                         
   0   2   1         28.67         25.01         0.30 o                         
   1   2   1        134.00        136.28         1.25 o                         
   2   2   1        980.06        931.04         8.18 o                         
   3   2   1       2024.53       1965.37        18.93 o                         
   4   2   1         18.78         16.42         0.25 o                         
   5   2   1         44.11         42.43         0.51 o                         
   6   2   1        194.22        190.63         2.26 o                         
   7   2   1        196.27        203.29         2.72 o                         
   8   2   1         10.10          8.10         0.31 o                         
   9   2   1          5.43          3.78         0.27 o                         
  10   2   1          0.49          0.80         0.20 o                         
 -10   3   1         16.43         18.08         0.69 o                         
  -9   3   1         53.20         49.62         1.34 o                         
  -8   3   1         20.99         26.43         0.76 o                         
  -7   3   1          8.42          7.23         0.28 o                         
  -6   3   1         96.74        101.65         1.38 o                         
  -5   3   1        462.30        427.71         4.32 o                         
  -4   3   1          4.21          4.60         0.22 o                         
  -3   3   1        572.57        594.63         6.88 o                         
  -2   3   1        537.24        573.67         6.93 o                         
  -1   3   1       1636.81       1525.27        21.97 o                         
   0   3   1         58.85         49.44         0.57 o                         
   1   3   1        628.09        614.76         6.66 o                         
   2   3   1         43.61         53.53         0.82 o                         
   3   3   1         28.02         29.33         0.36 o                         
   4   3   1        131.44        143.97         1.41 o                         
   5   3   1         86.95         84.30         1.03 o                         
   6   3   1         80.88         76.86         1.15 o                         
   7   3   1        249.84        259.06         3.67 o                         
   8   3   1         32.24         33.76         0.83 o                         
   9   3   1         10.99         10.78         0.39 o                         
  10   3   1          0.05          0.47         0.26 o                         
  -9   4   1         76.53         66.18         2.03 o                         
  -8   4   1          1.09          1.36         0.21 o                         
  -7   4   1          0.23          0.98         0.17 o                         
  -6   4   1        675.16        693.73         9.53 o                         
  -5   4   1         62.63         66.17         0.93 o                         
  -4   4   1        599.23        619.71         6.83 o                         
  -3   4   1          0.26         -0.04         0.08 o                         
  -2   4   1        360.75        355.81         4.37 o                         
  -1   4   1        172.26        198.43         2.57 o                         
   0   4   1          0.90          1.03         0.09 o                         
   1   4   1       1452.30       1516.91        15.74 o                         
   2   4   1        110.51        101.59         1.09 o                         
   3   4   1         42.94         54.50         0.60 o                         
   4   4   1        570.61        577.57         6.08 o                         
   5   4   1         42.62         40.78         0.74 o                         
   6   4   1         26.95         25.24         0.62 o                         
   7   4   1         72.73         75.82         1.37 o                         
   8   4   1          0.51          2.81         1.52 o                         
   9   4   1          1.72          2.20         0.33 o                         
  -9   5   1         34.74         34.13         1.25 o                         
  -8   5   1         53.58         50.17         1.40 o                         
  -7   5   1         35.66         38.37         0.94 o                         
  -6   5   1          3.23          1.99         0.17 o                         
  -5   5   1          0.01          0.33         0.17 o                         
  -4   5   1         39.59         35.49         0.70 o                         
  -3   5   1         79.65         90.57         1.39 o                         
  -2   5   1        173.05        192.11         2.19 o                         
  -1   5   1        329.20        361.15         4.35 o                         
   0   5   1         85.37         93.35         1.53 o                         
   1   5   1         56.81         53.21         0.69 o                         
   2   5   1       1898.29       1887.90        20.73 o                         
   3   5   1        593.97        594.14         6.47 o                         
   4   5   1        807.54        824.04         9.91 o                         
   5   5   1         12.17         16.80         0.39 o                         
   6   5   1         81.65         83.43         1.46 o                         
   7   5   1          4.66          7.54         0.46 o                         
   8   5   1         22.95         23.52         0.79 o                         
   9   5   1          1.17          1.84         0.33 o                         
  -9   6   1          3.17          3.25         0.53 o                         
  -8   6   1         14.74         14.46         0.61 o                         
  -7   6   1         46.60         41.09         1.17 o                         
  -6   6   1         48.95         47.69         1.31 o                         
  -5   6   1        214.19        207.30         3.54 o                         
  -4   6   1         11.55         12.06         0.43 o                         
  -3   6   1        110.06        115.39         1.61 o                         
  -2   6   1         11.61          7.93         0.20 o                         
  -1   6   1       1059.78       1079.29        14.41 o                         
   0   6   1         51.28         54.48         1.17 o                         
   1   6   1         50.98         62.04         0.90 o                         
   2   6   1        194.61        200.93         2.79 o                         
   3   6   1        988.39        981.02        11.40 o                         
   4   6   1         82.99         88.39         1.23 o                         
   5   6   1         11.15         11.67         0.31 o                         
   6   6   1         89.17         84.07         1.49 o                         
   7   6   1         62.46         61.78         1.48 o                         
   8   6   1         42.84         38.07         1.06 o                         
  -8   7   1         33.54         38.93         1.17 o                         
  -7   7   1          0.68         -0.21         0.42 o                         
  -6   7   1          0.83          0.14         0.27 o                         
  -5   7   1         10.48         10.95         0.60 o                         
  -4   7   1        202.22        195.35         3.60 o                         
  -3   7   1         22.96         21.57         0.52 o                         
  -2   7   1        227.26        220.65         3.93 o                         
  -1   7   1        305.66        276.65         4.57 o                         
   0   7   1         36.21         31.92         0.88 o                         
   1   7   1        174.27        153.93         2.60 o                         
   2   7   1        120.85        118.68         2.09 o                         
   3   7   1         41.19         40.50         0.87 o                         
   4   7   1         11.74         11.94         0.44 o                         
   5   7   1         98.83        101.44         1.92 o                         
   6   7   1        128.69        128.68         2.58 o                         
   7   7   1          4.31          6.50         0.44 o                         
   8   7   1         75.96         75.43         2.02 o                         
  -7   8   1          1.23          0.44         0.70 o                         
  -6   8   1         58.67         61.91         2.41 o                         
  -5   8   1         53.44         56.57         2.02 o                         
  -4   8   1          0.00         -0.06         0.25 o                         
  -3   8   1         63.17         66.30         1.47 o                         
  -2   8   1        194.12        182.78         3.10 o                         
  -1   8   1        776.29        728.25        11.66 o                         
   0   8   1        452.71        427.20         6.98 o                         
   1   8   1        501.63        464.14         8.20 o                         
   2   8   1         44.21         43.31         0.89 o                         
   3   8   1         42.76         36.06         0.91 o                         
   4   8   1        247.14        242.66         4.20 o                         
   5   8   1         16.15         14.28         0.77 o                         
   6   8   1        535.16        547.13        14.57 o                         
   7   8   1         10.04         10.17         0.56 o                         
  -6   9   1          0.56         -0.09         0.56 o                         
  -5   9   1         11.97         13.73         0.62 o                         
  -4   9   1         36.54         42.95         1.08 o                         
  -3   9   1         74.77         71.70         1.56 o                         
  -2   9   1          0.07          0.39         0.38 o                         
  -1   9   1         14.47         12.66         0.42 o                         
   0   9   1         43.10         39.46         0.93 o                         
   1   9   1        118.52        112.87         2.18 o                         
   2   9   1         57.69         57.32         1.74 o                         
   3   9   1          3.10          3.12         0.26 o                         
   4   9   1         41.17         41.39         0.97 o                         
   5   9   1         19.00         22.96         0.80 o                         
  -4  10   1         20.97         25.22         1.01 o                         
  -3  10   1         41.75         42.75         1.65 o                         
  -2  10   1         61.35         62.23         2.16 o                         
  -1  10   1          1.25          0.65         0.28 o                         
   0  10   1         25.99         26.07         0.72 o                         
   1  10   1         28.19         33.31         1.06 o                         
   2  10   1          5.51          4.55         0.46 o                         
   3  10   1          6.66          9.95         0.58 o                         
   4  10   1         61.81         72.25         1.50 o                         
   0  11   1          0.25          0.99         0.23 o                         
 -10   0   2          6.87          6.67         0.69 o                         
  -9   0   2          2.28          2.76         0.42 o                         
  -8   0   2        107.14         98.62         2.81 o                         
  -7   0   2        540.90        514.86        12.85 o                         
  -6   0   2        410.29        412.05         6.55 o                         
  -5   0   2        101.25        101.12         1.47 o                         
  -4   0   2        195.76        197.90         2.58 o                         
  -3   0   2        303.86        278.73         3.17 o                         
  -2   0   2       4482.73       4170.29        71.18 o                         
  -1   0   2       4718.86       4222.22        44.19 o                         
   0   0   2          0.88          0.51         0.08 o                         
   1   0   2      10196.75       8680.17       189.59 o                         
   2   0   2        770.32        810.60        10.49 o                         
   3   0   2        768.33        822.10        10.34 o                         
   4   0   2       4595.31       4531.20        69.61 o                         
   5   0   2       6153.88       6105.67        87.76 o                         
   6   0   2       2230.98       2147.23        33.52 o                         
   7   0   2       2002.88       1945.59        30.35 o                         
   8   0   2          0.94          1.15         0.32 o                         
   9   0   2          1.85          0.64         0.70 o                         
  10   0   2        317.28        326.03        10.11 o                         
 -10   1   2          7.68          7.81         0.52 o                         
  -9   1   2        548.46        519.43         8.86 o                         
  -8   1   2         50.72         49.06         0.94 o                         
  -7   1   2          0.03          0.22         0.13 o                         
  -6   1   2        205.07        203.74         2.49 o                         
  -5   1   2          0.06          0.10         0.05 o                         
  -4   1   2          8.94          8.52         0.20 o                         
  -3   1   2         80.62         81.67         0.91 o                         
  -2   1   2       1342.05       1321.70        14.10 o                         
  -1   1   2         70.27         60.32         0.57 o                         
   0   1   2       2952.87       2671.99        19.81 o                         
   1   1   2       2767.88       2695.72        26.91 o                         
   2   1   2       1173.22       1150.29         9.42 o                         
   3   1   2         10.20          8.99         0.15 o                         
   4   1   2         17.68         21.90         0.28 o                         
   5   1   2          0.82          0.92         0.14 o                         
   6   1   2        700.38        666.33         7.47 o                         
   7   1   2        236.77        226.02         3.11 o                         
   8   1   2        159.55        158.04         2.19 o                         
   9   1   2        137.29        144.14         2.33 o                         
  10   1   2         10.22          9.46         0.61 o                         
 -10   2   2          0.00          0.07         0.17 o                         
  -9   2   2          1.99          2.36         0.23 o                         
  -8   2   2        114.64        106.36         1.91 o                         
  -7   2   2         18.92         17.94         0.41 o                         
  -6   2   2        180.34        176.34         1.99 o                         
  -5   2   2        764.27        776.56         6.93 o                         
  -4   2   2       1340.30       1324.15        12.35 o                         
  -3   2   2       2806.51       2666.18        25.17 o                         
  -2   2   2        723.12        739.22         7.52 o                         
  -1   2   2        732.44        675.67         6.72 o                         
   0   2   2          3.90          7.82         0.10 o                         
   1   2   2        344.75        331.97         2.64 o                         
   2   2   2       1402.50       1391.67        12.63 o                         
   3   2   2         78.51         76.50         0.73 o                         
   4   2   2        223.08        241.36         2.33 o                         
   5   2   2         15.20         19.53         0.31 o                         
   6   2   2          0.29          0.99         0.13 o                         
   7   2   2          4.68          5.31         0.23 o                         
   8   2   2          8.55          7.48         0.50 o                         
   9   2   2          0.30          0.70         0.19 o                         
  10   2   2        107.48        121.76         2.20 o                         
 -10   3   2         31.18         28.88         0.89 o                         
  -9   3   2          2.69          3.36         0.33 o                         
  -8   3   2         13.07         14.78         0.52 o                         
  -7   3   2        253.87        260.38         3.95 o                         
  -6   3   2         34.71         33.61         0.54 o                         
  -5   3   2          1.31          0.98         0.09 o                         
  -4   3   2        506.83        500.81         4.92 o                         
  -3   3   2        735.72        727.05         7.58 o                         
  -2   3   2        721.93        725.29         7.37 o                         
  -1   3   2        267.71        293.04         2.88 o                         
   0   3   2        630.88        666.46         7.05 o                         
   1   3   2          4.15          6.01         0.16 o                         
   2   3   2         62.76         50.08         0.52 o                         
   3   3   2        433.05        431.49         4.63 o                         
   4   3   2        379.90        390.97         3.53 o                         
   5   3   2        250.83        258.83         2.90 o                         
   6   3   2         33.10         28.78         0.50 o                         
   7   3   2         57.26         51.70         0.90 o                         
   8   3   2          6.36          6.56         0.27 o                         
   9   3   2         40.58         46.54         1.05 o                         
 -10   4   2          2.82          3.25         0.32 o                         
  -9   4   2          5.22          4.49         0.42 o                         
  -8   4   2          2.38          3.96         0.28 o                         
  -7   4   2        236.14        236.71         4.04 o                         
  -6   4   2        110.36        117.43         1.92 o                         
  -5   4   2        110.58        110.40         1.58 o                         
  -4   4   2         32.86         31.29         0.48 o                         
  -3   4   2        252.77        275.23         3.47 o                         
  -2   4   2        529.01        507.22         5.85 o                         
  -1   4   2        660.53        663.63         6.92 o                         
   0   4   2       1751.39       1802.84        22.43 o                         
   1   4   2          0.00          2.37         0.17 o                         
   2   4   2         22.66         22.84         0.29 o                         
   3   4   2        301.42        323.70         3.29 o                         
   4   4   2        536.15        542.11         6.04 o                         
   5   4   2        208.43        201.16         2.69 o                         
   6   4   2         33.07         27.34         0.60 o                         
   7   4   2        322.14        309.57         4.41 o                         
   8   4   2          0.31          0.82         0.29 o                         
   9   4   2          7.00          7.09         0.47 o                         
  -9   5   2        133.18        128.60         3.71 o                         
  -8   5   2          3.16          3.82         0.59 o                         
  -7   5   2         68.05         59.15         1.33 o                         
  -6   5   2         21.22         21.81         0.56 o                         
  -5   5   2          6.43          5.34         0.29 o                         
  -4   5   2         56.58         65.18         1.29 o                         
  -3   5   2        737.49        765.68         9.53 o                         
  -2   5   2        516.46        567.35         6.55 o                         
  -1   5   2         24.26         28.05         0.41 o                         
   0   5   2        313.61        358.36         4.97 o                         
   1   5   2        741.64        720.32         8.19 o                         
   2   5   2          7.72          5.22         0.16 o                         
   3   5   2       1439.62       1436.82        16.84 o                         
   4   5   2         78.68         80.80         1.20 o                         
   5   5   2        172.97        170.11         2.52 o                         
   6   5   2        762.12        750.68        10.98 o                         
   7   5   2         10.60          8.41         0.47 o                         
   8   5   2         54.68         56.72         1.42 o                         
   9   5   2         29.12         29.53         1.03 o                         
  -9   6   2         15.83         17.44         1.00 o                         
  -8   6   2        258.34        255.01         5.73 o                         
  -7   6   2         78.29         76.78         1.93 o                         
  -6   6   2         58.64         52.76         1.44 o                         
  -5   6   2        186.21        182.00         3.21 o                         
  -4   6   2         44.83         43.88         0.92 o                         
  -3   6   2         73.74         75.20         1.14 o                         
  -2   6   2         53.22         48.78         0.71 o                         
  -1   6   2        327.10        313.83         3.92 o                         
   0   6   2       1101.53       1080.77        17.27 o                         
   1   6   2        100.55        113.07         1.64 o                         
   2   6   2        336.63        310.75         3.34 o                         
   3   6   2        138.53        140.58         1.79 o                         
   4   6   2         51.98         46.33         0.92 o                         
   5   6   2        222.36        226.47         3.29 o                         
   6   6   2        106.01        111.17         1.90 o                         
   7   6   2          7.62          7.10         0.43 o                         
   8   6   2         16.39         19.42         0.75 o                         
  -8   7   2          9.53         10.41         0.59 o                         
  -7   7   2         27.90         29.85         1.31 o                         
  -6   7   2         41.18         38.13         1.37 o                         
  -5   7   2         44.56         43.64         1.14 o                         
  -4   7   2         18.30         19.53         0.60 o                         
  -3   7   2        268.23        265.36         4.27 o                         
  -2   7   2         55.33         56.00         1.03 o                         
  -1   7   2        195.65        194.45         3.10 o                         
   0   7   2        166.33        164.15         2.81 o                         
   1   7   2        491.07        481.47         7.12 o                         
   2   7   2        119.37        121.20         1.95 o                         
   3   7   2       1882.31       1851.05        27.37 o                         
   4   7   2        209.50        212.52         3.40 o                         
   5   7   2          0.00          0.52         0.25 o                         
   6   7   2         36.19         37.62         0.87 o                         
   7   7   2          0.03          0.30         0.28 o                         
  -7   8   2         23.46         25.93         1.21 o                         
  -6   8   2         63.47         66.98         2.13 o                         
  -5   8   2          6.56          8.46         0.40 o                         
  -4   8   2         20.93         21.29         0.57 o                         
  -3   8   2         25.76         30.96         0.83 o                         
  -2   8   2         21.56         15.37         0.48 o                         
  -1   8   2          0.37          0.42         0.18 o                         
   0   8   2         57.09         68.71         1.53 o                         
   1   8   2        440.98        407.66         7.23 o                         
   2   8   2         51.95         50.41         0.98 o                         
   3   8   2          1.68          3.50         0.28 o                         
   4   8   2          8.18          8.69         0.42 o                         
   5   8   2        112.22        112.69         2.75 o                         
   6   8   2         68.36         70.52         2.30 o                         
  -6   9   2         45.06         48.56         2.41 o                         
  -5   9   2         49.99         46.26         1.41 o                         
  -4   9   2         12.39         13.77         0.49 o                         
  -3   9   2          7.92         10.09         0.63 o                         
  -2   9   2         89.09         93.64         2.57 o                         
  -1   9   2         10.30         10.95         0.48 o                         
   0   9   2          0.89          0.62         0.21 o                         
   1   9   2        184.52        164.73         3.10 o                         
   2   9   2         32.61         28.58         0.96 o                         
   3   9   2          0.16          0.40         0.20 o                         
   4   9   2         33.97         33.39         0.85 o                         
   5   9   2         22.58         23.12         0.82 o                         
  -4  10   2          4.02          4.55         0.38 o                         
  -3  10   2          0.01          0.05         0.28 o                         
  -2  10   2         12.12         10.10         0.56 o                         
  -1  10   2         34.38         34.11         0.85 o                         
   0  10   2         37.95         42.39         0.88 o                         
   1  10   2          0.92          0.93         0.27 o                         
   2  10   2          0.41          0.46         0.33 o                         
   3  10   2          6.51          9.28         0.74 o                         
 -10   1   3        126.25        124.28         2.99 o                         
  -9   1   3          0.70         -0.42         0.32 o                         
  -8   1   3         11.29         12.06         0.38 o                         
  -7   1   3        145.08        141.18         2.20 o                         
  -6   1   3         46.90         42.65         0.62 o                         
  -5   1   3        193.70        191.63         2.08 o                         
  -4   1   3         91.28         84.21         0.89 o                         
  -3   1   3        639.61        646.44         6.52 o                         
  -2   1   3         14.76         11.22         0.15 o                         
  -1   1   3          9.62         17.27         0.18 o                         
   0   1   3       2063.96       1998.94        14.09 o                         
   1   1   3        109.00         98.87         0.84 o                         
   2   1   3        932.75        939.93         7.06 o                         
   3   1   3        678.40        714.58         6.31 o                         
   4   1   3         49.14         59.25         0.64 o                         
   5   1   3        351.50        366.02         3.67 o                         
   6   1   3        269.08        273.80         3.20 o                         
   7   1   3        690.18        678.19         8.86 o                         
   8   1   3         84.33         82.21         1.37 o                         
   9   1   3        624.08        607.21         8.97 o                         
 -10   2   3        130.40        135.84         2.40 o                         
  -9   2   3          1.44          1.27         0.20 o                         
  -8   2   3          6.68          4.83         0.26 o                         
  -7   2   3        474.48        464.59         6.58 o                         
  -6   2   3        112.17        115.00         1.41 o                         
  -5   2   3        610.57        635.55         6.33 o                         
  -4   2   3         17.15         21.57         0.30 o                         
  -3   2   3         29.28         30.40         0.37 o                         
  -2   2   3        300.82        301.41         2.90 o                         
  -1   2   3          8.99          7.81         0.12 o                         
   0   2   3        341.96        333.13         2.57 o                         
   1   2   3         15.91         12.42         0.18 o                         
   2   2   3         48.24         50.94         0.49 o                         
   3   2   3          1.28          1.19         0.08 o                         
   4   2   3       1045.37       1079.29        10.03 o                         
   5   2   3        119.91        115.62         1.45 o                         
   6   2   3         39.24         38.29         0.68 o                         
   7   2   3         10.32         10.15         0.32 o                         
   8   2   3         96.78        106.09         1.70 o                         
   9   2   3          5.63          6.94         0.32 o                         
 -10   3   3         30.35         30.94         0.94 o                         
  -9   3   3         13.86         15.59         0.54 o                         
  -8   3   3         18.24         19.34         0.62 o                         
  -7   3   3          4.28          5.11         0.25 o                         
  -6   3   3        192.70        197.01         3.07 o                         
  -5   3   3         58.26         60.80         0.81 o                         
  -4   3   3        187.12        177.42         1.86 o                         
  -3   3   3        997.12       1030.90         9.92 o                         
  -2   3   3        118.07        118.72         1.31 o                         
  -1   3   3        102.84        116.99         1.30 o                         
   0   3   3       2350.36       2293.76        18.57 o                         
   1   3   3        183.05        179.40         1.57 o                         
   2   3   3        204.99        219.49         2.02 o                         
   3   3   3         87.54         90.52         0.87 o                         
   4   3   3        585.11        593.49         6.07 o                         
   5   3   3          5.30          5.54         0.21 o                         
   6   3   3         57.54         53.84         0.87 o                         
   7   3   3         14.56         16.27         0.46 o                         
   8   3   3          0.48          0.17         0.18 o                         
   9   3   3          2.71          4.09         0.23 o                         
 -10   4   3          5.76          7.61         0.65 o                         
  -9   4   3          7.85          6.98         0.49 o                         
  -8   4   3         26.31         24.83         0.71 o                         
  -7   4   3         18.88         19.32         0.55 o                         
  -6   4   3          0.98          0.62         0.18 o                         
  -5   4   3        134.01        146.94         2.19 o                         
  -4   4   3         35.15         42.62         0.75 o                         
  -3   4   3        739.11        772.20         8.02 o                         
  -2   4   3         45.57         74.26         0.89 o                         
  -1   4   3       1463.82       1520.05        16.01 o                         
   0   4   3        830.55        909.02         9.63 o                         
   1   4   3       1587.80       1681.83        15.57 o                         
   2   4   3         75.96         76.87         0.80 o                         
   3   4   3        104.42        105.67         1.13 o                         
   4   4   3        144.37        149.20         1.75 o                         
   5   4   3         63.58         61.82         1.00 o                         
   6   4   3         34.69         33.07         0.70 o                         
   7   4   3        135.09        124.88         2.11 o                         
   8   4   3         26.70         20.85         0.83 o                         
   9   4   3          9.28         10.97         0.68 o                         
  -9   5   3          0.24         -0.29         0.93 o                         
  -8   5   3         78.89         84.72         2.17 o                         
  -7   5   3         68.13         62.16         1.39 o                         
  -6   5   3         29.40         32.16         0.82 o                         
  -5   5   3        164.15        168.16         2.66 o                         
  -4   5   3         46.01         48.55         0.85 o                         
  -3   5   3        557.08        545.24         6.40 o                         
  -2   5   3          0.07          0.34         0.07 o                         
  -1   5   3         88.89        104.23         1.30 o                         
   0   5   3          2.98          4.62         0.15 o                         
   1   5   3        223.57        230.29         2.34 o                         
   2   5   3        166.68        167.61         1.65 o                         
   3   5   3        228.04        239.36         2.52 o                         
   4   5   3         17.27         24.07         0.54 o                         
   5   5   3        132.99        133.73         2.21 o                         
   6   5   3         17.68         21.96         0.60 o                         
   7   5   3        199.04        205.23         4.92 o                         
   8   5   3          9.20         10.34         0.54 o                         
  -8   6   3          0.01          0.18         0.27 o                         
  -7   6   3        182.90        177.21         4.09 o                         
  -6   6   3        198.90        190.94         3.66 o                         
  -5   6   3        226.72        219.23         3.21 o                         
  -4   6   3          2.05          1.96         0.17 o                         
  -3   6   3          4.90          5.31         0.32 o                         
  -2   6   3          6.08          8.40         0.21 o                         
  -1   6   3        302.03        302.66         4.23 o                         
   0   6   3        161.58        168.65         2.64 o                         
   1   6   3        179.71        181.78         2.42 o                         
   2   6   3          0.54          0.52         0.09 o                         
   3   6   3         96.27         90.91         1.35 o                         
   4   6   3        397.36        401.06         5.60 o                         
   5   6   3         42.69         39.56         0.85 o                         
   6   6   3          4.92          4.76         0.32 o                         
   7   6   3          9.79         11.48         0.52 o                         
   8   6   3        110.44        109.69         2.94 o                         
  -8   7   3         72.17         73.95         1.96 o                         
  -7   7   3         21.02         22.37         0.80 o                         
  -6   7   3        359.01        343.81         6.37 o                         
  -5   7   3        240.70        233.61         4.68 o                         
  -4   7   3        117.09        119.09         2.24 o                         
  -3   7   3        187.30        180.90         2.75 o                         
  -2   7   3         18.29         17.63         0.43 o                         
  -1   7   3          0.19          0.76         0.13 o                         
   0   7   3         86.89         74.20         1.78 o                         
   1   7   3         38.15         33.20         0.59 o                         
   2   7   3        106.29        103.00         1.60 o                         
   3   7   3        371.15        354.68         5.04 o                         
   4   7   3          2.37          2.50         0.28 o                         
   5   7   3         36.47         33.69         0.88 o                         
   6   7   3        121.08        129.77         2.46 o                         
   7   7   3          4.95          4.74         0.41 o                         
  -7   8   3         22.85         24.76         1.24 o                         
  -6   8   3          0.77          0.43         0.60 o                         
  -5   8   3         21.38         21.55         0.78 o                         
  -4   8   3         95.77         97.07         1.88 o                         
  -3   8   3        105.62        103.33         1.97 o                         
  -2   8   3          1.43          2.68         0.21 o                         
  -1   8   3         37.15         38.04         0.79 o                         
   0   8   3          0.60          1.12         0.18 o                         
   1   8   3        217.38        222.53         4.09 o                         
   2   8   3        154.39        152.62         2.83 o                         
   3   8   3         56.04         49.71         1.09 o                         
   4   8   3          2.84          3.64         0.36 o                         
   5   8   3        466.45        460.91         9.93 o                         
   6   8   3         53.25         54.55         1.45 o                         
  -6   9   3         33.50         36.48         1.39 o                         
  -5   9   3          0.26         -0.11         0.23 o                         
  -4   9   3         25.44         25.87         0.73 o                         
  -3   9   3         31.49         42.62         0.96 o                         
  -2   9   3          0.67          0.57         0.25 o                         
  -1   9   3         28.58         36.72         0.82 o                         
   0   9   3         28.44         34.24         0.82 o                         
   1   9   3          0.65          0.73         0.21 o                         
   2   9   3         59.88         65.61         2.26 o                         
   3   9   3          5.30          4.00         0.30 o                         
   4   9   3         10.06         11.06         0.48 o                         
   5   9   3         14.83         15.31         0.70 o                         
  -4  10   3         44.16         48.08         1.09 o                         
  -3  10   3         11.39          9.83         0.60 o                         
  -2  10   3         15.60         16.43         0.84 o                         
  -1  10   3         13.54         18.09         0.53 o                         
   0  10   3         13.38         13.35         0.53 o                         
   1  10   3         22.05         26.02         1.08 o                         
   2  10   3          9.50         10.05         0.75 o                         
   3  10   3         42.80         43.31         1.46 o                         
 -10   0   4          6.83          6.50         0.74 o                         
  -9   0   4        234.40        235.99         6.29 o                         
  -8   0   4        619.06        602.93        15.16 o                         
  -7   0   4        417.88        424.33         6.97 o                         
  -6   0   4         85.91         86.14         1.55 o                         
  -5   0   4         33.50         34.25         0.65 o                         
  -4   0   4         45.59         42.91         0.62 o                         
  -3   0   4        636.60        646.96         6.41 o                         
  -2   0   4       2118.14       2083.98        23.88 o                         
  -1   0   4       1697.87       1817.96        18.20 o                         
   0   0   4          0.60          1.92         0.15 o                         
   1   0   4         16.45         23.24         0.48 o                         
   2   0   4         39.37         36.27         0.58 o                         
   3   0   4        223.84        217.06         2.84 o                         
   4   0   4         71.11         69.89         1.01 o                         
   5   0   4          7.17          7.67         0.42 o                         
   6   0   4       1296.97       1241.87        19.61 o                         
   7   0   4        639.38        640.97        10.90 o                         
   8   0   4        229.59        210.29         5.25 o                         
   9   0   4        481.38        465.81        12.59 o                         
 -10   1   4         26.00         21.62         0.90 o                         
  -9   1   4          5.39          5.12         0.26 o                         
  -8   1   4        461.38        444.25         6.44 o                         
  -7   1   4         15.83         16.92         0.42 o                         
  -6   1   4         56.46         58.80         0.80 o                         
  -5   1   4        461.53        496.72         4.64 o                         
  -4   1   4        637.27        689.50         6.24 o                         
  -3   1   4        581.31        652.57         5.80 o                         
  -2   1   4       1452.37       1530.80        11.29 o                         
  -1   1   4        158.30        158.76         1.29 o                         
   0   1   4         91.55         84.75         0.65 o                         
   1   1   4        827.81        799.66         7.33 o                         
   2   1   4        282.83        287.86         2.39 o                         
   3   1   4       1468.16       1467.17        13.22 o                         
   4   1   4        532.82        541.34         5.21 o                         
   5   1   4        120.23        113.54         1.30 o                         
   6   1   4        540.73        528.53         6.57 o                         
   7   1   4          9.69         10.33         0.39 o                         
   8   1   4        105.75         99.73         1.63 o                         
   9   1   4          0.13          0.58         0.18 o                         
 -10   2   4          0.80          0.41         0.19 o                         
  -9   2   4         15.42         13.08         0.45 o                         
  -8   2   4         16.94         17.30         0.48 o                         
  -7   2   4         13.34         10.30         0.32 o                         
  -6   2   4         86.64         88.03         1.16 o                         
  -5   2   4        733.31        696.96         6.68 o                         
  -4   2   4         34.04         50.70         0.63 o                         
  -3   2   4        341.96        379.42         3.47 o                         
  -2   2   4         10.66         17.83         0.22 o                         
  -1   2   4         47.84         66.33         0.54 o                         
   0   2   4       1635.86       1646.53        12.67 o                         
   1   2   4        239.40        251.65         1.88 o                         
   2   2   4       1124.48       1130.60         9.87 o                         
   3   2   4        220.70        229.90         1.94 o                         
   4   2   4        503.87        508.10         5.26 o                         
   5   2   4          9.20         11.30         0.32 o                         
   6   2   4        392.37        378.69         4.94 o                         
   7   2   4         30.45         28.28         0.58 o                         
   8   2   4         29.52         29.02         0.68 o                         
   9   2   4         10.36         12.49         0.47 o                         
 -10   3   4          0.00         -0.29         0.24 o                         
  -9   3   4          8.93          8.37         0.38 o                         
  -8   3   4          7.91          9.36         0.42 o                         
  -7   3   4          0.04          0.21         0.11 o                         
  -6   3   4         18.42         15.71         0.35 o                         
  -5   3   4         11.28         16.11         0.32 o                         
  -4   3   4        216.92        229.51         2.38 o                         
  -3   3   4        526.22        565.96         5.52 o                         
  -2   3   4         13.08          8.34         0.16 o                         
  -1   3   4         70.96         80.27         0.79 o                         
   0   3   4        966.73        997.86         7.96 o                         
   1   3   4         40.03         33.02         0.37 o                         
   2   3   4        178.05        184.35         1.61 o                         
   3   3   4       1776.56       1790.04        15.48 o                         
   4   3   4         20.44         19.88         0.42 o                         
   5   3   4         46.62         42.92         0.74 o                         
   6   3   4         54.14         49.36         0.90 o                         
   7   3   4          0.98          0.60         0.19 o                         
   8   3   4          6.87          7.81         0.36 o                         
   9   3   4          0.91          1.65         0.32 o                         
  -9   4   4         74.40         71.93         2.26 o                         
  -8   4   4        142.55        152.42         3.36 o                         
  -7   4   4          0.85          0.90         0.35 o                         
  -6   4   4         87.05         83.93         1.49 o                         
  -5   4   4         41.45         41.87         0.73 o                         
  -4   4   4        348.56        359.26         4.89 o                         
  -3   4   4         52.56         51.55         0.66 o                         
  -2   4   4        212.03        212.82         2.21 o                         
  -1   4   4        867.51        876.09        12.64 o                         
   0   4   4        302.29        307.78         2.86 o                         
   1   4   4        259.09        277.34         2.49 o                         
   2   4   4          0.80          0.21         0.07 o                         
   3   4   4         15.59         14.29         0.28 o                         
   4   4   4         12.33         15.19         0.37 o                         
   5   4   4         14.12         14.39         0.37 o                         
   6   4   4         15.34         14.81         0.40 o                         
   7   4   4        152.62        142.91         2.50 o                         
   8   4   4         10.32         11.31         0.59 o                         
  -9   5   4        366.25        382.22        10.30 o                         
  -8   5   4         49.81         48.81         1.43 o                         
  -7   5   4          0.17          0.02         0.18 o                         
  -6   5   4         73.72         69.19         1.51 o                         
  -5   5   4        256.75        249.56         4.44 o                         
  -4   5   4         34.09         36.90         0.77 o                         
  -3   5   4         22.76         30.00         0.67 o                         
  -2   5   4        839.52        885.41         9.61 o                         
  -1   5   4        786.44        827.30         8.46 o                         
   0   5   4         45.59         38.88         0.50 o                         
   1   5   4        521.22        521.00         5.37 o                         
   2   5   4         11.35         12.57         0.26 o                         
   3   5   4        216.40        212.44         2.66 o                         
   4   5   4         16.95         16.61         0.38 o                         
   5   5   4         41.21         39.68         0.86 o                         
   6   5   4        151.77        145.95         2.44 o                         
   7   5   4          1.42          1.60         0.30 o                         
   8   5   4         32.65         36.81         1.11 o                         
  -8   6   4          3.56          2.67         0.33 o                         
  -7   6   4          5.65          8.13         0.50 o                         
  -6   6   4        778.40        748.59        13.45 o                         
  -5   6   4        303.66        299.11         5.78 o                         
  -4   6   4        259.86        245.94         4.37 o                         
  -3   6   4        480.14        453.10         7.06 o                         
  -2   6   4        164.91        176.40         2.23 o                         
  -1   6   4        473.73        424.12         5.84 o                         
   0   6   4         48.48         40.06         0.75 o                         
   1   6   4          6.75          5.27         0.21 o                         
   2   6   4          4.98          4.70         0.18 o                         
   3   6   4        177.92        172.75         2.20 o                         
   4   6   4        112.52        115.64         1.83 o                         
   5   6   4        146.07        141.89         2.36 o                         
   6   6   4          9.72         12.29         0.54 o                         
   7   6   4         13.73         12.43         0.56 o                         
  -8   7   4        175.46        186.95         4.39 o                         
  -7   7   4          0.87          1.09         0.28 o                         
  -6   7   4         38.52         36.63         1.02 o                         
  -5   7   4          0.80          0.87         0.47 o                         
  -4   7   4        623.91        614.91        11.74 o                         
  -3   7   4        123.69        123.59         2.24 o                         
  -2   7   4          9.44         10.08         0.36 o                         
  -1   7   4          2.31          2.26         0.15 o                         
   0   7   4         34.14         35.73         0.77 o                         
   1   7   4          6.63          5.76         0.22 o                         
   2   7   4        260.05        260.30         3.39 o                         
   3   7   4        141.43        149.70         2.29 o                         
   4   7   4        223.02        219.09         3.89 o                         
   5   7   4         50.91         47.01         1.13 o                         
   6   7   4          1.58          2.25         0.33 o                         
   7   7   4         60.01         58.30         1.39 o                         
  -7   8   4         65.48         68.92         1.85 o                         
  -6   8   4         52.28         52.56         1.73 o                         
  -5   8   4         29.08         32.63         1.44 o                         
  -4   8   4        172.13        178.64         3.58 o                         
  -3   8   4         52.22         52.50         1.25 o                         
  -2   8   4         24.23         23.19         0.52 o                         
  -1   8   4        209.90        227.75         3.89 o                         
   0   8   4          6.91          8.21         0.35 o                         
   1   8   4         24.95         30.22         0.88 o                         
   2   8   4          0.19          0.91         0.16 o                         
   3   8   4          3.36          4.00         0.30 o                         
   4   8   4         12.36         14.22         0.55 o                         
   5   8   4         27.21         25.44         0.90 o                         
   6   8   4         22.03         23.22         0.89 o                         
  -5   9   4          6.12          5.70         0.79 o                         
  -4   9   4          0.00          0.68         0.29 o                         
  -3   9   4          0.60          1.05         0.23 o                         
  -2   9   4         12.34         13.91         0.75 o                         
  -1   9   4        308.77        297.74         5.41 o                         
   0   9   4         18.90         19.02         0.77 o                         
   1   9   4          0.18          0.14         0.21 o                         
   2   9   4         60.69         62.04         1.80 o                         
   3   9   4         32.57         36.94         0.92 o                         
   4   9   4          6.50          7.73         0.50 o                         
  -3  10   4         14.30         18.37         0.98 o                         
  -2  10   4         46.41         49.71         1.89 o                         
  -1  10   4          0.42          0.10         0.22 o                         
   0  10   4          0.98          1.54         0.28 o                         
   1  10   4          2.10          3.27         0.29 o                         
   2  10   4          8.98          8.81         0.78 o                         
 -10   1   5         13.75         12.83         0.70 o                         
  -9   1   5         52.99         53.07         1.07 o                         
  -8   1   5          0.00          0.00         0.16 o                         
  -7   1   5         21.04         20.52         0.50 o                         
  -6   1   5         10.79         13.13         0.35 o                         
  -5   1   5       1105.84       1116.10        10.23 o                         
  -4   1   5        143.65        145.29         1.33 o                         
  -3   1   5          9.48         11.79         0.28 o                         
  -2   1   5        571.13        612.31         4.51 o                         
  -1   1   5        255.60        246.69         2.12 o                         
   0   1   5         79.62         73.00         0.59 o                         
   1   1   5         32.85         40.32         0.44 o                         
   2   1   5        454.93        445.65         3.64 o                         
   3   1   5          0.07          0.12         0.06 o                         
   4   1   5          9.35          8.68         0.22 o                         
   5   1   5         82.10         80.82         1.05 o                         
   6   1   5         12.41         13.18         0.30 o                         
   7   1   5         49.34         47.90         0.93 o                         
   8   1   5         54.48         57.16         1.12 o                         
   9   1   5          4.60          4.98         0.25 o                         
 -10   2   5         15.58         15.40         0.49 o                         
  -9   2   5          0.08          0.13         0.17 o                         
  -8   2   5         23.61         25.01         0.54 o                         
  -7   2   5        200.43        198.60         2.91 o                         
  -6   2   5        342.76        350.25         4.57 o                         
  -5   2   5        346.81        362.77         4.19 o                         
  -4   2   5        290.16        291.69         2.95 o                         
  -3   2   5         69.17         90.95         0.85 o                         
  -2   2   5       1325.80       1426.85        10.86 o                         
  -1   2   5        283.65        311.01         2.37 o                         
   0   2   5       1062.31       1117.64         8.90 o                         
   1   2   5         48.35         46.32         0.42 o                         
   2   2   5         99.04        110.21         0.94 o                         
   3   2   5         86.71         83.82         1.00 o                         
   4   2   5          8.72          9.18         0.22 o                         
   5   2   5          7.04          7.90         0.29 o                         
   6   2   5         30.77         31.07         0.67 o                         
   7   2   5         21.60         18.74         0.50 o                         
   8   2   5          0.83          0.34         0.24 o                         
   9   2   5         24.00         30.14         0.74 o                         
 -10   3   5        268.03        288.76         5.68 o                         
  -9   3   5        123.21        118.39         2.48 o                         
  -8   3   5        140.51        145.92         3.07 o                         
  -7   3   5        154.54        159.13         2.51 o                         
  -6   3   5         55.82         52.63         0.90 o                         
  -5   3   5         96.50         97.62         1.40 o                         
  -4   3   5         26.38         26.83         0.42 o                         
  -3   3   5        165.60        155.59         1.49 o                         
  -2   3   5        239.60        264.17         2.34 o                         
  -1   3   5         75.03         94.88         0.92 o                         
   0   3   5         40.65         41.80         0.41 o                         
   1   3   5         22.81         29.04         0.41 o                         
   2   3   5        834.83        815.68         7.29 o                         
   3   3   5         16.16         24.15         0.46 o                         
   4   3   5         13.59         12.19         0.54 o                         
   5   3   5        156.52        163.35         2.45 o                         
   6   3   5         55.20         56.57         1.03 o                         
   7   3   5          5.15          4.55         0.29 o                         
   8   3   5         52.07         53.39         1.16 o                         
  -9   4   5         93.75        100.76         3.01 o                         
  -8   4   5         43.70         43.55         1.54 o                         
  -7   4   5        163.43        166.12         2.95 o                         
  -6   4   5         28.15         27.03         0.65 o                         
  -5   4   5        116.06        108.94         1.81 o                         
  -4   4   5          3.89          4.60         0.21 o                         
  -3   4   5         83.15         97.61         1.29 o                         
  -2   4   5          0.00          0.87         0.11 o                         
  -1   4   5         15.53         26.33         0.33 o                         
   0   4   5        214.48        267.98         2.31 o                         
   1   4   5        223.04        239.12         2.60 o                         
   2   4   5        372.62        387.72         4.11 o                         
   3   4   5          0.04          0.34         0.14 o                         
   4   4   5         10.59         13.26         0.41 o                         
   5   4   5        441.83        439.87         5.99 o                         
   6   4   5         46.44         49.29         0.91 o                         
   7   4   5         62.14         61.00         1.19 o                         
   8   4   5          3.01          2.59         0.29 o                         
  -9   5   5        130.47        135.13         3.94 o                         
  -8   5   5        131.68        140.20         3.46 o                         
  -7   5   5          0.14          0.72         0.26 o                         
  -6   5   5         14.14         15.26         0.53 o                         
  -5   5   5        544.89        557.82        10.67 o                         
  -4   5   5        117.82        107.71         1.91 o                         
  -3   5   5         10.02          9.58         0.28 o                         
  -2   5   5        387.84        383.58         4.44 o                         
  -1   5   5         13.06         11.58         0.35 o                         
   0   5   5         26.24         33.50         0.64 o                         
   1   5   5        282.66        283.19         2.93 o                         
   2   5   5        147.06        140.21         1.63 o                         
   3   5   5         36.74         34.15         0.60 o                         
   4   5   5         60.81         63.30         1.02 o                         
   5   5   5          4.70          3.06         0.21 o                         
   6   5   5         17.75         17.02         0.63 o                         
   7   5   5         31.38         27.90         0.87 o                         
  -8   6   5         10.27          9.70         0.60 o                         
  -7   6   5         11.76         13.25         0.66 o                         
  -6   6   5        441.49        446.28         8.18 o                         
  -5   6   5         44.44         41.93         1.32 o                         
  -4   6   5        177.05        170.08         3.42 o                         
  -3   6   5         66.44         58.58         1.00 o                         
  -2   6   5        452.63        439.69         5.53 o                         
  -1   6   5          0.43          1.69         0.16 o                         
   0   6   5        457.83        437.10         5.29 o                         
   1   6   5          4.03          3.31         0.20 o                         
   2   6   5         50.70         47.50         0.77 o                         
   3   6   5          1.51          1.52         0.18 o                         
   4   6   5         73.48         71.56         1.12 o                         
   5   6   5          8.41          8.66         0.42 o                         
   6   6   5         94.81         86.58         1.83 o                         
   7   6   5         10.99          9.90         0.53 o                         
  -7   7   5          0.68          0.26         0.29 o                         
  -6   7   5          3.80          3.64         0.33 o                         
  -5   7   5         60.80         55.37         1.87 o                         
  -4   7   5        187.82        175.70         4.13 o                         
  -3   7   5          4.16          4.68         0.28 o                         
  -2   7   5        614.19        584.56         8.41 o                         
  -1   7   5        267.24        257.06         4.14 o                         
   0   7   5         25.21         23.95         0.61 o                         
   1   7   5        560.79        550.30         6.42 o                         
   2   7   5         40.00         39.70         0.72 o                         
   3   7   5         11.11         10.61         0.39 o                         
   4   7   5          6.86          7.15         0.44 o                         
   5   7   5          8.75         11.09         0.55 o                         
   6   7   5          3.05          3.23         0.37 o                         
  -6   8   5         22.50         24.41         1.04 o                         
  -5   8   5         24.84         23.13         0.98 o                         
  -4   8   5          0.32          0.18         0.22 o                         
  -3   8   5         77.08         79.05         1.77 o                         
  -2   8   5        150.83        138.02         2.40 o                         
  -1   8   5         13.05          8.79         0.42 o                         
   0   8   5          5.32          5.45         0.55 o                         
   1   8   5        157.25        159.22         2.95 o                         
   2   8   5          7.11          8.13         0.31 o                         
   3   8   5          8.20          7.64         0.43 o                         
   4   8   5         10.06         11.20         0.58 o                         
   5   8   5          8.09          7.94         0.56 o                         
  -5   9   5          0.39          0.86         0.29 o                         
  -4   9   5         78.58         78.21         1.80 o                         
  -3   9   5          7.03          6.47         0.37 o                         
  -2   9   5         31.49         26.89         0.98 o                         
  -1   9   5         34.24         36.86         1.23 o                         
   0   9   5         55.93         56.84         1.33 o                         
   1   9   5         14.31         18.66         0.63 o                         
   2   9   5          3.53          5.46         0.24 o                         
   3   9   5         28.78         34.34         0.89 o                         
   4   9   5         14.46         17.30         0.78 o                         
  -2  10   5          7.58          7.46         0.79 o                         
  -1  10   5         15.24         15.17         0.77 o                         
   0  10   5          2.86          2.40         0.31 o                         
   1  10   5         14.90         14.47         0.60 o                         
 -10   0   6          5.80          4.62         0.71 o                         
  -9   0   6          9.33          8.95         0.85 o                         
  -8   0   6          8.75          9.29         0.80 o                         
  -7   0   6         52.89         54.40         1.09 o                         
  -6   0   6       1155.87       1172.90        19.03 o                         
  -5   0   6        259.75        252.01         3.56 o                         
  -4   0   6         28.86         34.52         0.50 o                         
  -3   0   6       4218.63       4362.29        46.49 o                         
  -2   0   6        552.58        613.66         6.80 o                         
  -1   0   6       2040.05       2055.68        20.07 o                         
   0   0   6        418.00        414.21         4.53 o                         
   1   0   6        354.81        350.52         3.85 o                         
   2   0   6         18.87         20.89         0.42 o                         
   3   0   6         27.48         32.72         0.67 o                         
   4   0   6          1.79          0.83         0.16 o                         
   5   0   6        114.63        108.05         1.87 o                         
   6   0   6         65.74         65.56         1.55 o                         
   7   0   6         24.74         24.58         0.77 o                         
   8   0   6          5.35          4.95         0.40 o                         
 -10   1   6          8.58          9.00         0.60 o                         
  -9   1   6         32.78         35.08         0.80 o                         
  -8   1   6         26.02         25.58         0.66 o                         
  -7   1   6         88.35         84.30         1.42 o                         
  -6   1   6          1.79          2.23         0.17 o                         
  -5   1   6        141.44        133.21         1.37 o                         
  -4   1   6         10.77          7.53         0.22 o                         
  -3   1   6       2579.23       2696.40        22.18 o                         
  -2   1   6       1894.68       1956.27        14.51 o                         
  -1   1   6        108.53        140.04         1.17 o                         
   0   1   6       1180.14       1224.75         8.84 o                         
   1   1   6        237.33        261.09         2.19 o                         
   2   1   6        410.14        415.35         3.57 o                         
   3   1   6        131.39        137.04         1.41 o                         
   4   1   6        108.90        102.35         1.21 o                         
   5   1   6         14.11         14.31         0.34 o                         
   6   1   6          0.09          0.14         0.11 o                         
   7   1   6          6.58          7.75         0.41 o                         
   8   1   6          3.44          4.02         0.34 o                         
 -10   2   6         82.77         88.90         1.69 o                         
  -9   2   6        382.59        386.60         6.42 o                         
  -8   2   6        150.07        150.06         2.40 o                         
  -7   2   6         30.80         33.48         0.68 o                         
  -6   2   6       1541.52       1482.64        18.73 o                         
  -5   2   6        110.52        111.54         1.50 o                         
  -4   2   6         14.57         11.50         0.23 o                         
  -3   2   6          6.28         10.40         0.26 o                         
  -2   2   6         28.15         38.09         0.37 o                         
  -1   2   6        204.95        220.71         1.71 o                         
   0   2   6        369.61        405.68         3.53 o                         
   1   2   6        188.57        202.51         1.67 o                         
   2   2   6        369.47        381.71         3.43 o                         
   3   2   6         26.50         27.74         0.49 o                         
   4   2   6        410.57        394.94         4.85 o                         
   5   2   6         13.42         12.95         0.42 o                         
   6   2   6          9.51          8.98         0.37 o                         
   7   2   6          4.70          4.66         0.29 o                         
   8   2   6         11.44         10.83         0.49 o                         
  -9   3   6          0.29          0.66         0.19 o                         
  -8   3   6         29.38         28.62         0.77 o                         
  -7   3   6        176.73        169.75         2.87 o                         
  -6   3   6         58.66         61.48         1.04 o                         
  -5   3   6        452.20        443.55         6.76 o                         
  -4   3   6         97.69         94.33         1.42 o                         
  -3   3   6         29.36         23.11         0.54 o                         
  -2   3   6        151.96        177.35         1.74 o                         
  -1   3   6        139.96        156.10         1.41 o                         
   0   3   6         32.30         20.20         0.30 o                         
   1   3   6        182.13        173.18         1.53 o                         
   2   3   6        470.73        522.72         5.48 o                         
   3   3   6        125.19        117.96         1.43 o                         
   4   3   6         84.67         94.46         1.53 o                         
   5   3   6         38.95         41.74         0.84 o                         
   6   3   6          4.79          6.29         0.36 o                         
   7   3   6         56.00         55.07         1.22 o                         
   8   3   6         39.33         41.52         1.01 o                         
  -9   4   6         24.67         30.29         1.24 o                         
  -8   4   6         63.30         61.21         2.03 o                         
  -7   4   6         18.28         19.15         0.63 o                         
  -6   4   6         52.06         51.90         1.01 o                         
  -5   4   6         31.70         33.79         0.79 o                         
  -4   4   6          1.06          0.74         0.16 o                         
  -3   4   6        761.25        756.15         9.27 o                         
  -2   4   6         49.07         55.79         0.79 o                         
  -1   4   6         19.20         20.20         0.31 o                         
   0   4   6         22.47         22.36         0.30 o                         
   1   4   6          0.20          1.02         0.12 o                         
   2   4   6          1.16          1.16         0.13 o                         
   3   4   6        164.84        174.86         2.39 o                         
   4   4   6         11.86         12.06         0.39 o                         
   5   4   6         61.15         55.65         1.01 o                         
   6   4   6        244.17        239.18         3.78 o                         
   7   4   6         30.29         30.88         0.87 o                         
  -9   5   6         27.34         27.49         1.58 o                         
  -8   5   6        252.43        256.70         5.87 o                         
  -7   5   6          1.14          2.09         0.54 o                         
  -6   5   6          0.13         -0.10         0.20 o                         
  -5   5   6        280.35        280.29         6.23 o                         
  -4   5   6        536.59        513.17         7.82 o                         
  -3   5   6          3.83          4.60         0.24 o                         
  -2   5   6        742.81        716.60        10.30 o                         
  -1   5   6         49.85         45.18         0.72 o                         
   0   5   6        245.98        241.25         2.72 o                         
   1   5   6        161.15        159.13         1.83 o                         
   2   5   6         50.72         48.98         0.76 o                         
   3   5   6         71.85         74.26         1.16 o                         
   4   5   6        346.29        331.90         4.59 o                         
   5   5   6          0.37          0.61         0.18 o                         
   6   5   6          4.21          6.09         0.33 o                         
   7   5   6         22.21         22.18         0.80 o                         
  -8   6   6         49.42         52.63         1.95 o                         
  -7   6   6         25.84         24.89         0.93 o                         
  -6   6   6         73.25         79.91         2.09 o                         
  -5   6   6         56.28         48.64         1.41 o                         
  -4   6   6         11.28         10.71         0.41 o                         
  -3   6   6          0.02          0.34         0.16 o                         
  -2   6   6         35.15         27.12         0.53 o                         
  -1   6   6        162.71        151.18         2.63 o                         
   0   6   6        740.01        709.10         7.68 o                         
   1   6   6        348.37        330.03         4.44 o                         
   2   6   6        150.48        146.94         1.98 o                         
   3   6   6        219.86        212.81         3.37 o                         
   4   6   6        175.69        175.99         2.79 o                         
   5   6   6        102.32         97.32         1.70 o                         
   6   6   6          0.39          0.53         0.29 o                         
  -7   7   6          1.89          1.88         0.37 o                         
  -6   7   6        110.14        110.11         2.73 o                         
  -5   7   6        114.81        111.89         4.55 o                         
  -4   7   6          2.45          2.46         0.36 o                         
  -3   7   6        304.91        297.99         4.53 o                         
  -2   7   6          2.90          3.07         0.25 o                         
  -1   7   6         49.26         47.94         1.21 o                         
   0   7   6         15.19         13.82         0.45 o                         
   1   7   6        398.87        388.84         5.52 o                         
   2   7   6        255.30        254.96         3.94 o                         
   3   7   6          1.21          1.19         0.19 o                         
   4   7   6          4.12          4.64         0.33 o                         
   5   7   6         14.05         16.56         0.77 o                         
   6   7   6          0.29          0.67         0.29 o                         
  -6   8   6          0.07          0.18         0.36 o                         
  -5   8   6        116.27        114.52         3.41 o                         
  -4   8   6          0.42          0.57         0.23 o                         
  -3   8   6         15.06         19.77         0.68 o                         
  -2   8   6         15.20         14.54         0.47 o                         
  -1   8   6         39.51         35.56         1.05 o                         
   0   8   6          6.94          7.40         0.39 o                         
   1   8   6         45.91         47.64         0.96 o                         
   2   8   6          0.20          0.13         0.17 o                         
   3   8   6        214.68        218.11         3.18 o                         
   4   8   6          5.93          7.26         0.50 o                         
  -4   9   6        109.66        126.11         2.73 o                         
  -3   9   6          0.38          0.28         0.23 o                         
  -2   9   6         93.62        107.90         5.79 o                         
  -1   9   6         16.69         15.98         0.77 o                         
   0   9   6         27.54         23.00         0.71 o                         
   1   9   6          0.15          0.37         0.26 o                         
   2   9   6          9.65         11.65         0.40 o                         
   3   9   6         16.76         17.40         0.58 o                         
  -9   1   7        111.59        111.41         2.05 o                         
  -8   1   7         46.79         44.00         0.98 o                         
  -7   1   7        337.16        326.64         5.07 o                         
  -6   1   7         91.21         88.32         1.18 o                         
  -5   1   7          8.90         10.43         0.25 o                         
  -4   1   7         45.89         58.75         0.73 o                         
  -3   1   7        149.07        147.06         1.33 o                         
  -2   1   7         11.94         13.98         0.27 o                         
  -1   1   7        267.75        275.64         2.38 o                         
   0   1   7        695.72        696.91         7.09 o                         
   1   1   7        431.57        447.34         4.16 o                         
   2   1   7          0.12          0.16         0.14 o                         
   3   1   7         61.00         64.14         0.88 o                         
   4   1   7         59.82         57.39         0.82 o                         
   5   1   7          1.35          1.10         0.17 o                         
   6   1   7         11.90         10.40         0.33 o                         
   7   1   7          3.88          4.97         0.38 o                         
   8   1   7          0.20          0.51         0.26 o                         
  -9   2   7         12.20         12.40         0.49 o                         
  -8   2   7         26.44         26.24         0.61 o                         
  -7   2   7        133.98        134.77         2.76 o                         
  -6   2   7        137.29        135.28         2.04 o                         
  -5   2   7         47.26         41.93         0.81 o                         
  -4   2   7          0.63          0.48         0.11 o                         
  -3   2   7         30.89         30.69         0.49 o                         
  -2   2   7        131.24        135.99         1.39 o                         
  -1   2   7        695.91        734.60         6.38 o                         
   0   2   7          0.18          0.35         0.10 o                         
   1   2   7        764.32        794.49         7.97 o                         
   2   2   7         20.85         23.67         0.43 o                         
   3   2   7         11.66          8.97         0.29 o                         
   4   2   7        331.30        335.16         4.19 o                         
   5   2   7         31.70         31.39         0.55 o                         
   6   2   7         59.35         58.65         1.26 o                         
   7   2   7         47.65         47.16         1.18 o                         
   8   2   7          0.03          0.44         0.34 o                         
  -9   3   7        402.31        396.78         8.26 o                         
  -8   3   7        114.21        111.08         2.39 o                         
  -7   3   7        495.26        474.78         7.59 o                         
  -6   3   7         44.41         42.45         0.85 o                         
  -5   3   7        171.39        163.92         2.69 o                         
  -4   3   7       1023.49        974.64        12.62 o                         
  -3   3   7         74.68         65.21         0.87 o                         
  -2   3   7        542.35        537.76         5.69 o                         
  -1   3   7        142.29        145.53         1.37 o                         
   0   3   7          6.68          6.83         0.18 o                         
   1   3   7        115.01        112.22         1.16 o                         
   2   3   7         67.86         72.07         1.00 o                         
   3   3   7         11.72         12.47         0.32 o                         
   4   3   7         22.50         26.35         0.67 o                         
   5   3   7         64.06         63.23         1.24 o                         
   6   3   7         12.45         11.94         0.49 o                         
   7   3   7         14.81         15.09         0.58 o                         
  -9   4   7         74.25         73.35         2.38 o                         
  -8   4   7        112.52        115.93         3.99 o                         
  -7   4   7        233.65        226.42         4.24 o                         
  -6   4   7         25.22         27.81         0.68 o                         
  -5   4   7          5.44          5.01         0.50 o                         
  -4   4   7        313.50        312.65         4.88 o                         
  -3   4   7        149.80        149.95         2.27 o                         
  -2   4   7        206.77        200.31         2.32 o                         
  -1   4   7          0.82          0.89         0.12 o                         
   0   4   7        237.85        231.40         2.39 o                         
   1   4   7          8.37          7.94         0.24 o                         
   2   4   7         16.00         16.20         0.35 o                         
   3   4   7         23.41         22.36         0.53 o                         
   4   4   7          6.82          7.68         0.37 o                         
   5   4   7          1.82          2.74         0.27 o                         
   6   4   7        116.71        115.04         2.03 o                         
   7   4   7         10.05          8.77         0.44 o                         
  -8   5   7         19.86         20.31         0.91 o                         
  -7   5   7         17.52         20.41         1.01 o                         
  -6   5   7          0.13         -0.11         0.26 o                         
  -5   5   7         20.60         21.67         0.65 o                         
  -4   5   7        562.03        570.05         9.33 o                         
  -3   5   7          2.45          4.38         0.29 o                         
  -2   5   7        288.56        275.09         3.48 o                         
  -1   5   7        119.40        115.01         1.37 o                         
   0   5   7        225.33        234.02         3.15 o                         
   1   5   7        262.43        257.84         3.07 o                         
   2   5   7          0.01         -0.09         0.15 o                         
   3   5   7        139.11        140.69         2.02 o                         
   4   5   7         21.81         19.34         0.54 o                         
   5   5   7         91.83         93.38         1.70 o                         
   6   5   7         34.89         37.06         0.87 o                         
  -7   6   7          0.04          0.20         0.29 o                         
  -6   6   7         10.68         12.55         0.66 o                         
  -5   6   7         26.13         24.96         0.93 o                         
  -4   6   7         69.53         67.37         1.49 o                         
  -3   6   7        145.66        142.18         2.55 o                         
  -2   6   7         77.14         71.81         1.19 o                         
  -1   6   7        154.84        146.43         2.14 o                         
   0   6   7        131.71        125.98         1.57 o                         
   1   6   7        499.17        472.57         6.56 o                         
   2   6   7          7.75          7.16         0.31 o                         
   3   6   7          7.03          7.15         0.37 o                         
   4   6   7        116.32        113.70         1.95 o                         
   5   6   7         56.54         54.16         1.11 o                         
   6   6   7         21.98         20.51         0.64 o                         
  -7   7   7          6.20          5.88         0.51 o                         
  -6   7   7          0.24          0.08         0.30 o                         
  -5   7   7         29.19         29.48         1.25 o                         
  -4   7   7          0.14          0.43         0.30 o                         
  -3   7   7          2.60          1.98         0.19 o                         
  -2   7   7          3.71          4.69         0.31 o                         
  -1   7   7         10.27          6.73         0.30 o                         
   0   7   7         56.54         50.03         1.54 o                         
   1   7   7          1.58          2.43         0.21 o                         
   2   7   7        202.80        194.68         2.89 o                         
   3   7   7        224.21        232.65         3.69 o                         
   4   7   7         13.85         15.11         0.53 o                         
   5   7   7        239.25        234.74         4.81 o                         
  -5   8   7         19.09         17.99         0.91 o                         
  -4   8   7         52.24         53.30         1.38 o                         
  -3   8   7          4.13          3.42         0.28 o                         
  -2   8   7         85.78         76.48         1.48 o                         
  -1   8   7        140.85        134.73         3.23 o                         
   0   8   7          3.68          1.43         0.32 o                         
   1   8   7          3.80          4.05         0.28 o                         
   2   8   7          2.16          1.78         0.23 o                         
   3   8   7         67.92         67.67         1.50 o                         
   4   8   7          1.26          1.82         0.44 o                         
  -3   9   7        143.06        147.85         3.08 o                         
  -2   9   7          5.45          5.13         0.44 o                         
  -1   9   7         81.25         81.90         1.92 o                         
   0   9   7         15.38         17.56         0.75 o                         
   1   9   7         24.43         22.76         0.99 o                         
   2   9   7         13.31         14.16         0.61 o                         
  -9   0   8         22.30         22.94         1.86 o                         
  -8   0   8        108.32        104.73         2.42 o                         
  -7   0   8         66.92         70.68         1.78 o                         
  -6   0   8         39.35         39.21         1.09 o                         
  -5   0   8         91.42         95.20         1.84 o                         
  -4   0   8        263.14        260.95         4.66 o                         
  -3   0   8         20.47         25.44         0.58 o                         
  -2   0   8        568.49        623.15        10.22 o                         
  -1   0   8          6.38          9.29         0.53 o                         
   0   0   8        644.76        665.48        11.05 o                         
   1   0   8        522.78        546.51         9.74 o                         
   2   0   8        204.87        200.04         3.95 o                         
   3   0   8         18.99         21.05         0.65 o                         
   4   0   8        966.20        955.85        17.45 o                         
   5   0   8        229.85        231.56         4.06 o                         
   6   0   8          6.78          8.61         0.75 o                         
   7   0   8         11.68         11.57         0.60 o                         
  -9   1   8          7.42          7.91         0.37 o                         
  -8   1   8         89.54         92.71         1.90 o                         
  -7   1   8         42.00         46.62         0.95 o                         
  -6   1   8        102.78         98.47         1.36 o                         
  -5   1   8        288.42        283.03         3.34 o                         
  -4   1   8          1.54          3.00         0.16 o                         
  -3   1   8          2.08          1.18         0.15 o                         
  -2   1   8         13.37         17.97         0.36 o                         
  -1   1   8         56.17         63.59         0.80 o                         
   0   1   8        165.89        165.74         2.01 o                         
   1   1   8          5.22          5.22         0.24 o                         
   2   1   8        106.38        108.87         1.53 o                         
   3   1   8        609.58        599.93         7.40 o                         
   4   1   8         49.18         49.29         0.82 o                         
   5   1   8         47.06         44.79         0.91 o                         
   6   1   8         43.46         40.79         0.84 o                         
   7   1   8         63.79         62.92         1.56 o                         
  -9   2   8         25.50         27.85         0.76 o                         
  -8   2   8         16.16         14.49         0.62 o                         
  -7   2   8        535.59        521.08         8.56 o                         
  -6   2   8         43.37         42.45         0.97 o                         
  -5   2   8       2162.75       2017.05        25.92 o                         
  -4   2   8        145.23        129.35         1.73 o                         
  -3   2   8          0.98          0.24         0.10 o                         
  -2   2   8        668.03        643.60         6.67 o                         
  -1   2   8        622.85        617.94         6.38 o                         
   0   2   8        136.85        131.65         1.70 o                         
   1   2   8        266.65        267.98         3.25 o                         
   2   2   8        203.53        209.43         2.64 o                         
   3   2   8         29.82         31.14         0.58 o                         
   4   2   8        220.85        212.30         3.17 o                         
   5   2   8          7.32          7.79         0.30 o                         
   6   2   8          0.26          0.21         0.29 o                         
   7   2   8        105.04        108.61         2.48 o                         
  -9   3   8          1.67          2.19         0.28 o                         
  -8   3   8         22.56         22.94         1.00 o                         
  -7   3   8         15.25         15.12         1.01 o                         
  -6   3   8        483.76        466.18         7.44 o                         
  -5   3   8         53.63         55.16         1.25 o                         
  -4   3   8        108.58         94.21         1.66 o                         
  -3   3   8        346.66        328.32         4.12 o                         
  -2   3   8         15.85         19.22         0.34 o                         
  -1   3   8         11.72         12.00         0.27 o                         
   0   3   8        412.24        423.27         4.18 o                         
   1   3   8        155.61        155.34         1.86 o                         
   2   3   8          0.06          0.07         0.14 o                         
   3   3   8          4.97          6.69         0.31 o                         
   4   3   8          5.19          5.06         0.24 o                         
   5   3   8          6.06          4.38         0.34 o                         
   6   3   8         35.73         32.95         0.97 o                         
   7   3   8          0.63          0.41         0.29 o                         
  -8   4   8          6.70          8.74         0.46 o                         
  -7   4   8         19.29         16.35         0.60 o                         
  -6   4   8         42.66         41.19         1.06 o                         
  -5   4   8        117.35        101.20         2.08 o                         
  -4   4   8          1.11          0.72         0.22 o                         
  -3   4   8         59.34         58.97         1.14 o                         
  -2   4   8        148.36        158.78         1.99 o                         
  -1   4   8         85.89         81.43         1.08 o                         
   0   4   8          9.01          9.70         0.32 o                         
   1   4   8        384.52        386.00         4.62 o                         
   2   4   8         20.70         20.61         0.54 o                         
   3   4   8          5.33          5.10         0.31 o                         
   4   4   8        142.20        137.53         2.33 o                         
   5   4   8         44.21         47.89         1.06 o                         
   6   4   8          8.93         10.57         0.48 o                         
  -8   5   8         32.16         33.41         1.21 o                         
  -7   5   8          6.42          6.86         0.54 o                         
  -6   5   8         18.13         14.57         0.53 o                         
  -5   5   8         25.38         27.51         0.97 o                         
  -4   5   8         45.83         42.25         1.08 o                         
  -3   5   8        625.52        633.00        12.07 o                         
  -2   5   8        423.98        436.89         5.67 o                         
  -1   5   8         65.80         68.82         0.99 o                         
   0   5   8        265.25        255.41         3.26 o                         
   1   5   8          9.78          8.88         0.29 o                         
   2   5   8        341.47        339.06         5.50 o                         
   3   5   8        221.80        213.83         3.14 o                         
   4   5   8          0.03          0.21         0.19 o                         
   5   5   8         61.27         55.56         1.18 o                         
   6   5   8         23.62         22.82         0.70 o                         
  -7   6   8          0.09          0.23         0.34 o                         
  -6   6   8         40.89         41.34         1.34 o                         
  -5   6   8         16.97         19.86         0.62 o                         
  -4   6   8         28.71         24.91         0.84 o                         
  -3   6   8         25.43         25.03         0.70 o                         
  -2   6   8         13.05         14.85         0.53 o                         
  -1   6   8        101.72        113.09         1.72 o                         
   0   6   8        358.56        350.32         4.67 o                         
   1   6   8         55.37         51.00         0.92 o                         
   2   6   8          6.57          9.23         0.39 o                         
   3   6   8         48.37         50.11         1.19 o                         
   4   6   8         43.98         41.21         1.06 o                         
   5   6   8        104.99        105.83         1.91 o                         
  -6   7   8         54.39         54.02         1.64 o                         
  -5   7   8          6.81          5.97         0.62 o                         
  -4   7   8          3.10          2.55         0.30 o                         
  -3   7   8        275.29        277.48         4.29 o                         
  -2   7   8          7.78          7.99         0.37 o                         
  -1   7   8         61.87         63.09         1.17 o                         
   0   7   8        138.68        138.90         2.33 o                         
   1   7   8         33.97         35.64         0.80 o                         
   2   7   8        109.72        109.23         1.78 o                         
   3   7   8        105.28        106.48         2.07 o                         
   4   7   8         37.27         35.87         0.94 o                         
  -4   8   8         43.60         44.21         1.54 o                         
  -3   8   8          0.70          1.18         0.25 o                         
  -2   8   8         10.55         12.07         0.44 o                         
  -1   8   8          0.00          0.35         0.32 o                         
   0   8   8        109.00        110.37         2.55 o                         
   1   8   8         90.29         93.65         1.61 o                         
   2   8   8          0.23          0.27         0.19 o                         
  -9   1   9          0.47          0.18         0.20 o                         
  -8   1   9          2.03          2.49         0.31 o                         
  -7   1   9          9.94         10.31         0.37 o                         
  -6   1   9         12.51         12.64         0.45 o                         
  -5   1   9        219.50        216.31         2.96 o                         
  -4   1   9         23.29         20.68         0.50 o                         
  -3   1   9        754.32        717.76         9.35 o                         
  -2   1   9        370.62        365.20         4.58 o                         
  -1   1   9         28.92         26.90         0.52 o                         
   0   1   9         71.00         63.38         1.07 o                         
   1   1   9          1.31          1.31         0.20 o                         
   2   1   9        128.84        133.10         2.27 o                         
   3   1   9         16.22         18.30         0.49 o                         
   4   1   9         14.52         15.39         0.43 o                         
   5   1   9          0.56          0.36         0.20 o                         
   6   1   9         79.96         84.68         1.59 o                         
  -8   2   9          6.60          8.95         0.40 o                         
  -7   2   9          9.33          7.75         0.49 o                         
  -6   2   9         29.23         24.87         0.70 o                         
  -5   2   9          6.53          7.58         0.29 o                         
  -4   2   9        108.69        104.66         1.64 o                         
  -3   2   9          6.47          6.64         0.38 o                         
  -2   2   9         14.86         15.60         0.40 o                         
  -1   2   9        408.32        408.28         4.62 o                         
   0   2   9          0.18          0.43         0.17 o                         
   1   2   9         15.01         14.59         0.43 o                         
   2   2   9          2.41          2.20         0.21 o                         
   3   2   9          4.85          5.08         0.24 o                         
   4   2   9         61.52         57.46         1.09 o                         
   5   2   9         45.66         45.25         0.88 o                         
   6   2   9         96.71         95.11         2.28 o                         
  -8   3   9          0.04          0.50         0.31 o                         
  -7   3   9         11.10         12.26         0.92 o                         
  -6   3   9          8.97          7.95         0.80 o                         
  -5   3   9         14.59         10.50         0.52 o                         
  -4   3   9        156.05        152.08         2.23 o                         
  -3   3   9       1449.07       1319.26        18.55 o                         
  -2   3   9        410.71        365.08         4.41 o                         
  -1   3   9        169.82        165.37         2.72 o                         
   0   3   9         34.57         29.56         0.60 o                         
   1   3   9        648.33        645.28         7.53 o                         
   2   3   9         54.93         53.41         0.86 o                         
   3   3   9        149.41        152.75         2.39 o                         
   4   3   9         43.45         45.78         0.91 o                         
   5   3   9          4.04          4.60         0.61 o                         
   6   3   9          7.93          7.87         0.55 o                         
  -8   4   9         14.75         13.92         0.64 o                         
  -7   4   9          0.34         -0.08         0.26 o                         
  -6   4   9        233.90        232.07         4.46 o                         
  -5   4   9         24.37         24.72         0.80 o                         
  -4   4   9         67.38         57.97         1.25 o                         
  -3   4   9          2.98          2.46         0.16 o                         
  -2   4   9        760.60        732.70         9.17 o                         
  -1   4   9         69.02         79.91         1.17 o                         
   0   4   9         32.81         34.30         0.60 o                         
   1   4   9         57.87         62.23         1.07 o                         
   2   4   9         80.45         82.22         1.41 o                         
   3   4   9         19.04         16.34         0.45 o                         
   4   4   9         36.85         34.45         0.92 o                         
   5   4   9         46.01         47.03         1.24 o                         
  -7   5   9          0.64          1.27         0.24 o                         
  -6   5   9         46.61         51.77         1.27 o                         
  -5   5   9          3.71          2.64         0.31 o                         
  -4   5   9          1.48          1.01         0.24 o                         
  -3   5   9         52.97         62.75         1.47 o                         
  -2   5   9          2.38          2.29         0.16 o                         
  -1   5   9         46.89         49.21         0.85 o                         
   0   5   9         44.84         48.80         0.82 o                         
   1   5   9        154.12        156.09         2.26 o                         
   2   5   9        187.86        183.35         3.80 o                         
   3   5   9        171.61        175.51         2.79 o                         
   4   5   9          1.37          1.47         0.31 o                         
   5   5   9          7.10          8.39         0.45 o                         
  -6   6   9         17.54         20.76         0.83 o                         
  -5   6   9          0.00          0.05         0.22 o                         
  -4   6   9         19.73         16.93         0.68 o                         
  -3   6   9          1.08          0.83         0.32 o                         
  -2   6   9          0.01          0.26         0.21 o                         
  -1   6   9          1.40          1.28         0.16 o                         
   0   6   9          1.05          1.15         0.19 o                         
   1   6   9        144.53        152.38         2.19 o                         
   2   6   9         39.03         37.67         0.99 o                         
   3   6   9          0.09         -0.21         0.30 o                         
   4   6   9         13.64         16.88         0.68 o                         
  -5   7   9          0.23          0.82         0.26 o                         
  -4   7   9         10.55          9.04         0.40 o                         
  -3   7   9         25.99         23.50         0.74 o                         
  -2   7   9          0.00          0.34         0.22 o                         
  -1   7   9         29.18         28.87         0.82 o                         
   0   7   9         13.14         13.05         0.38 o                         
   1   7   9          4.62          6.53         0.37 o                         
   2   7   9          1.22          1.71         0.36 o                         
   3   7   9          1.24          1.26         0.33 o                         
  -3   8   9          0.20          0.46         0.27 o                         
  -2   8   9         17.54         16.05         0.53 o                         
  -1   8   9         35.47         30.90         0.86 o                         
   0   8   9         15.58         17.52         0.85 o                         
   1   8   9          0.20          0.44         0.17 o                         
  -8   0  10         32.00         34.03         0.99 o                         
  -7   0  10         34.84         36.87         1.14 o                         
  -6   0  10         27.82         33.88         1.62 o                         
  -5   0  10         11.25          8.92         0.63 o                         
  -4   0  10          2.41          5.18         0.53 o                         
  -3   0  10         36.06         37.83         1.22 o                         
  -2   0  10         13.95         14.84         0.65 o                         
  -1   0  10        616.55        625.88        13.17 o                         
   0   0  10          1.60          1.89         0.32 o                         
   1   0  10        164.13        161.97         3.77 o                         
   2   0  10        180.59        181.99         4.21 o                         
   3   0  10         94.48         92.76         2.92 o                         
   4   0  10        105.80        106.88         6.04 o                         
   5   0  10        207.36        204.52         8.87 o                         
  -8   1  10          7.06         10.73         0.54 o                         
  -7   1  10          0.05          0.24         0.12 o                         
  -6   1  10          2.56          1.08         0.21 o                         
  -5   1  10          4.47          8.65         0.40 o                         
  -4   1  10          2.02          3.52         0.24 o                         
  -3   1  10        130.51        107.41         1.74 o                         
  -2   1  10        129.81        125.11         1.98 o                         
  -1   1  10         14.57         16.30         0.63 o                         
   0   1  10        125.97        118.16         2.03 o                         
   1   1  10          2.82          2.72         0.26 o                         
   2   1  10        108.50        110.28         1.97 o                         
   3   1  10         45.70         46.24         1.02 o                         
   4   1  10        104.09        100.57         1.82 o                         
   5   1  10         11.23         11.54         0.49 o                         
  -8   2  10         43.67         42.90         1.35 o                         
  -7   2  10         51.20         47.56         1.56 o                         
  -6   2  10          3.14          2.67         0.56 o                         
  -5   2  10          7.87          9.73         0.37 o                         
  -4   2  10         39.83         30.97         0.77 o                         
  -3   2  10         41.62         36.89         0.74 o                         
  -2   2  10          3.70          3.18         0.23 o                         
  -1   2  10        506.19        477.84         7.26 o                         
   0   2  10       1561.91       1518.13        19.45 o                         
   1   2  10        520.36        505.36         7.69 o                         
   2   2  10        199.91        196.67         2.98 o                         
   3   2  10        349.35        354.63         4.77 o                         
   4   2  10         14.65         14.92         0.50 o                         
   5   2  10        136.53        138.14         2.20 o                         
  -7   3  10         11.38         10.61         1.62 o                         
  -6   3  10         16.07         16.86         0.92 o                         
  -5   3  10          7.02          7.83         0.54 o                         
  -4   3  10         19.95         20.91         0.56 o                         
  -3   3  10        130.82        122.81         2.06 o                         
  -2   3  10         20.84         19.34         0.52 o                         
  -1   3  10         44.04         42.49         0.82 o                         
   0   3  10        304.80        297.42         4.71 o                         
   1   3  10        216.19        207.00         2.91 o                         
   2   3  10          1.42          1.22         0.20 o                         
   3   3  10          2.96          3.13         0.27 o                         
   4   3  10        134.48        130.74         2.27 o                         
   5   3  10          2.04          1.45         0.37 o                         
  -7   4  10          6.48          6.26         0.43 o                         
  -6   4  10         10.27         13.09         0.61 o                         
  -5   4  10          1.59          1.62         0.32 o                         
  -4   4  10          0.03          0.76         0.27 o                         
  -3   4  10         58.42         70.89         1.29 o                         
  -2   4  10        131.53        133.23         2.23 o                         
  -1   4  10         39.79         31.62         0.64 o                         
   0   4  10         50.35         44.12         0.90 o                         
   1   4  10         27.85         29.67         0.67 o                         
   2   4  10          6.29          4.85         0.31 o                         
   3   4  10         11.81         13.80         0.45 o                         
   4   4  10         86.11         93.42         2.04 o                         
  -6   5  10          8.85          7.50         0.47 o                         
  -5   5  10         16.30         14.26         0.65 o                         
  -4   5  10        200.87        202.20         3.53 o                         
  -3   5  10         15.02         14.45         0.58 o                         
  -2   5  10          8.82         10.90         0.37 o                         
  -1   5  10          2.77          1.90         0.19 o                         
   0   5  10         73.09         73.27         1.14 o                         
   1   5  10          7.09          7.56         0.35 o                         
   2   5  10         30.49         32.93         0.82 o                         
   3   5  10        163.14        166.15         3.63 o                         
   4   5  10         58.19         56.20         1.44 o                         
  -5   6  10          5.66          5.49         0.41 o                         
  -4   6  10         51.97         56.81         1.40 o                         
  -3   6  10         18.93         17.13         0.74 o                         
  -2   6  10         52.77         53.00         1.38 o                         
  -1   6  10          0.07          0.32         0.16 o                         
   0   6  10          0.11          0.43         0.17 o                         
   1   6  10          0.15          0.44         0.15 o                         
   2   6  10          1.01          0.60         0.38 o                         
   3   6  10          1.35          0.20         0.42 o                         
  -4   7  10         20.59         24.08         0.83 o                         
  -3   7  10          3.77          3.40         0.33 o                         
  -2   7  10         15.67         13.52         0.62 o                         
  -1   7  10          0.74          0.34         0.24 o                         
   0   7  10          4.40          5.26         0.23 o                         
   1   7  10         94.32         91.21         1.75 o                         
  -7   1  11          1.11          1.26         0.18 o                         
  -6   1  11          8.49          8.58         0.42 o                         
  -5   1  11        147.79        153.26         3.12 o                         
  -4   1  11         11.85         13.75         0.54 o                         
  -3   1  11          2.20          2.83         0.33 o                         
  -2   1  11         17.83         18.93         0.58 o                         
  -1   1  11          9.31          9.77         0.43 o                         
   0   1  11          0.03          6.04         2.06 o                         
   1   1  11        274.98        270.97         4.28 o                         
   2   1  11        212.65        213.15         3.78 o                         
   3   1  11          3.72          3.77         0.31 o                         
   4   1  11        138.79        135.86         2.86 o                         
  -7   2  11          1.51          2.18         0.53 o                         
  -6   2  11          7.89          6.07         0.60 o                         
  -5   2  11          4.77          3.71         0.29 o                         
  -4   2  11          3.36          1.98         0.25 o                         
  -3   2  11          4.17          6.55         0.45 o                         
  -2   2  11         12.68         13.62         0.49 o                         
  -1   2  11         11.03          7.62         0.40 o                         
   0   2  11         46.91         46.69         1.03 o                         
   1   2  11         16.15         16.67         0.59 o                         
   2   2  11         13.78         15.63         0.55 o                         
   3   2  11         13.51         13.17         0.49 o                         
   4   2  11         78.99         82.44         1.52 o                         
  -7   3  11          3.54          2.88         0.47 o                         
  -6   3  11          4.30          4.52         0.65 o                         
  -5   3  11         28.66         25.52         1.04 o                         
  -4   3  11         21.63         22.85         0.63 o                         
  -3   3  11         12.95          8.73         0.37 o                         
  -2   3  11         24.21         20.07         0.57 o                         
  -1   3  11          0.67          2.40         0.28 o                         
   0   3  11          3.06          3.16         0.35 o                         
   1   3  11         15.79         14.70         0.87 o                         
   2   3  11        575.56        567.73         7.48 o                         
   3   3  11          7.93          7.75         0.46 o                         
   4   3  11        287.22        295.51         4.39 o                         
  -6   4  11        120.39        135.94         4.01 o                         
  -5   4  11          6.36          5.67         0.50 o                         
  -4   4  11         15.66         17.53         0.85 o                         
  -3   4  11          0.12          0.59         0.19 o                         
  -2   4  11         50.59         55.66         1.21 o                         
  -1   4  11        221.75        218.52         3.85 o                         
   0   4  11         10.21          9.74         0.47 o                         
   1   4  11          3.52          4.56         0.44 o                         
   2   4  11         55.02         55.31         1.10 o                         
   3   4  11        135.34        148.71         2.37 o                         
  -5   5  11         11.70         12.99         0.82 o                         
  -4   5  11          1.91          2.27         0.43 o                         
  -3   5  11          0.15         -0.05         0.23 o                         
  -2   5  11         36.62         40.03         0.91 o                         
  -1   5  11          9.59         12.35         0.46 o                         
   0   5  11          6.33          7.89         0.40 o                         
   1   5  11          0.36          0.97         0.26 o                         
   2   5  11          7.91          8.61         0.41 o                         
  -4   6  11          9.48          7.11         0.49 o                         
  -3   6  11          0.45          0.20         0.34 o                         
  -2   6  11         18.01         20.70         0.84 o                         
  -1   6  11          8.25          9.52         0.40 o                         
   0   6  11          1.08          1.89         0.23 o                         
   1   6  11          0.39          0.16         0.20 o                         
  -6   0  12          0.94          0.37         0.37 o                         
  -5   0  12         81.49         77.35         3.25 o                         
  -4   0  12         22.32         24.14         1.58 o                         
  -3   0  12        159.65        148.20         6.13 o                         
  -2   0  12         17.46         17.43         0.80 o                         
  -1   0  12          4.84          6.99         0.55 o                         
   0   0  12          0.58          0.78         0.39 o                         
   1   0  12          7.74          9.65         0.72 o                         
   2   0  12          0.02          0.34         0.30 o                         
   3   0  12         64.05         61.66         2.18 o                         
  -6   1  12         34.18         37.98         1.00 o                         
  -5   1  12         12.50         13.35         0.69 o                         
  -4   1  12         25.07         36.71         1.52 o                         
  -3   1  12          0.43          0.11         0.26 o                         
  -2   1  12          3.56          1.65         0.33 o                         
  -1   1  12         19.32         24.31         0.70 o                         
   0   1  12         14.65         14.20         0.55 o                         
   1   1  12         40.30         35.88         0.88 o                         
   2   1  12          4.49          4.78         0.35 o                         
   3   1  12          4.07          4.65         0.36 o                         
  -6   2  12         19.39         23.64         0.64 o                         
  -5   2  12          6.66          5.87         0.38 o                         
  -4   2  12         21.26         23.59         0.70 o                         
  -3   2  12         43.86         42.75         1.05 o                         
  -2   2  12         75.58         69.07         1.66 o                         
  -1   2  12         81.10         78.94         2.41 o                         
   0   2  12         23.71         24.55         0.71 o                         
   1   2  12          5.13          3.85         0.35 o                         
   2   2  12          3.92          4.70         0.36 o                         
   3   2  12         96.89         95.80         1.94 o                         
  -5   3  12         49.11         49.17         1.22 o                         
  -4   3  12         82.74         97.10         2.02 o                         
  -3   3  12          9.03          9.80         0.42 o                         
  -2   3  12         32.99         34.44         0.92 o                         
  -1   3  12          7.97          8.51         0.69 o                         
   0   3  12          0.32          0.55         0.29 o                         
   1   3  12         89.62         91.19         1.90 o                         
   2   3  12          0.25          0.36         0.16 o                         
  -4   4  12         31.39         32.37         1.33 o                         
  -3   4  12          4.22          5.06         0.28 o                         
  -2   4  12          0.31          0.38         0.22 o                         
  -1   4  12          5.54          6.24         0.49 o                         
   0   4  12         38.55         41.96         1.21 o                         
   1   4  12          0.46          0.32         0.36 o                         
  -3   5  12          1.27          1.49         0.42 o                         
  -2   5  12         16.74         17.96         0.60 o                         
  -1   5  12          7.88          8.34         0.55 o                         
   0   5  12          8.54          8.85         0.73 o                         
  -4   1  13          0.91          0.16         0.36 o                         
  -3   1  13         25.27         22.27         0.80 o                         
  -2   1  13          1.41          1.72         0.38 o                         
  -1   1  13         18.90         18.64         0.67 o                         
   0   1  13         20.85         21.04         0.67 o                         
   1   1  13         32.67         33.69         0.89 o                         
  -4   2  13          1.29          1.72         1.13 o                         
  -3   2  13         18.74         19.89         0.72 o                         
  -2   2  13          4.63          5.78         0.50 o                         
  -1   2  13          0.17         -0.01         0.29 o                         
   0   2  13          7.99          6.73         0.57 o                         
   1   2  13          0.15          0.46         0.25 o                         
  -3   3  13         76.08         86.41         2.26 o                         
  -2   3  13          2.91          3.28         0.37 o                         
  -1   3  13          3.72          3.91         0.47 o                         
   0   3  13         15.52         13.42         0.67 o                         
                                                                                
